# Supplementary material for: Sequence-based ultra-dense genetic and physical maps reveal structural variations of allopolyploid cotton genomes
Source: Genome Biol. 2015 May 24;16(1):108. doi: 10.1186/s13059-015-0678-1 (PMC4469577; doi:10.1186/s13059-015-0678-1)
Supplement: Additional file 4: — Marker details for the ultra-dense SNP genetic linkage map and the corresponding framework SSRs linkage map. Table listing the position of SSR markers in corresponding chromosomes, SSR marker name, and the genotypes of 59 F2 individuals for the framework SSRs linkage map, the position of the marker or scaffold in the corresponding chromosome, the ID of recombination bin, the region ID of the scaffold, the scaffold name, the length of the scaffold, the number of SNPs, the genotypes of the 59 F2 individuals, and the number of SNPs per recombination bin for the ultra-dense genetic linkage map. Alleles: A/A (red) = homozygous TM-1 genotype (maternal parent); B/B (blue) = homozygous Hai7124 genotype (paternal parent); H/H (yellow) = heterozygous genotype (TM-1 × Hai7124)F1; C = not genotype A (dominant B-allele); D = not genotype B (dominant A-allele); Missing data (genotype unknown) are noted as “—”. [file 13059_2015_678_MOESM4_ESM.xls]

## Sheet: Legend
Additional file 4: Marker details for the ultra dense SNP genetic linkage map and the corresponding framework SSRs linkage map
Alleles: A(red) =homozygous TM-1 genotype (maternal parent); B(blue) = homozygous Hai7124 genotype (paternal parent); H(yellow) = heterozygous genotype (TM-1×Hai7124)F1
	C=not genotype A (dominant B-allele); D=not genotype B (dominant A-allele); Missing data(genotype unknown) were noted as ‘‘—’’.

## Sheet: Scaffold details of linkage map
Chr.	LG	cM	Bin ID	Region id of scaffold	Scaffold Name	Scaffold Length (bp)	No. SNPs	THF201	THF202	THF203	THF204	THF205	THF206	THF207	THF208	THF209	THF210	THF211	THF212	THF213	THF214	THF215	THF216	THF217	THF218	THF219	THF220	THF221	THF222	THF223	THF224	THF225	THF226	THF227	THF228	THF229	THF230	THF231	THF232	THF233	THF234	THF235	THF236	THF237	THF238	THF239	THF240	THF241	THF242
A01	1	0	SBINA01_001	scaffold3439_778174-962335E	scaffold3439	184162	149	A	A	H	H	H	A	B	H	H	H	H	B	B	A	B	B	A	H	A	A	H	H	B	B	B	B	B	H	H	H	A	A	H	B	H	A	H	H	H	B	H	H
A01	1	0.47	SBINA01_002	scaffold2222903_1-20006E	scaffold2222903	20006	16	A	A	H	H	H	A	B	H	H	H	H	B	B	A	B	B	A	H	A	A	H	H	B	B	B	B	B	H	H	H	A	A	H	B	H	A	H	B	H	B	H	H
A01	1	0.47	SBINA01_002	scaffold3439_646797-778173	scaffold3439	131377	115	A	A	H	H	H	A	B	H	H	H	H	B	B	A	B	B	A	H	A	A	H	H	B	B	B	B	B	H	H	H	A	A	H	B	H	A	H	B	H	B	H	H
A01	1	1.064	SBINA01_003	scaffold3439_592838-646796	scaffold3439	53959	12	A	A	H	H	H	A	B	H	H	H	H	B	B	A	B	B	A	H	A	A	H	H	B	B	B	B	B	H	H	H	A	H	H	B	H	A	H	B	H	B	H	H
A01	1	1.954	SBINA01_004	scaffold3439_315330-592837	scaffold3439	277508	284	A	A	H	H	H	A	B	H	H	H	H	B	B	A	B	B	A	A	A	A	H	H	B	B	B	B	B	H	H	H	A	H	H	B	H	A	H	B	H	B	H	H
A01	1	2.587	SBINA01_005	scaffold3439_256225-315329	scaffold3439	59105	101	A	A	H	H	H	A	B	H	H	H	H	B	B	A	B	B	A	A	A	A	H	H	B	B	B	B	B	H	H	H	A	H	H	B	H	A	H	B	H	B	H	H
A01	1	3.387	SBINA01_006	scaffold2223071_1-20674E	scaffold2223071	20674	29	A	A	H	H	H	A	B	H	H	H	H	B	B	A	B	B	A	A	A	A	H	H	B	B	B	B	B	H	H	H	A	H	H	B	H	A	H	H	H	B	H	H
A01	1	3.387	SBINA01_006	scaffold3439_67844-256224	scaffold3439	188381	127	A	A	H	H	H	A	B	H	H	H	H	B	B	A	B	B	A	A	A	A	H	H	B	B	B	B	B	H	H	H	A	H	H	B	H	A	H	H	H	B	H	H
A01	1	4.279	SBINA01_007	scaffold2222935_1-20107E	scaffold2222935	20107	20	A	A	H	H	H	A	B	H	H	H	H	B	B	A	B	B	A	A	A	A	H	H	B	B	B	B	B	H	H	H	A	H	H	B	H	A	H	H	H	B	B	H
A01	1	4.279	SBINA01_007	scaffold2228383_1-61162	scaffold2228383	61162	49	A	A	H	H	H	A	B	H	H	H	H	B	B	A	B	B	A	A	A	A	H	H	B	B	B	B	B	H	H	H	A	H	H	B	H	A	H	H	H	B	B	H
A01	1	4.279	SBINA01_007	scaffold3439_1-67843	scaffold3439	67843	76	A	A	H	H	H	A	B	H	H	H	H	B	B	A	B	B	A	A	A	A	H	H	B	B	B	B	B	H	H	H	A	H	H	B	H	A	H	H	H	B	B	H
A01	1	4.279	SBINA01_007	scaffold779_1-177967E	scaffold779	177967	202	A	A	H	H	H	A	B	H	H	H	H	B	B	A	B	B	A	A	A	A	H	H	B	B	B	B	B	H	H	H	A	H	H	B	H	A	H	H	H	B	B	H
A01	1	5.184	SBINA01_008	scaffold2228383_61163-118918E	scaffold2228383	57756	61	A	A	H	H	H	A	H	H	H	H	H	B	B	A	B	B	A	A	A	A	H	H	B	B	B	B	B	H	H	H	A	H	H	B	H	A	H	H	H	B	B	H
A01	1	6.077	SBINA01_009	scaffold2228719_1-170563E	scaffold2228719	170563	183	A	A	H	H	H	A	H	H	H	H	H	B	B	A	B	B	H	A	A	A	H	H	B	B	B	B	B	H	H	H	A	H	H	B	H	A	H	H	H	B	B	H
A01	1	6.989	SBINA01_010	scaffold3365_1-14561	scaffold3365	14561	23	A	A	H	H	H	A	H	H	H	H	H	B	B	A	B	B	H	A	A	A	H	H	B	B	B	B	B	H	H	H	A	H	H	B	H	A	H	H	H	B	B	H
A01	1	6.989	SBINA01_010	scaffold3451_1-51220	scaffold3451	51220	66	A	A	H	H	H	A	H	H	H	H	H	B	B	A	B	B	H	A	A	A	H	H	B	B	B	B	B	H	H	H	A	H	H	B	H	A	H	H	H	B	B	H
A01	1	7.905	SBINA01_011	scaffold3451_51221-77818	scaffold3451	26598	52	A	A	H	H	H	A	H	H	H	H	H	B	B	A	H	B	H	A	A	A	H	H	B	B	B	B	B	H	H	H	A	H	H	B	H	A	H	H	H	B	B	H
A01	1	8.836	SBINA01_012	scaffold3451_77819-429812	scaffold3451	351994	309	A	A	H	H	H	A	H	H	H	H	H	B	B	A	H	B	H	A	A	A	H	H	B	B	B	B	B	H	H	H	A	H	H	B	B	A	H	H	H	B	B	H
A01	1	10.393	SBINA01_013	scaffold3451_429813-465787	scaffold3451	35975	36	A	A	H	H	H	A	H	H	H	H	H	B	B	A	H	B	H	A	A	A	H	H	B	B	B	B	B	H	H	H	A	B	H	B	B	A	H	H	H	B	B	H
A01	1	12.198	SBINA01_014	scaffold3451_465788-477066E	scaffold3451	11279	13	A	A	H	H	H	A	H	H	H	H	H	B	B	A	H	B	H	A	A	A	H	H	B	B	H	B	H	H	H	H	A	B	H	B	B	A	H	H	H	B	B	H
A01	1	12.959	SBINA01_015	scaffold2799_1-50537	scaffold2799	50537	68	A	A	H	H	H	A	H	H	H	H	H	B	B	A	H	B	H	A	A	A	H	H	B	B	H	B	H	H	H	H	A	B	H	B	B	A	H	H	H	B	B	H
A01	1	13.883	SBINA01_016	scaffold2799_50538-239938	scaffold2799	189401	68	A	A	H	H	H	A	H	H	H	H	H	B	B	A	H	B	H	A	A	A	H	H	B	B	H	B	H	A	H	H	A	B	H	B	B	A	H	H	H	B	B	H
A01	1	14.818	SBINA01_017	scaffold2799_239939-608020	scaffold2799	368082	279	A	A	H	H	H	A	H	H	H	H	H	B	B	A	H	B	H	A	A	A	H	H	B	B	H	B	H	A	H	H	A	B	H	B	B	A	H	H	H	B	B	H
A01	1	17.68	SBINA01_018	scaffold2799_608021-721959	scaffold2799	113939	68	A	A	A	H	H	A	H	H	H	H	H	B	B	H	H	B	H	A	A	H	H	H	B	B	H	B	H	A	H	H	A	B	H	B	B	A	H	H	H	B	B	H
A01	1	19.367	SBINA01_019	scaffold2799_721960-835179	scaffold2799	113220	71	A	A	A	H	H	A	H	H	H	H	H	B	B	H	H	B	H	A	A	H	H	H	B	B	H	B	H	A	H	H	A	H	H	B	B	A	H	H	H	B	B	B
A01	1	20.41	SBINA01_020	scaffold2799_835180-876923	scaffold2799	41744	48	A	A	A	H	H	A	H	H	H	H	H	B	B	H	H	B	H	A	A	H	H	H	B	B	H	B	H	A	H	H	A	H	H	B	B	A	H	H	H	B	B	B
A01	1	21.401	SBINA01_021	scaffold2799_876924-957759	scaffold2799	80836	61	A	A	A	H	H	A	H	H	H	H	H	B	B	H	H	B	H	A	A	H	H	H	B	H	H	B	H	A	H	H	A	H	H	B	B	A	H	H	H	B	B	B
A01	1	22.381	SBINA01_022	scaffold2228457_95829-129761E	scaffold2228457	33933	36	A	A	A	H	H	A	H	H	H	H	H	B	B	H	H	H	H	A	A	H	H	H	B	H	H	B	H	A	H	H	A	H	H	B	B	A	H	H	H	B	B	B
A01	1	22.381	SBINA01_022	scaffold229_1-476562E	scaffold229	476562	293	A	A	A	H	H	A	H	H	H	H	H	B	B	H	H	H	H	A	A	H	H	H	B	H	H	B	H	A	H	H	A	H	H	B	B	A	H	H	H	B	B	B
A01	1	22.381	SBINA01_022	scaffold2641_1-246175E	scaffold2641	246175	246	A	A	A	H	H	A	H	H	H	H	H	B	B	H	H	H	H	A	A	H	H	H	B	H	H	B	H	A	H	H	A	H	H	B	B	A	H	H	H	B	B	B
A01	1	22.381	SBINA01_022	scaffold2799_957760-1073963E	scaffold2799	116204	133	A	A	A	H	H	A	H	H	H	H	H	B	B	H	H	H	H	A	A	H	H	H	B	H	H	B	H	A	H	H	A	H	H	B	B	A	H	H	H	B	B	B
A01	1	23.121	SBINA01_023	scaffold1877_179034-873230E	scaffold1877	694197	542	A	A	A	H	H	A	H	H	H	H	H	B	B	H	H	H	H	A	A	H	B	H	B	H	H	B	H	A	H	H	A	H	H	B	B	A	H	H	H	B	B	B
A01	1	23.121	SBINA01_023	scaffold2227207_1-58240E	scaffold2227207	58240	47	A	A	A	H	H	A	H	H	H	H	H	B	B	H	H	H	H	A	A	H	B	H	B	H	H	B	H	A	H	H	A	H	H	B	B	A	H	H	H	B	B	B
A01	1	23.121	SBINA01_023	scaffold2228457_1-95828	scaffold2228457	95828	103	A	A	A	H	H	A	H	H	H	H	H	B	B	H	H	H	H	A	A	H	B	H	B	H	H	B	H	A	H	H	A	H	H	B	B	A	H	H	H	B	B	B
A01	1	24.07	SBINA01_024	scaffold1877_113109-179033	scaffold1877	65925	38	A	A	A	H	H	A	H	H	H	H	H	B	H	H	H	H	H	A	A	H	B	H	B	H	H	B	H	A	H	H	A	H	H	B	B	A	H	H	H	B	B	B
A01	1	25.047	SBINA01_025	scaffold1877_1-113108	scaffold1877	113108	35	A	A	A	H	H	A	H	H	H	H	H	B	H	H	H	H	H	A	A	H	B	H	B	H	H	B	H	A	H	H	A	H	H	B	B	A	H	H	H	B	B	B
A01	1	25.611	SBINA01_026	scaffold2228903_1-232976E	scaffold2228903	232976	160	A	A	A	H	H	A	H	H	H	H	H	B	H	H	H	H	H	A	A	H	B	H	B	H	H	B	H	A	H	H	A	H	B	B	B	A	H	H	H	B	B	B
A01	1	27.403	SBINA01_027	scaffold2845_496460-580799E	scaffold2845	84340	56	A	H	A	H	H	A	H	H	H	H	H	B	H	H	H	H	H	A	A	H	B	H	B	H	H	B	H	A	H	H	A	H	B	B	B	A	H	H	H	B	B	B
A01	1	28.309	SBINA01_028	scaffold2845_388809-496459	scaffold2845	107651	38	A	H	A	H	H	A	H	H	H	H	H	B	H	B	H	H	H	A	A	H	B	H	B	H	H	B	H	A	H	H	A	H	B	B	B	A	H	H	H	B	B	B
A01	1	29.043	SBINA01_029	scaffold2845_1-388808	scaffold2845	388808	135	A	H	A	H	H	A	H	H	H	H	H	B	H	B	H	H	H	A	A	H	B	H	B	H	H	B	H	A	H	B	A	H	B	B	B	A	H	H	H	B	B	B
A01	1	29.043	SBINA01_029	scaffold3377_282071-604804E	scaffold3377	322734	297	A	H	A	H	H	A	H	H	H	H	H	B	H	B	H	H	H	A	A	H	B	H	B	H	H	B	H	A	H	B	A	H	B	B	B	A	H	H	H	B	B	B
A01	1	29.923	SBINA01_030	scaffold3377_217137-282070	scaffold3377	64934	60	A	H	A	H	H	A	H	A	H	H	H	B	H	B	H	H	H	A	A	H	B	H	B	H	H	B	H	A	H	B	A	H	B	B	B	A	H	H	H	B	B	B
A01	1	30.819	SBINA01_031	scaffold2224539_1-27131E	scaffold2224539	27131	21	A	H	A	H	H	A	H	A	B	H	H	B	H	B	H	H	H	A	A	H	B	H	B	H	H	B	H	A	H	B	A	H	B	B	B	A	H	H	H	B	B	B
A01	1	31.718	SBINA01_032	scaffold3377_96740-217136	scaffold3377	120397	37	A	H	A	H	H	A	H	A	B	H	H	B	H	B	H	H	H	A	A	H	B	H	B	H	H	B	H	A	H	B	A	H	B	B	B	A	H	H	H	B	B	B
A01	1	33.29	SBINA01_033	scaffold3377_58961-96739	scaffold3377	37779	31	A	H	A	H	H	A	H	A	B	H	H	B	H	B	H	H	H	A	A	H	B	H	B	H	H	B	H	A	H	B	A	H	B	B	B	A	H	H	H	B	B	B
A01	1	33.929	SBINA01_034	scaffold2227233_1-58879E	scaffold2227233	58879	65	A	H	A	H	H	A	H	A	B	H	H	B	H	B	H	H	H	A	A	H	B	H	B	H	H	B	H	A	H	B	A	H	H	B	B	A	H	H	H	B	B	B
A01	1	33.929	SBINA01_034	scaffold3377_1-58960	scaffold3377	58960	53	A	H	A	H	H	A	H	A	B	H	H	B	H	B	H	H	H	A	A	H	B	H	B	H	H	B	H	A	H	B	A	H	H	B	B	A	H	H	H	B	B	B
A01	1	34.812	SBINA01_035	scaffold2253_1-354048E	scaffold2253	354048	180	A	H	A	H	H	A	H	A	B	H	H	B	H	B	H	H	H	A	A	H	B	H	B	H	H	B	H	A	H	B	A	H	H	B	B	H	H	H	H	B	B	B
A01	1	35.622	SBINA01_036	scaffold2983_1-71152	scaffold2983	71152	86	A	H	A	H	H	A	H	A	B	H	H	B	H	B	H	H	H	A	A	H	B	A	B	H	H	B	H	A	H	B	A	H	H	B	B	H	H	H	H	B	B	B
A01	1	36.405	SBINA01_037	scaffold2983_71153-226853	scaffold2983	155701	79	A	H	A	H	H	A	H	A	B	H	H	B	H	B	H	H	H	A	A	H	H	A	B	H	H	B	H	A	H	B	A	H	H	B	B	H	H	H	H	B	B	B
A01	1	37.297	SBINA01_038	scaffold2983_226854-338500	scaffold2983	111647	114	A	H	A	H	H	A	H	A	B	H	H	B	H	B	H	H	H	A	A	H	H	A	B	H	H	B	H	A	H	B	A	H	H	B	B	H	B	H	H	B	B	B
A01	1	38.208	SBINA01_039	scaffold2983_338501-736471	scaffold2983	397971	305	A	H	A	H	H	A	H	A	B	H	H	B	H	B	H	H	H	A	A	H	H	A	B	H	H	B	H	A	H	B	A	H	H	B	B	H	B	H	H	H	B	B
A01	1	39.097	SBINA01_040	scaffold2983_736472-783241	scaffold2983	46770	44	A	H	A	H	H	A	H	A	B	H	B	B	H	B	H	H	H	A	A	H	H	A	B	H	H	B	H	A	H	B	A	H	H	B	B	H	B	H	H	H	B	B
A01	1	40.004	SBINA01_041	scaffold2983_783242-938210E	scaffold2983	154969	210	A	H	A	H	H	A	H	A	B	H	B	B	H	B	H	H	H	A	A	H	H	A	B	H	H	B	H	A	H	B	A	H	H	B	B	H	B	H	H	H	B	B
A01	1	40.004	SBINA01_041	scaffold359_1-51461	scaffold359	51461	40	A	H	A	H	H	A	H	A	B	H	B	B	H	B	H	H	H	A	A	H	H	A	B	H	H	B	H	A	H	B	A	H	H	B	B	H	B	H	H	H	B	B
A01	1	40.738	SBINA01_042	scaffold359_51462-89070	scaffold359	37609	58	A	H	A	H	H	A	H	A	B	H	B	B	H	B	H	H	H	A	A	H	H	A	B	H	H	B	H	A	H	H	A	H	H	B	B	H	B	H	H	H	B	B
A01	1	41.672	SBINA01_043	scaffold359_89071-407421	scaffold359	318351	230	A	H	A	H	H	A	H	A	B	H	B	B	H	B	H	H	H	A	A	H	H	A	B	H	H	B	H	A	H	H	A	H	H	B	B	H	B	H	H	H	B	B
A01	1	44.228	SBINA01_044	scaffold359_407422-671334	scaffold359	263913	135	A	H	A	H	H	A	H	A	B	H	B	H	H	B	H	H	H	A	A	H	H	A	B	H	H	B	H	A	H	H	A	H	H	B	B	H	B	H	H	H	B	B
A01	1	45.193	SBINA01_045	scaffold359_671335-720968	scaffold359	49634	76	A	H	A	H	H	A	H	A	B	H	B	H	H	B	H	H	H	A	A	H	H	A	B	H	H	B	H	A	H	H	A	H	H	B	B	H	B	H	H	H	B	B
A01	1	46.173	SBINA01_046	scaffold359_720969-918894	scaffold359	197926	217	A	H	A	H	H	A	H	A	B	H	B	H	H	B	H	H	H	A	A	H	H	A	B	H	H	B	H	A	H	H	A	H	H	B	B	H	B	H	H	A	B	B
A01	1	47.141	SBINA01_047	scaffold2227957_1-60719	scaffold2227957	60719	75	A	H	A	H	H	A	H	A	B	H	B	H	H	B	H	H	H	A	A	H	H	A	B	H	H	B	H	A	H	H	H	H	H	B	B	H	B	H	H	A	B	B
A01	1	47.141	SBINA01_047	scaffold359_918895-964979E	scaffold359	46085	36	A	H	A	H	H	A	H	A	B	H	B	H	H	B	H	H	H	A	A	H	H	A	B	H	H	B	H	A	H	H	H	H	H	B	B	H	B	H	H	A	B	B
A01	1	48.637	SBINA01_048	scaffold2227957_60720-84423E	scaffold2227957	23704	11	A	H	A	A	H	A	H	A	B	H	B	H	H	B	H	H	H	A	A	H	H	A	B	H	H	B	H	A	H	H	H	H	H	H	B	H	B	H	H	A	B	B
A01	1	48.637	SBINA01_048	scaffold2229181_1-282733	scaffold2229181	282733	286	A	H	A	A	H	A	H	A	B	H	B	H	H	B	H	H	H	A	A	H	H	A	B	H	H	B	H	A	H	H	H	H	H	H	B	H	B	H	H	A	B	B
A01	1	49.369	SBINA01_049	scaffold2229181_282734-367960	scaffold2229181	85227	88	A	H	A	A	H	A	H	A	B	H	B	H	H	B	H	H	H	A	A	H	H	H	B	H	H	B	H	A	H	H	H	H	H	H	B	H	B	H	H	A	B	B
A01	1	50.291	SBINA01_050	scaffold2229181_367961-740407E	scaffold2229181	372447	417	A	H	A	A	H	A	H	A	B	H	B	H	H	B	H	H	H	A	A	H	H	H	B	H	H	H	H	A	H	H	H	H	H	H	B	H	B	H	H	A	B	B
A01	1	50.291	SBINA01_050	scaffold3725_636581-1931793E	scaffold3725	1295213	1813	A	H	A	A	H	A	H	A	B	H	B	H	H	B	H	H	H	A	A	H	H	H	B	H	H	H	H	A	H	H	H	H	H	H	B	H	B	H	H	A	B	B
A01	1	51.208	SBINA01_051	scaffold2445_316444-779913E	scaffold2445	463470	535	A	H	A	A	H	A	H	A	B	H	B	H	H	B	H	H	H	A	A	H	H	H	H	H	H	H	H	A	H	H	H	H	H	H	B	H	B	H	H	A	B	B
A01	1	51.208	SBINA01_051	scaffold3725_1-636580	scaffold3725	636580	834	A	H	A	A	H	A	H	A	B	H	B	H	H	B	H	H	H	A	A	H	H	H	H	H	H	H	H	A	H	H	H	H	H	H	B	H	B	H	H	A	B	B
A01	1	52.052	SBINA01_052	scaffold2445_180145-316443	scaffold2445	136299	74	A	A	A	A	H	A	H	A	B	H	B	H	H	B	H	H	H	A	A	H	H	H	H	H	H	H	H	A	H	H	H	H	H	H	B	H	B	H	H	A	B	B
A01	1	54.416	SBINA01_053	scaffold2445_148574-180144	scaffold2445	31571	26	A	A	A	H	H	A	H	A	B	H	B	H	H	B	H	H	H	A	H	H	H	H	H	H	H	H	H	A	H	H	H	H	H	H	B	H	B	H	H	A	B	B
A01	1	56.423	SBINA01_054	scaffold2229003_169819-294213E	scaffold2229003	124395	297	A	A	A	H	H	A	H	A	B	H	B	H	H	B	H	H	H	A	H	H	H	H	H	H	H	H	H	H	H	H	H	H	H	H	B	H	B	H	H	A	B	B
A01	1	56.423	SBINA01_054	scaffold2445_1-148573	scaffold2445	148573	121	A	A	A	H	H	A	H	A	B	H	B	H	H	B	H	H	H	A	H	H	H	H	H	H	H	H	H	H	H	H	H	H	H	H	B	H	B	H	H	A	B	B
A01	1	57.385	SBINA01_055	scaffold2229003_1-169818	scaffold2229003	169818	320	A	A	A	H	H	H	H	A	B	H	B	H	H	B	H	H	H	A	H	H	H	H	H	H	H	H	H	H	H	H	H	H	H	H	B	H	B	H	H	A	B	B
A01	1	57.385	SBINA01_055	scaffold3281_1-204377	scaffold3281	204377	440	A	A	A	H	H	H	H	A	B	H	B	H	H	B	H	H	H	A	H	H	H	H	H	H	H	H	H	H	H	H	H	H	H	H	B	H	B	H	H	A	B	B
A01	1	58.359	SBINA01_056	scaffold3281_204378-363419	scaffold3281	159042	391	A	A	A	H	H	H	H	A	B	H	B	H	H	B	H	B	H	A	H	H	H	H	H	H	H	H	H	H	H	H	H	H	H	H	B	H	B	H	H	A	B	B
A01	1	59.313	SBINA01_057	scaffold3281_363420-502180	scaffold3281	138761	224	A	A	A	H	A	H	H	A	B	H	B	H	H	B	H	B	H	A	H	H	H	H	H	H	H	H	H	H	H	H	H	H	H	H	B	H	B	H	H	A	B	B
A01	1	60.264	SBINA01_058	scaffold3281_502181-596327E	scaffold3281	94147	166	A	A	A	H	A	H	H	A	B	H	B	H	H	B	H	B	H	A	H	H	H	H	H	H	H	H	H	H	H	H	H	H	H	H	B	H	B	H	H	A	B	B
A01	1	60.264	SBINA01_058	scaffold3455_1892616-1901769E	scaffold3455	9154	11	A	A	A	H	A	H	H	A	B	H	B	H	H	B	H	B	H	A	H	H	H	H	H	H	H	H	H	H	H	H	H	H	H	H	B	H	B	H	H	A	B	B
A01	1	61.222	SBINA01_059	scaffold2219343_1-11998E	scaffold2219343	11998	42	A	A	A	H	A	H	H	A	B	H	B	H	H	B	H	B	H	A	H	H	H	H	H	H	H	H	H	H	B	H	H	H	H	H	B	H	B	H	H	A	B	B
A01	1	61.222	SBINA01_059	scaffold3455_443679-1892615	scaffold3455	1448937	2684	A	A	A	H	A	H	H	A	B	H	B	H	H	B	H	B	H	A	H	H	H	H	H	H	H	H	H	H	B	H	H	H	H	H	B	H	B	H	H	A	B	B
A01	1	62.176	SBINA01_060	scaffold3455_285283-443678	scaffold3455	158396	287	A	A	A	H	A	H	H	A	B	H	B	H	H	B	H	B	H	A	H	H	H	H	H	H	H	H	H	H	B	H	H	H	H	H	B	H	B	H	H	A	B	B
A01	1	63.127	SBINA01_061	scaffold3455_148621-285282	scaffold3455	136662	28	A	A	A	H	A	H	H	A	B	H	B	H	H	B	H	B	H	A	H	H	H	H	H	H	H	H	H	H	B	H	H	H	H	H	B	H	B	H	H	A	B	B
A01	1	63.93	SBINA01_062	scaffold2899_436020-605432E	scaffold2899	169413	544	A	A	A	H	A	H	H	A	B	H	B	H	H	B	H	B	H	A	H	H	H	H	H	H	H	H	H	B	B	H	H	H	H	H	B	H	B	H	H	A	B	B
A01	1	63.93	SBINA01_062	scaffold3455_1-148620	scaffold3455	148620	509	A	A	A	H	A	H	H	A	B	H	B	H	H	B	H	B	H	A	H	H	H	H	H	H	H	H	H	B	B	H	H	H	H	H	B	H	B	H	H	A	B	B
A01	1	64.852	SBINA01_063	scaffold1035_1-669709	scaffold1035	669709	3304	A	A	H	H	A	H	H	A	B	H	B	H	H	B	H	B	H	A	H	H	H	H	H	H	H	H	H	B	B	H	H	H	H	H	B	H	B	H	H	A	B	B
A01	1	64.852	SBINA01_063	scaffold2204757_1-2883E	scaffold2204757	2883	16	A	A	H	H	A	H	H	A	B	H	B	H	H	B	H	B	H	A	H	H	H	H	H	H	H	H	H	B	B	H	H	H	H	H	B	H	B	H	H	A	B	B
A01	1	64.852	SBINA01_063	scaffold2228701_1-168832E	scaffold2228701	168832	692	A	A	H	H	A	H	H	A	B	H	B	H	H	B	H	B	H	A	H	H	H	H	H	H	H	H	H	B	B	H	H	H	H	H	B	H	B	H	H	A	B	B
A01	1	64.852	SBINA01_063	scaffold2899_1-436019	scaffold2899	436019	1715	A	A	H	H	A	H	H	A	B	H	B	H	H	B	H	B	H	A	H	H	H	H	H	H	H	H	H	B	B	H	H	H	H	H	B	H	B	H	H	A	B	B
A01	1	65.773	SBINA01_064	scaffold1035_669710-726628	scaffold1035	56919	275	A	A	H	H	A	H	H	A	B	H	B	H	H	B	H	B	H	A	H	H	H	H	H	H	H	H	H	B	B	H	H	H	H	H	B	H	B	H	H	A	B	B
A01	1	66.704	SBINA01_065	scaffold1035_726629-779830E	scaffold1035	53202	135	A	A	H	H	A	H	H	A	B	H	B	H	H	B	H	B	H	A	H	H	H	H	H	H	H	H	H	B	B	B	H	H	H	H	B	H	B	H	H	A	B	B
A01	1	66.704	SBINA01_065	scaffold2216659_1-8609E	scaffold2216659	8609	51	A	A	H	H	A	H	H	A	B	H	B	H	H	B	H	B	H	A	H	H	H	H	H	H	H	H	H	B	B	B	H	H	H	H	B	H	B	H	H	A	B	B
A01	1	66.704	SBINA01_065	scaffold2221039_1-14963E	scaffold2221039	14963	20	A	A	H	H	A	H	H	A	B	H	B	H	H	B	H	B	H	A	H	H	H	H	H	H	H	H	H	B	B	B	H	H	H	H	B	H	B	H	H	A	B	B
A01	1	66.704	SBINA01_065	scaffold2227321_1-61042E	scaffold2227321	61042	287	A	A	H	H	A	H	H	A	B	H	B	H	H	B	H	B	H	A	H	H	H	H	H	H	H	H	H	B	B	B	H	H	H	H	B	H	B	H	H	A	B	B
A01	1	66.704	SBINA01_065	scaffold3203_1-792172	scaffold3203	792172	3104	A	A	H	H	A	H	H	A	B	H	B	H	H	B	H	B	H	A	H	H	H	H	H	H	H	H	H	B	B	B	H	H	H	H	B	H	B	H	H	A	B	B
A01	1	67.628	SBINA01_066	scaffold3203_792173-1158904	scaffold3203	366732	1368	A	A	H	H	A	H	H	H	B	H	B	H	H	B	H	B	H	A	H	H	H	H	H	H	H	H	H	B	B	B	H	H	H	H	B	H	B	H	H	A	B	B
A01	1	68.568	SBINA01_067	scaffold2222321_1-18126E	scaffold2222321	18126	119	A	A	H	H	A	H	H	H	B	H	B	H	H	B	H	B	H	A	B	H	H	H	H	H	H	H	H	B	B	B	H	H	H	H	B	H	B	H	H	A	B	B
A01	1	68.568	SBINA01_067	scaffold2228825_1-201651E	scaffold2228825	201651	894	A	A	H	H	A	H	H	H	B	H	B	H	H	B	H	B	H	A	B	H	H	H	H	H	H	H	H	B	B	B	H	H	H	H	B	H	B	H	H	A	B	B
A01	1	68.568	SBINA01_067	scaffold2749_1-789834	scaffold2749	789834	2156	A	A	H	H	A	H	H	H	B	H	B	H	H	B	H	B	H	A	B	H	H	H	H	H	H	H	H	B	B	B	H	H	H	H	B	H	B	H	H	A	B	B
A01	1	68.568	SBINA01_067	scaffold3203_1158905-1463956E	scaffold3203	305052	1124	A	A	H	H	A	H	H	H	B	H	B	H	H	B	H	B	H	A	B	H	H	H	H	H	H	H	H	B	B	B	H	H	H	H	B	H	B	H	H	A	B	B
A01	1	69.504	SBINA01_068	scaffold2219459_1-12115E	scaffold2219459	12115	54	A	A	H	H	A	H	H	H	B	H	B	H	H	B	A	B	H	A	B	H	H	H	H	H	H	H	H	B	B	B	H	H	H	H	B	H	B	H	H	A	B	B
A01	1	69.504	SBINA01_068	scaffold2222081_1-17529E	scaffold2222081	17529	51	A	A	H	H	A	H	H	H	B	H	B	H	H	B	A	B	H	A	B	H	H	H	H	H	H	H	H	B	B	B	H	H	H	H	B	H	B	H	H	A	B	B
A01	1	69.504	SBINA01_068	scaffold2749_789835-1088820	scaffold2749	298986	636	A	A	H	H	A	H	H	H	B	H	B	H	H	B	A	B	H	A	B	H	H	H	H	H	H	H	H	B	B	B	H	H	H	H	B	H	B	H	H	A	B	B
A01	1	70.429	SBINA01_069	scaffold2749_1088821-1123603	scaffold2749	34783	114	A	A	H	H	A	H	H	H	B	H	B	H	H	B	A	B	H	A	B	H	H	H	H	H	H	H	H	B	B	B	H	H	H	H	H	H	B	H	H	A	B	B
A01	1	71.354	SBINA01_070	scaffold2221603_1-16239E	scaffold2221603	16239	89	A	A	H	H	A	H	H	H	B	H	B	H	H	B	A	B	H	A	B	H	H	H	H	H	H	H	H	B	B	B	H	H	H	H	H	H	H	H	H	A	B	B
A01	1	71.354	SBINA01_070	scaffold2749_1123604-1607841	scaffold2749	484238	1963	A	A	H	H	A	H	H	H	B	H	B	H	H	B	A	B	H	A	B	H	H	H	H	H	H	H	H	B	B	B	H	H	H	H	H	H	H	H	H	A	B	B
A01	1	72.281	SBINA01_071	scaffold2749_1607842-1816871	scaffold2749	209030	520	A	A	H	H	A	H	H	H	B	H	H	H	H	B	A	B	H	A	B	H	H	H	H	H	H	H	H	B	B	B	H	H	H	H	H	H	H	H	H	A	B	B
A01	1	73.217	SBINA01_072	scaffold2749_1816872-1947443	scaffold2749	130572	340	A	A	H	H	A	H	H	H	B	H	H	H	H	B	A	B	H	A	B	H	H	H	H	B	H	H	H	B	B	B	H	H	H	H	H	H	H	H	H	A	B	B
A01	1	74.154	SBINA01_073	scaffold193_1-104896	scaffold193	104896	231	A	A	H	H	A	H	H	H	B	H	H	H	H	B	A	B	H	A	B	H	H	H	H	B	H	H	H	B	B	B	H	H	H	H	H	H	H	H	H	A	H	B
A01	1	74.154	SBINA01_073	scaffold2749_1947444-1959000E	scaffold2749	11557	34	A	A	H	H	A	H	H	H	B	H	H	H	H	B	A	B	H	A	B	H	H	H	H	B	H	H	H	B	B	B	H	H	H	H	H	H	H	H	H	A	H	B
A01	1	74.698	SBINA01_074	scaffold193_104897-304965	scaffold193	200069	525	A	A	H	H	A	H	H	H	B	H	H	H	H	B	A	B	H	A	B	H	H	H	H	B	H	A	H	B	B	B	H	H	H	H	H	H	H	H	H	A	H	B
A01	1	74.698	SBINA01_074	scaffold2197281_1-2068E	scaffold2197281	2068	15	A	A	H	H	A	H	H	H	B	H	H	H	H	B	A	B	H	A	B	H	H	H	H	B	H	A	H	B	B	B	H	H	H	H	H	H	H	H	H	A	H	B
A01	1	75.566	SBINA01_075	scaffold193_304966-695362	scaffold193	390397	1194	A	A	H	H	A	H	H	H	B	H	H	H	H	B	A	B	H	A	B	H	H	H	H	B	H	A	H	B	B	B	H	H	H	H	H	H	H	H	H	A	H	B
A01	1	76.364	SBINA01_076	scaffold193_695363-2008180	scaffold193	1312818	3318	A	A	H	H	A	H	H	H	B	H	H	H	H	B	A	B	H	A	B	H	H	H	H	B	H	A	H	H	B	B	H	H	H	H	H	H	H	H	H	A	H	B
A01	1	76.364	SBINA01_076	scaffold2216821_1-8791E	scaffold2216821	8791	12	A	A	H	H	A	H	H	H	B	H	H	H	H	B	A	B	H	A	B	H	H	H	H	B	H	A	H	H	B	B	H	H	H	H	H	H	H	H	H	A	H	B
A01	1	76.364	SBINA01_076	scaffold2222673_1-19162E	scaffold2222673	19162	59	A	A	H	H	A	H	H	H	B	H	H	H	H	B	A	B	H	A	B	H	H	H	H	B	H	A	H	H	B	B	H	H	H	H	H	H	H	H	H	A	H	B
A01	1	76.364	SBINA01_076	scaffold2224175_1-25329E	scaffold2224175	25329	48	A	A	H	H	A	H	H	H	B	H	H	H	H	B	A	B	H	A	B	H	H	H	H	B	H	A	H	H	B	B	H	H	H	H	H	H	H	H	H	A	H	B
A01	1	76.364	SBINA01_076	scaffold2224973_1-29682E	scaffold2224973	29682	98	A	A	H	H	A	H	H	H	B	H	H	H	H	B	A	B	H	A	B	H	H	H	H	B	H	A	H	H	B	B	H	H	H	H	H	H	H	H	H	A	H	B
A01	1	76.364	SBINA01_076	scaffold2225475_1-33140E	scaffold2225475	33140	108	A	A	H	H	A	H	H	H	B	H	H	H	H	B	A	B	H	A	B	H	H	H	H	B	H	A	H	H	B	B	H	H	H	H	H	H	H	H	H	A	H	B
A01	1	76.917	SBINA01_077	scaffold193_2008181-2232299	scaffold193	224119	310	A	A	H	H	A	H	H	H	B	H	H	H	H	B	A	B	H	A	B	H	H	H	H	B	H	A	H	H	B	B	B	H	H	H	H	H	H	H	H	A	H	B
A01	1	76.917	SBINA01_077	scaffold2225993_1-38270E	scaffold2225993	38270	55	A	A	H	H	A	H	H	H	B	H	H	H	H	B	A	B	H	A	B	H	H	H	H	B	H	A	H	H	B	B	B	H	H	H	H	H	H	H	H	A	H	B
A01	1	77.763	SBINA01_078	scaffold111_4543838-6640142E	scaffold111	2096305	6060	A	A	H	H	A	H	H	H	B	H	H	H	H	B	A	B	H	A	B	H	H	H	H	B	H	A	H	H	B	B	B	H	H	H	H	H	H	H	H	A	A	B
A01	1	77.763	SBINA01_078	scaffold193_2232300-2463528E	scaffold193	231229	372	A	A	H	H	A	H	H	H	B	H	H	H	H	B	A	B	H	A	B	H	H	H	H	B	H	A	H	H	B	B	B	H	H	H	H	H	H	H	H	A	A	B
A01	1	77.763	SBINA01_078	scaffold2211209_1-5840E	scaffold2211209	5840	9	A	A	H	H	A	H	H	H	B	H	H	H	H	B	A	B	H	A	B	H	H	H	H	B	H	A	H	H	B	B	B	H	H	H	H	H	H	H	H	A	A	B
A01	1	77.763	SBINA01_078	scaffold2217897_1-10100E	scaffold2217897	10100	26	A	A	H	H	A	H	H	H	B	H	H	H	H	B	A	B	H	A	B	H	H	H	H	B	H	A	H	H	B	B	B	H	H	H	H	H	H	H	H	A	A	B
A01	1	77.763	SBINA01_078	scaffold2221199_1-15275E	scaffold2221199	15275	73	A	A	H	H	A	H	H	H	B	H	H	H	H	B	A	B	H	A	B	H	H	H	H	B	H	A	H	H	B	B	B	H	H	H	H	H	H	H	H	A	A	B
A01	1	77.763	SBINA01_078	scaffold2223123_1-20911E	scaffold2223123	20911	50	A	A	H	H	A	H	H	H	B	H	H	H	H	B	A	B	H	A	B	H	H	H	H	B	H	A	H	H	B	B	B	H	H	H	H	H	H	H	H	A	A	B
A01	1	77.763	SBINA01_078	scaffold2227195_1-57712E	scaffold2227195	57712	250	A	A	H	H	A	H	H	H	B	H	H	H	H	B	A	B	H	A	B	H	H	H	H	B	H	A	H	H	B	B	B	H	H	H	H	H	H	H	H	A	A	B
A01	1	77.763	SBINA01_078	scaffold2228875_1-219520E	scaffold2228875	219520	332	A	A	H	H	A	H	H	H	B	H	H	H	H	B	A	B	H	A	B	H	H	H	H	B	H	A	H	H	B	B	B	H	H	H	H	H	H	H	H	A	A	B
A01	1	78.593	SBINA01_079	scaffold111_3443469-4543837	scaffold111	1100369	2913	A	A	H	H	A	H	B	H	B	H	H	H	H	B	A	B	H	A	B	H	H	H	H	B	H	A	H	H	B	B	B	H	H	H	H	H	H	H	H	A	A	B
A01	1	78.593	SBINA01_079	scaffold2215489_1-7636E	scaffold2215489	7636	23	A	A	H	H	A	H	B	H	B	H	H	H	H	B	A	B	H	A	B	H	H	H	H	B	H	A	H	H	B	B	B	H	H	H	H	H	H	H	H	A	A	B
A01	1	79.376	SBINA01_080	scaffold2222853_1-19787E	scaffold2222853	19787	64	A	A	H	H	A	A	B	H	B	H	H	H	H	B	A	B	H	A	B	H	H	H	H	B	H	A	H	H	B	B	B	H	H	H	H	H	H	H	H	A	A	B
A01	1	79.78	SBINA01_081	scaffold111_1973461-3443468	scaffold111	1470008	3658	A	A	H	H	A	A	B	H	B	H	H	H	H	B	A	B	H	A	B	H	H	H	H	B	H	H	H	H	B	B	B	H	H	H	H	H	H	H	H	A	A	B
A01	1	81.853	SBINA01_082	scaffold111_1-1973460	scaffold111	1973460	4952	A	A	H	H	A	A	B	H	B	H	H	H	H	B	A	B	H	A	B	H	H	H	H	B	H	H	H	H	B	B	H	H	H	H	H	H	H	H	H	A	A	B
A01	1	81.853	SBINA01_082	scaffold1885_1-2499987E	scaffold1885	2499987	6249	A	A	H	H	A	A	B	H	B	H	H	H	H	B	A	B	H	A	B	H	H	H	H	B	H	H	H	H	B	B	H	H	H	H	H	H	H	H	H	A	A	B
A01	1	81.853	SBINA01_082	scaffold2211247_1-5851E	scaffold2211247	5851	37	A	A	H	H	A	A	B	H	B	H	H	H	H	B	A	B	H	A	B	H	H	H	H	B	H	H	H	H	B	B	H	H	H	H	H	H	H	H	H	A	A	B
A01	1	81.853	SBINA01_082	scaffold2217013_1-8969E	scaffold2217013	8969	39	A	A	H	H	A	A	B	H	B	H	H	H	H	B	A	B	H	A	B	H	H	H	H	B	H	H	H	H	B	B	H	H	H	H	H	H	H	H	H	A	A	B
A01	1	81.853	SBINA01_082	scaffold2219965_1-12861E	scaffold2219965	12861	22	A	A	H	H	A	A	B	H	B	H	H	H	H	B	A	B	H	A	B	H	H	H	H	B	H	H	H	H	B	B	H	H	H	H	H	H	H	H	H	A	A	B
A01	1	81.853	SBINA01_082	scaffold2220375_1-13576E	scaffold2220375	13576	51	A	A	H	H	A	A	B	H	B	H	H	H	H	B	A	B	H	A	B	H	H	H	H	B	H	H	H	H	B	B	H	H	H	H	H	H	H	H	H	A	A	B
A01	1	81.853	SBINA01_082	scaffold2220597_1-14005E	scaffold2220597	14005	20	A	A	H	H	A	A	B	H	B	H	H	H	H	B	A	B	H	A	B	H	H	H	H	B	H	H	H	H	B	B	H	H	H	H	H	H	H	H	H	A	A	B
A01	1	81.853	SBINA01_082	scaffold2221945_1-17145E	scaffold2221945	17145	57	A	A	H	H	A	A	B	H	B	H	H	H	H	B	A	B	H	A	B	H	H	H	H	B	H	H	H	H	B	B	H	H	H	H	H	H	H	H	H	A	A	B
A01	1	81.853	SBINA01_082	scaffold2223309_1-21685E	scaffold2223309	21685	49	A	A	H	H	A	A	B	H	B	H	H	H	H	B	A	B	H	A	B	H	H	H	H	B	H	H	H	H	B	B	H	H	H	H	H	H	H	H	H	A	A	B
A01	1	81.853	SBINA01_082	scaffold2225391_1-32596E	scaffold2225391	32596	82	A	A	H	H	A	A	B	H	B	H	H	H	H	B	A	B	H	A	B	H	H	H	H	B	H	H	H	H	B	B	H	H	H	H	H	H	H	H	H	A	A	B
A01	1	81.853	SBINA01_082	scaffold2226015_1-38411E	scaffold2226015	38411	105	A	A	H	H	A	A	B	H	B	H	H	H	H	B	A	B	H	A	B	H	H	H	H	B	H	H	H	H	B	B	H	H	H	H	H	H	H	H	H	A	A	B
A01	1	81.853	SBINA01_082	scaffold2235_1-436946	scaffold2235	436946	1324	A	A	H	H	A	A	B	H	B	H	H	H	H	B	A	B	H	A	B	H	H	H	H	B	H	H	H	H	B	B	H	H	H	H	H	H	H	H	H	A	A	B
A01	1	81.853	SBINA01_082	scaffold33_1-528446E	scaffold33	528446	1178	A	A	H	H	A	A	B	H	B	H	H	H	H	B	A	B	H	A	B	H	H	H	H	B	H	H	H	H	B	B	H	H	H	H	H	H	H	H	H	A	A	B
A01	1	82.812	SBINA01_083	scaffold2235_436947-841351	scaffold2235	404405	1132	A	A	H	H	A	A	B	H	B	H	H	H	H	B	A	B	H	A	B	H	H	A	H	B	H	H	H	H	B	B	H	H	H	H	H	H	H	H	H	A	A	B
A01	1	83.755	SBINA01_084	scaffold2235_841352-929343	scaffold2235	87992	275	A	A	H	H	A	A	B	H	B	H	H	H	H	B	A	B	H	A	B	H	H	A	H	B	H	H	H	H	B	B	H	H	H	H	H	H	H	H	H	A	A	B
A01	1	84.681	SBINA01_085	scaffold2235_929344-1291186	scaffold2235	361843	629	A	A	H	H	A	A	B	H	B	H	H	H	H	B	A	B	H	A	B	H	H	A	H	B	B	H	H	H	B	B	H	H	H	H	H	H	H	H	H	A	A	B
A01	1	85.64	SBINA01_086	scaffold2235_1291187-1936067E	scaffold2235	644881	1254	A	A	B	H	A	A	B	H	B	H	H	H	H	B	A	B	H	A	B	H	H	A	H	B	B	H	H	H	B	B	H	H	H	H	H	H	H	H	H	A	A	B
A01	1	86.609	SBINA01_087	scaffold1597_1-1440419E	scaffold1597	1440419	3096	A	A	B	H	A	A	B	H	B	H	H	H	H	B	A	B	H	A	B	H	H	A	H	B	B	H	H	H	B	B	H	H	H	H	H	H	H	H	H	A	A	B
A01	1	86.609	SBINA01_087	scaffold1723_1-1321867E	scaffold1723	1321867	2641	A	A	B	H	A	A	B	H	B	H	H	H	H	B	A	B	H	A	B	H	H	A	H	B	B	H	H	H	B	B	H	H	H	H	H	H	H	H	H	A	A	B
A01	1	86.609	SBINA01_087	scaffold1737_1-999249E	scaffold1737	999249	2071	A	A	B	H	A	A	B	H	B	H	H	H	H	B	A	B	H	A	B	H	H	A	H	B	B	H	H	H	B	B	H	H	H	H	H	H	H	H	H	A	A	B
A01	1	86.609	SBINA01_087	scaffold1851_1-1015083E	scaffold1851	1015083	2472	A	A	B	H	A	A	B	H	B	H	H	H	H	B	A	B	H	A	B	H	H	A	H	B	B	H	H	H	B	B	H	H	H	H	H	H	H	H	H	A	A	B
A01	1	86.609	SBINA01_087	scaffold1939_1-362997E	scaffold1939	362997	483	A	A	B	H	A	A	B	H	B	H	H	H	H	B	A	B	H	A	B	H	H	A	H	B	B	H	H	H	B	B	H	H	H	H	H	H	H	H	H	A	A	B
A01	1	86.609	SBINA01_087	scaffold2027_1-1921341E	scaffold2027	1921341	5041	A	A	B	H	A	A	B	H	B	H	H	H	H	B	A	B	H	A	B	H	H	A	H	B	B	H	H	H	B	B	H	H	H	H	H	H	H	H	H	A	A	B
A01	1	86.609	SBINA01_087	scaffold2203855_1-2729E	scaffold2203855	2729	11	A	A	B	H	A	A	B	H	B	H	H	H	H	B	A	B	H	A	B	H	H	A	H	B	B	H	H	H	B	B	H	H	H	H	H	H	H	H	H	A	A	B
A01	1	86.609	SBINA01_087	scaffold2205829_1-3123E	scaffold2205829	3123	10	A	A	B	H	A	A	B	H	B	H	H	H	H	B	A	B	H	A	B	H	H	A	H	B	B	H	H	H	B	B	H	H	H	H	H	H	H	H	H	A	A	B
A01	1	86.609	SBINA01_087	scaffold2216209_1-8151E	scaffold2216209	8151	25	A	A	B	H	A	A	B	H	B	H	H	H	H	B	A	B	H	A	B	H	H	A	H	B	B	H	H	H	B	B	H	H	H	H	H	H	H	H	H	A	A	B
A01	1	86.609	SBINA01_087	scaffold2217023_1-8979E	scaffold2217023	8979	28	A	A	B	H	A	A	B	H	B	H	H	H	H	B	A	B	H	A	B	H	H	A	H	B	B	H	H	H	B	B	H	H	H	H	H	H	H	H	H	A	A	B
A01	1	86.609	SBINA01_087	scaffold2218661_1-11123E	scaffold2218661	11123	15	A	A	B	H	A	A	B	H	B	H	H	H	H	B	A	B	H	A	B	H	H	A	H	B	B	H	H	H	B	B	H	H	H	H	H	H	H	H	H	A	A	B
A01	1	86.609	SBINA01_087	scaffold2218927_1-11453E	scaffold2218927	11453	24	A	A	B	H	A	A	B	H	B	H	H	H	H	B	A	B	H	A	B	H	H	A	H	B	B	H	H	H	B	B	H	H	H	H	H	H	H	H	H	A	A	B
A01	1	86.609	SBINA01_087	scaffold2219009_1-11551E	scaffold2219009	11551	48	A	A	B	H	A	A	B	H	B	H	H	H	H	B	A	B	H	A	B	H	H	A	H	B	B	H	H	H	B	B	H	H	H	H	H	H	H	H	H	A	A	B
A01	1	86.609	SBINA01_087	scaffold2220515_1-13852E	scaffold2220515	13852	16	A	A	B	H	A	A	B	H	B	H	H	H	H	B	A	B	H	A	B	H	H	A	H	B	B	H	H	H	B	B	H	H	H	H	H	H	H	H	H	A	A	B
A01	1	86.609	SBINA01_087	scaffold2221915_1-17073E	scaffold2221915	17073	78	A	A	B	H	A	A	B	H	B	H	H	H	H	B	A	B	H	A	B	H	H	A	H	B	B	H	H	H	B	B	H	H	H	H	H	H	H	H	H	A	A	B
A01	1	86.609	SBINA01_087	scaffold2221937_1-17116E	scaffold2221937	17116	53	A	A	B	H	A	A	B	H	B	H	H	H	H	B	A	B	H	A	B	H	H	A	H	B	B	H	H	H	B	B	H	H	H	H	H	H	H	H	H	A	A	B
A01	1	86.609	SBINA01_087	scaffold2222059_1-17478E	scaffold2222059	17478	13	A	A	B	H	A	A	B	H	B	H	H	H	H	B	A	B	H	A	B	H	H	A	H	B	B	H	H	H	B	B	H	H	H	H	H	H	H	H	H	A	A	B
A01	1	86.609	SBINA01_087	scaffold2222649_1-19128E	scaffold2222649	19128	43	A	A	B	H	A	A	B	H	B	H	H	H	H	B	A	B	H	A	B	H	H	A	H	B	B	H	H	H	B	B	H	H	H	H	H	H	H	H	H	A	A	B
A01	1	86.609	SBINA01_087	scaffold2223253_1-21427E	scaffold2223253	21427	25	A	A	B	H	A	A	B	H	B	H	H	H	H	B	A	B	H	A	B	H	H	A	H	B	B	H	H	H	B	B	H	H	H	H	H	H	H	H	H	A	A	B
A01	1	86.609	SBINA01_087	scaffold2223929_1-24238E	scaffold2223929	24238	53	A	A	B	H	A	A	B	H	B	H	H	H	H	B	A	B	H	A	B	H	H	A	H	B	B	H	H	H	B	B	H	H	H	H	H	H	H	H	H	A	A	B
A01	1	86.609	SBINA01_087	scaffold2224507_1-26980E	scaffold2224507	26980	121	A	A	B	H	A	A	B	H	B	H	H	H	H	B	A	B	H	A	B	H	H	A	H	B	B	H	H	H	B	B	H	H	H	H	H	H	H	H	H	A	A	B
A01	1	86.609	SBINA01_087	scaffold2224891_1-29217E	scaffold2224891	29217	29	A	A	B	H	A	A	B	H	B	H	H	H	H	B	A	B	H	A	B	H	H	A	H	B	B	H	H	H	B	B	H	H	H	H	H	H	H	H	H	A	A	B
A01	1	86.609	SBINA01_087	scaffold2225071_1-30375E	scaffold2225071	30375	89	A	A	B	H	A	A	B	H	B	H	H	H	H	B	A	B	H	A	B	H	H	A	H	B	B	H	H	H	B	B	H	H	H	H	H	H	H	H	H	A	A	B
A01	1	86.609	SBINA01_087	scaffold2225089_1-30483E	scaffold2225089	30483	82	A	A	B	H	A	A	B	H	B	H	H	H	H	B	A	B	H	A	B	H	H	A	H	B	B	H	H	H	B	B	H	H	H	H	H	H	H	H	H	A	A	B
A01	1	86.609	SBINA01_087	scaffold2225559_1-34095E	scaffold2225559	34095	118	A	A	B	H	A	A	B	H	B	H	H	H	H	B	A	B	H	A	B	H	H	A	H	B	B	H	H	H	B	B	H	H	H	H	H	H	H	H	H	A	A	B
A01	1	86.609	SBINA01_087	scaffold2225597_1-34501E	scaffold2225597	34501	101	A	A	B	H	A	A	B	H	B	H	H	H	H	B	A	B	H	A	B	H	H	A	H	B	B	H	H	H	B	B	H	H	H	H	H	H	H	H	H	A	A	B
A01	1	86.609	SBINA01_087	scaffold2226181_1-40136E	scaffold2226181	40136	48	A	A	B	H	A	A	B	H	B	H	H	H	H	B	A	B	H	A	B	H	H	A	H	B	B	H	H	H	B	B	H	H	H	H	H	H	H	H	H	A	A	B
A01	1	86.609	SBINA01_087	scaffold2226493_1-44329E	scaffold2226493	44329	100	A	A	B	H	A	A	B	H	B	H	H	H	H	B	A	B	H	A	B	H	H	A	H	B	B	H	H	H	B	B	H	H	H	H	H	H	H	H	H	A	A	B
A01	1	86.609	SBINA01_087	scaffold2226573_1-45753E	scaffold2226573	45753	146	A	A	B	H	A	A	B	H	B	H	H	H	H	B	A	B	H	A	B	H	H	A	H	B	B	H	H	H	B	B	H	H	H	H	H	H	H	H	H	A	A	B
A01	1	86.609	SBINA01_087	scaffold2226585_1-45951E	scaffold2226585	45951	155	A	A	B	H	A	A	B	H	B	H	H	H	H	B	A	B	H	A	B	H	H	A	H	B	B	H	H	H	B	B	H	H	H	H	H	H	H	H	H	A	A	B
A01	1	86.609	SBINA01_087	scaffold2226943_1-52842E	scaffold2226943	52842	69	A	A	B	H	A	A	B	H	B	H	H	H	H	B	A	B	H	A	B	H	H	A	H	B	B	H	H	H	B	B	H	H	H	H	H	H	H	H	H	A	A	B
A01	1	86.609	SBINA01_087	scaffold2227235_1-58917E	scaffold2227235	58917	114	A	A	B	H	A	A	B	H	B	H	H	H	H	B	A	B	H	A	B	H	H	A	H	B	B	H	H	H	B	B	H	H	H	H	H	H	H	H	H	A	A	B
A01	1	86.609	SBINA01_087	scaffold2227783_1-76633E	scaffold2227783	76633	234	A	A	B	H	A	A	B	H	B	H	H	H	H	B	A	B	H	A	B	H	H	A	H	B	B	H	H	H	B	B	H	H	H	H	H	H	H	H	H	A	A	B
A01	1	86.609	SBINA01_087	scaffold2228415_1-124790E	scaffold2228415	124790	224	A	A	B	H	A	A	B	H	B	H	H	H	H	B	A	B	H	A	B	H	H	A	H	B	B	H	H	H	B	B	H	H	H	H	H	H	H	H	H	A	A	B
A01	1	86.609	SBINA01_087	scaffold2228459_1-129857E	scaffold2228459	129857	404	A	A	B	H	A	A	B	H	B	H	H	H	H	B	A	B	H	A	B	H	H	A	H	B	B	H	H	H	B	B	H	H	H	H	H	H	H	H	H	A	A	B
A01	1	86.609	SBINA01_087	scaffold2228545_1-15363	scaffold2228545	15363	34	A	A	B	H	A	A	B	H	B	H	H	H	H	B	A	B	H	A	B	H	H	A	H	B	B	H	H	H	B	B	H	H	H	H	H	H	H	H	H	A	A	B
A01	1	86.609	SBINA01_087	scaffold2633_1-382772E	scaffold2633	382772	824	A	A	B	H	A	A	B	H	B	H	H	H	H	B	A	B	H	A	B	H	H	A	H	B	B	H	H	H	B	B	H	H	H	H	H	H	H	H	H	A	A	B
A01	1	86.609	SBINA01_087	scaffold2763_1-943373E	scaffold2763	943373	2236	A	A	B	H	A	A	B	H	B	H	H	H	H	B	A	B	H	A	B	H	H	A	H	B	B	H	H	H	B	B	H	H	H	H	H	H	H	H	H	A	A	B
A01	1	86.609	SBINA01_087	scaffold767_1-288684E	scaffold767	288684	451	A	A	B	H	A	A	B	H	B	H	H	H	H	B	A	B	H	A	B	H	H	A	H	B	B	H	H	H	B	B	H	H	H	H	H	H	H	H	H	A	A	B
A01	1	87.577	SBINA01_088	scaffold2228545_15364-143874E	scaffold2228545	128511	66	A	A	B	H	A	A	B	H	B	H	H	H	H	B	A	H	H	A	B	H	H	A	H	B	B	H	H	H	B	B	H	H	H	H	H	H	H	H	H	A	A	B
A01	1	90.546	SBINA01_089	scaffold2228763_1-182748E	scaffold2228763	182748	281	A	A	B	H	A	A	B	H	B	H	H	H	H	B	A	H	H	B	B	H	H	A	H	B	B	H	H	H	B	B	H	H	H	H	H	H	H	H	H	A	A	B
A01	1	90.546	SBINA01_089	scaffold443_839508-850625E	scaffold443	11118	26	A	A	B	H	A	A	B	H	B	H	H	H	H	B	A	H	H	B	B	H	H	A	H	B	B	H	H	H	B	B	H	H	H	H	H	H	H	H	H	A	A	B
A01	1	92.515	SBINA01_090	scaffold443_590119-839507	scaffold443	249389	136	A	A	B	H	A	A	B	H	B	A	H	H	H	B	A	H	H	B	B	H	H	A	H	B	B	H	H	H	B	B	H	H	H	H	H	H	H	H	H	A	A	B
A01	1	95.224	SBINA01_091	scaffold443_1-590118	scaffold443	590118	21	A	A	B	H	A	H	B	H	B	A	H	H	H	H	A	H	H	B	B	H	H	A	H	B	B	H	H	H	B	B	H	H	H	H	H	B	H	H	H	A	A	B
A01	1	96.183	SBINA01_092	scaffold2226205_1-40415E	scaffold2226205	40415	5	A	A	B	H	A	H	B	A	B	A	H	H	H	H	A	H	H	B	B	H	H	A	H	B	B	H	H	H	B	B	H	H	H	H	H	B	H	H	H	A	A	B
A01	1	96.183	SBINA01_092	scaffold2227143_1-56543E	scaffold2227143	56543	7	A	A	B	H	A	H	B	A	B	A	H	H	H	H	A	H	H	B	B	H	H	A	H	B	B	H	H	H	B	B	H	H	H	H	H	B	H	H	H	A	A	B
A01	1	96.183	SBINA01_092	scaffold2228677_1-165030E	scaffold2228677	165030	10	A	A	B	H	A	H	B	A	B	A	H	H	H	H	A	H	H	B	B	H	H	A	H	B	B	H	H	H	B	B	H	H	H	H	H	B	H	H	H	A	A	B
A01	1	96.183	SBINA01_092	scaffold245_1-849113E	scaffold245	849113	42	A	A	B	H	A	H	B	A	B	A	H	H	H	H	A	H	H	B	B	H	H	A	H	B	B	H	H	H	B	B	H	H	H	H	H	B	H	H	H	A	A	B
A01	1	96.183	SBINA01_092	scaffold2557_1-1516480E	scaffold2557	1516480	117	A	A	B	H	A	H	B	A	B	A	H	H	H	H	A	H	H	B	B	H	H	A	H	B	B	H	H	H	B	B	H	H	H	H	H	B	H	H	H	A	A	B
A01	1	96.183	SBINA01_092	scaffold983_1-543697E	scaffold983	543697	36	A	A	B	H	A	H	B	A	B	A	H	H	H	H	A	H	H	B	B	H	H	A	H	B	B	H	H	H	B	B	H	H	H	H	H	B	H	H	H	A	A	B
A01	1	97.14	SBINA01_093	scaffold1741_3657103-4391752E	scaffold1741	734650	531	A	A	B	H	A	H	B	A	B	A	H	H	H	H	A	H	H	B	B	H	H	A	H	B	B	H	H	H	B	B	H	H	H	H	H	B	H	H	H	A	A	B
A01	1	98.279	SBINA01_094	scaffold2391_1-208700E	scaffold2391	208700	4	A	A	B	H	A	H	B	A	B	A	H	H	H	H	A	H	H	B	B	H	B	A	H	B	B	H	A	H	B	B	H	H	H	H	H	H	H	H	H	A	A	B
A01	1	99.082	SBINA01_095	scaffold1741_1-3657102	scaffold1741	3657102	101	A	A	B	H	A	H	B	A	B	A	H	H	H	H	A	H	H	B	B	H	B	A	H	B	B	H	A	H	B	H	H	H	H	H	H	H	H	H	H	A	A	B
A01	1	99.082	SBINA01_095	scaffold1971_1-881582E	scaffold1971	881582	27	A	A	B	H	A	H	B	A	B	A	H	H	H	H	A	H	H	B	B	H	B	A	H	B	B	H	A	H	B	H	H	H	H	H	H	H	H	H	H	A	A	B
A01	1	99.082	SBINA01_095	scaffold2569_1-404319E	scaffold2569	404319	14	A	A	B	H	A	H	B	A	B	A	H	H	H	H	A	H	H	B	B	H	B	A	H	B	B	H	A	H	B	H	H	H	H	H	H	H	H	H	H	A	A	B
A01	1	99.872	SBINA01_096	scaffold2375_1-211141E	scaffold2375	211141	5	A	A	B	H	A	H	B	A	B	A	H	H	H	H	A	H	H	B	B	H	B	A	H	B	B	H	A	H	B	H	H	H	H	H	H	H	H	H	H	A	A	B
A01	1	99.872	SBINA01_096	scaffold2545_1-435843E	scaffold2545	435843	10	A	A	B	H	A	H	B	A	B	A	H	H	H	H	A	H	H	B	B	H	B	A	H	B	B	H	A	H	B	H	H	H	H	H	H	H	H	H	H	A	A	B
A01	1	99.872	SBINA01_096	scaffold3509_2784506-3701824E	scaffold3509	917319	19	A	A	B	H	A	H	B	A	B	A	H	H	H	H	A	H	H	B	B	H	B	A	H	B	B	H	A	H	B	H	H	H	H	H	H	H	H	H	H	A	A	B
A01	1	102.247	SBINA01_097	scaffold3509_2524773-2784505	scaffold3509	259733	12	A	A	B	H	A	H	B	A	B	A	H	H	H	H	A	H	H	B	B	H	B	A	H	B	B	H	A	B	B	H	H	H	B	H	H	B	H	H	H	A	A	B
A01	1	102.851	SBINA01_098	scaffold1153_1-2284044E	scaffold1153	2284044	70	A	A	B	H	A	H	B	A	B	A	H	H	H	H	A	H	H	B	B	H	B	A	H	B	B	H	H	B	B	H	H	H	B	H	H	B	H	H	H	A	A	B
A01	1	102.851	SBINA01_098	scaffold1405_1-620535E	scaffold1405	620535	13	A	A	B	H	A	H	B	A	B	A	H	H	H	H	A	H	H	B	B	H	B	A	H	B	B	H	H	B	B	H	H	H	B	H	H	B	H	H	H	A	A	B
A01	1	102.851	SBINA01_098	scaffold1599_1-218710E	scaffold1599	218710	5	A	A	B	H	A	H	B	A	B	A	H	H	H	H	A	H	H	B	B	H	B	A	H	B	B	H	H	B	B	H	H	H	B	H	H	B	H	H	H	A	A	B
A01	1	102.851	SBINA01_098	scaffold1711_1-270419E	scaffold1711	270419	6	A	A	B	H	A	H	B	A	B	A	H	H	H	H	A	H	H	B	B	H	B	A	H	B	B	H	H	B	B	H	H	H	B	H	H	B	H	H	H	A	A	B
A01	1	102.851	SBINA01_098	scaffold1795_1-1271361E	scaffold1795	1271361	35	A	A	B	H	A	H	B	A	B	A	H	H	H	H	A	H	H	B	B	H	B	A	H	B	B	H	H	B	B	H	H	H	B	H	H	B	H	H	H	A	A	B
A01	1	102.851	SBINA01_098	scaffold2228921_1-237927E	scaffold2228921	237927	8	A	A	B	H	A	H	B	A	B	A	H	H	H	H	A	H	H	B	B	H	B	A	H	B	B	H	H	B	B	H	H	H	B	H	H	B	H	H	H	A	A	B
A01	1	102.851	SBINA01_098	scaffold2333_1-226729E	scaffold2333	226729	4	A	A	B	H	A	H	B	A	B	A	H	H	H	H	A	H	H	B	B	H	B	A	H	B	B	H	H	B	B	H	H	H	B	H	H	B	H	H	H	A	A	B
A01	1	102.851	SBINA01_098	scaffold2397_1-229005E	scaffold2397	229005	5	A	A	B	H	A	H	B	A	B	A	H	H	H	H	A	H	H	B	B	H	B	A	H	B	B	H	H	B	B	H	H	H	B	H	H	B	H	H	H	A	A	B
A01	1	102.851	SBINA01_098	scaffold2491_1-1633642E	scaffold2491	1633642	56	A	A	B	H	A	H	B	A	B	A	H	H	H	H	A	H	H	B	B	H	B	A	H	B	B	H	H	B	B	H	H	H	B	H	H	B	H	H	H	A	A	B
A01	1	102.851	SBINA01_098	scaffold2503_1-622928E	scaffold2503	622928	19	A	A	B	H	A	H	B	A	B	A	H	H	H	H	A	H	H	B	B	H	B	A	H	B	B	H	H	B	B	H	H	H	B	H	H	B	H	H	H	A	A	B
A01	1	102.851	SBINA01_098	scaffold2537_1-482969E	scaffold2537	482969	14	A	A	B	H	A	H	B	A	B	A	H	H	H	H	A	H	H	B	B	H	B	A	H	B	B	H	H	B	B	H	H	H	B	H	H	B	H	H	H	A	A	B
A01	1	102.851	SBINA01_098	scaffold2733_1-1609692E	scaffold2733	1609692	57	A	A	B	H	A	H	B	A	B	A	H	H	H	H	A	H	H	B	B	H	B	A	H	B	B	H	H	B	B	H	H	H	B	H	H	B	H	H	H	A	A	B
A01	1	102.851	SBINA01_098	scaffold2751_1-235688E	scaffold2751	235688	9	A	A	B	H	A	H	B	A	B	A	H	H	H	H	A	H	H	B	B	H	B	A	H	B	B	H	H	B	B	H	H	H	B	H	H	B	H	H	H	A	A	B
A01	1	102.851	SBINA01_098	scaffold2967_1-255323E	scaffold2967	255323	6	A	A	B	H	A	H	B	A	B	A	H	H	H	H	A	H	H	B	B	H	B	A	H	B	B	H	H	B	B	H	H	H	B	H	H	B	H	H	H	A	A	B
A01	1	102.851	SBINA01_098	scaffold3509_1-2524772	scaffold3509	2524772	81	A	A	B	H	A	H	B	A	B	A	H	H	H	H	A	H	H	B	B	H	B	A	H	B	B	H	H	B	B	H	H	H	B	H	H	B	H	H	H	A	A	B
A01	1	102.851	SBINA01_098	scaffold75_1-742055E	scaffold75	742055	16	A	A	B	H	A	H	B	A	B	A	H	H	H	H	A	H	H	B	B	H	B	A	H	B	B	H	H	B	B	H	H	H	B	H	H	B	H	H	H	A	A	B
A01	1	102.851	SBINA01_098	scaffold805_1-587928E	scaffold805	587928	6	A	A	B	H	A	H	B	A	B	A	H	H	H	H	A	H	H	B	B	H	B	A	H	B	B	H	H	B	B	H	H	H	B	H	H	B	H	H	H	A	A	B
A01	1	103.749	SBINA01_099	scaffold1255_1-1086142E	scaffold1255	1086142	26	A	A	B	H	A	H	B	A	B	A	H	H	H	H	A	H	H	B	B	H	B	A	H	B	B	H	H	B	B	H	H	H	B	H	H	B	H	H	H	A	A	H
A01	1	103.749	SBINA01_099	scaffold2228495_1-136373E	scaffold2228495	136373	5	A	A	B	H	A	H	B	A	B	A	H	H	H	H	A	H	H	B	B	H	B	A	H	B	B	H	H	B	B	H	H	H	B	H	H	B	H	H	H	A	A	H
A01	1	104.646	SBINA01_100	scaffold1209_1-368896E	scaffold1209	368896	9	A	A	B	H	A	H	H	A	B	A	H	H	H	H	A	H	H	B	B	H	B	A	H	B	B	H	H	B	B	H	H	H	B	H	H	B	H	H	H	A	A	H
A01	1	104.646	SBINA01_100	scaffold13_1-665086E	scaffold13	665086	23	A	A	B	H	A	H	H	A	B	A	H	H	H	H	A	H	H	B	B	H	B	A	H	B	B	H	H	B	B	H	H	H	B	H	H	B	H	H	H	A	A	H
A01	1	104.646	SBINA01_100	scaffold1579_1-205482E	scaffold1579	205482	11	A	A	B	H	A	H	H	A	B	A	H	H	H	H	A	H	H	B	B	H	B	A	H	B	B	H	H	B	B	H	H	H	B	H	H	B	H	H	H	A	A	H
A01	1	104.646	SBINA01_100	scaffold1981_1-332979E	scaffold1981	332979	10	A	A	B	H	A	H	H	A	B	A	H	H	H	H	A	H	H	B	B	H	B	A	H	B	B	H	H	B	B	H	H	H	B	H	H	B	H	H	H	A	A	H
A01	1	104.646	SBINA01_100	scaffold2228373_1-117183E	scaffold2228373	117183	6	A	A	B	H	A	H	H	A	B	A	H	H	H	H	A	H	H	B	B	H	B	A	H	B	B	H	H	B	B	H	H	H	B	H	H	B	H	H	H	A	A	H
A01	1	104.646	SBINA01_100	scaffold2228649_1-160357E	scaffold2228649	160357	10	A	A	B	H	A	H	H	A	B	A	H	H	H	H	A	H	H	B	B	H	B	A	H	B	B	H	H	B	B	H	H	H	B	H	H	B	H	H	H	A	A	H
A01	1	104.646	SBINA01_100	scaffold2228661_1-162040E	scaffold2228661	162040	6	A	A	B	H	A	H	H	A	B	A	H	H	H	H	A	H	H	B	B	H	B	A	H	B	B	H	H	B	B	H	H	H	B	H	H	B	H	H	H	A	A	H
A01	1	104.646	SBINA01_100	scaffold2228775_1-185706E	scaffold2228775	185706	9	A	A	B	H	A	H	H	A	B	A	H	H	H	H	A	H	H	B	B	H	B	A	H	B	B	H	H	B	B	H	H	H	B	H	H	B	H	H	H	A	A	H
A01	1	104.646	SBINA01_100	scaffold2507_1-553121E	scaffold2507	553121	15	A	A	B	H	A	H	H	A	B	A	H	H	H	H	A	H	H	B	B	H	B	A	H	B	B	H	H	B	B	H	H	H	B	H	H	B	H	H	H	A	A	H
A01	1	104.646	SBINA01_100	scaffold2631_1-1060249E	scaffold2631	1060249	40	A	A	B	H	A	H	H	A	B	A	H	H	H	H	A	H	H	B	B	H	B	A	H	B	B	H	H	B	B	H	H	H	B	H	H	B	H	H	H	A	A	H
A01	1	104.646	SBINA01_100	scaffold3031_1-877635E	scaffold3031	877635	23	A	A	B	H	A	H	H	A	B	A	H	H	H	H	A	H	H	B	B	H	B	A	H	B	B	H	H	B	B	H	H	H	B	H	H	B	H	H	H	A	A	H
A01	1	104.646	SBINA01_100	scaffold3191_1-616169E	scaffold3191	616169	32	A	A	B	H	A	H	H	A	B	A	H	H	H	H	A	H	H	B	B	H	B	A	H	B	B	H	H	B	B	H	H	H	B	H	H	B	H	H	H	A	A	H
A01	1	104.646	SBINA01_100	scaffold3323_1-604987E	scaffold3323	604987	35	A	A	B	H	A	H	H	A	B	A	H	H	H	H	A	H	H	B	B	H	B	A	H	B	B	H	H	B	B	H	H	H	B	H	H	B	H	H	H	A	A	H
A01	1	104.646	SBINA01_100	scaffold497_1-1106345E	scaffold497	1106345	48	A	A	B	H	A	H	H	A	B	A	H	H	H	H	A	H	H	B	B	H	B	A	H	B	B	H	H	B	B	H	H	H	B	H	H	B	H	H	H	A	A	H
A01	1	105.287	SBINA01_101	scaffold2747_312436-574848E	scaffold2747	262413	12	A	A	B	H	A	H	H	A	B	A	H	H	H	H	A	H	H	B	B	H	H	A	H	B	B	H	H	B	B	H	H	H	B	H	H	B	H	H	H	A	A	H
A01	1	105.287	SBINA01_101	scaffold2747_1-222225	scaffold2747	222225	1	A	A	B	H	A	H	H	A	B	A	H	H	H	H	A	H	H	B	B	H	H	A	H	B	B	H	H	B	B	H	H	H	B	H	H	B	H	H	H	A	A	H
A01	1	105.287	SBINA01_101	scaffold1309_1-477359	scaffold1309	477359	25	A	A	B	H	A	H	H	A	B	A	H	H	H	H	A	H	H	B	B	H	H	A	H	B	B	H	H	B	B	H	H	H	B	H	H	B	H	H	H	A	A	H
A01	1	105.287	SBINA01_101	scaffold2129_1-450902E	scaffold2129	450902	21	A	A	B	H	A	H	H	A	B	A	H	H	H	H	A	H	H	B	B	H	H	A	H	B	B	H	H	B	B	H	H	H	B	H	H	B	H	H	H	A	A	H
A01	1	105.287	SBINA01_101	scaffold2149_1-233286E	scaffold2149	233286	3	A	A	B	H	A	H	H	A	B	A	H	H	H	H	A	H	H	B	B	H	H	A	H	B	B	H	H	B	B	H	H	H	B	H	H	B	H	H	H	A	A	H
A01	1	105.287	SBINA01_101	scaffold2228559_1-145360E	scaffold2228559	145360	12	A	A	B	H	A	H	H	A	B	A	H	H	H	H	A	H	H	B	B	H	H	A	H	B	B	H	H	B	B	H	H	H	B	H	H	B	H	H	H	A	A	H
A01	1	105.287	SBINA01_101	scaffold2228667_1-162943E	scaffold2228667	162943	8	A	A	B	H	A	H	H	A	B	A	H	H	H	H	A	H	H	B	B	H	H	A	H	B	B	H	H	B	B	H	H	H	B	H	H	B	H	H	H	A	A	H
A01	1	105.287	SBINA01_101	scaffold2273_1-726461E	scaffold2273	726461	32	A	A	B	H	A	H	H	A	B	A	H	H	H	H	A	H	H	B	B	H	H	A	H	B	B	H	H	B	B	H	H	H	B	H	H	B	H	H	H	A	A	H
A01	1	105.287	SBINA01_101	scaffold2533_1-1465315E	scaffold2533	1465315	73	A	A	B	H	A	H	H	A	B	A	H	H	H	H	A	H	H	B	B	H	H	A	H	B	B	H	H	B	B	H	H	H	B	H	H	B	H	H	H	A	A	H
A01	1	105.287	SBINA01_101	scaffold791_1-2903410E	scaffold791	2903410	121	A	A	B	H	A	H	H	A	B	A	H	H	H	H	A	H	H	B	B	H	H	A	H	B	B	H	H	B	B	H	H	H	B	H	H	B	H	H	H	A	A	H
A01	1	106.23	SBINA01_102	scaffold1309_477360-1410127E	scaffold1309	932768	64	A	A	B	H	A	H	H	A	B	A	H	H	H	H	A	H	H	B	B	H	H	A	H	B	B	H	H	B	B	H	H	H	B	H	H	B	H	H	H	H	A	H
A01	1	106.23	SBINA01_102	scaffold2093_1-3022934E	scaffold2093	3022934	7885	A	A	B	H	A	H	H	A	B	A	H	H	H	H	A	H	H	B	B	H	H	A	H	B	B	H	H	B	B	H	H	H	B	H	H	B	H	H	H	H	A	H
A01	1	106.23	SBINA01_102	scaffold2193481_1-1850E	scaffold2193481	1850	11	A	A	B	H	A	H	H	A	B	A	H	H	H	H	A	H	H	B	B	H	H	A	H	B	B	H	H	B	B	H	H	H	B	H	H	B	H	H	H	H	A	H
A01	1	106.23	SBINA01_102	scaffold2209371_1-4752E	scaffold2209371	4752	14	A	A	B	H	A	H	H	A	B	A	H	H	H	H	A	H	H	B	B	H	H	A	H	B	B	H	H	B	B	H	H	H	B	H	H	B	H	H	H	H	A	H
A01	1	106.23	SBINA01_102	scaffold2215123_1-7420E	scaffold2215123	7420	16	A	A	B	H	A	H	H	A	B	A	H	H	H	H	A	H	H	B	B	H	H	A	H	B	B	H	H	B	B	H	H	H	B	H	H	B	H	H	H	H	A	H
A01	1	106.23	SBINA01_102	scaffold2216473_1-8399E	scaffold2216473	8399	27	A	A	B	H	A	H	H	A	B	A	H	H	H	H	A	H	H	B	B	H	H	A	H	B	B	H	H	B	B	H	H	H	B	H	H	B	H	H	H	H	A	H
A01	1	106.23	SBINA01_102	scaffold2217373_1-9400E	scaffold2217373	9400	30	A	A	B	H	A	H	H	A	B	A	H	H	H	H	A	H	H	B	B	H	H	A	H	B	B	H	H	B	B	H	H	H	B	H	H	B	H	H	H	H	A	H
A01	1	106.23	SBINA01_102	scaffold2218531_1-10956E	scaffold2218531	10956	36	A	A	B	H	A	H	H	A	B	A	H	H	H	H	A	H	H	B	B	H	H	A	H	B	B	H	H	B	B	H	H	H	B	H	H	B	H	H	H	H	A	H
A01	1	106.23	SBINA01_102	scaffold2219571_1-12250E	scaffold2219571	12250	70	A	A	B	H	A	H	H	A	B	A	H	H	H	H	A	H	H	B	B	H	H	A	H	B	B	H	H	B	B	H	H	H	B	H	H	B	H	H	H	H	A	H
A01	1	106.23	SBINA01_102	scaffold2220835_1-14488E	scaffold2220835	14488	98	A	A	B	H	A	H	H	A	B	A	H	H	H	H	A	H	H	B	B	H	H	A	H	B	B	H	H	B	B	H	H	H	B	H	H	B	H	H	H	H	A	H
A01	1	106.23	SBINA01_102	scaffold2223659_1-23086E	scaffold2223659	23086	101	A	A	B	H	A	H	H	A	B	A	H	H	H	H	A	H	H	B	B	H	H	A	H	B	B	H	H	B	B	H	H	H	B	H	H	B	H	H	H	H	A	H
A01	1	106.23	SBINA01_102	scaffold2224247_1-25695E	scaffold2224247	25695	106	A	A	B	H	A	H	H	A	B	A	H	H	H	H	A	H	H	B	B	H	H	A	H	B	B	H	H	B	B	H	H	H	B	H	H	B	H	H	H	H	A	H
A01	1	106.23	SBINA01_102	scaffold2228933_1-245692E	scaffold2228933	245692	883	A	A	B	H	A	H	H	A	B	A	H	H	H	H	A	H	H	B	B	H	H	A	H	B	B	H	H	B	B	H	H	H	B	H	H	B	H	H	H	H	A	H
A01	1	106.23	SBINA01_102	scaffold2277_1-1124332	scaffold2277	1124332	52	A	A	B	H	A	H	H	A	B	A	H	H	H	H	A	H	H	B	B	H	H	A	H	B	B	H	H	B	B	H	H	H	B	H	H	B	H	H	H	H	A	H
A01	1	106.23	SBINA01_102	scaffold3335_1-1005158	scaffold3335	1005158	3901	A	A	B	H	A	H	H	A	B	A	H	H	H	H	A	H	H	B	B	H	H	A	H	B	B	H	H	B	B	H	H	H	B	H	H	B	H	H	H	H	A	H
A01	1	107.167	SBINA01_103	scaffold2249_378050-675386E	scaffold2249	297337	1668	A	A	B	H	A	H	H	A	B	A	H	H	H	H	A	H	H	B	B	H	H	A	H	B	B	H	B	B	B	H	H	H	B	H	H	B	H	H	H	H	A	H
A01	1	107.167	SBINA01_103	scaffold3335_1005159-1245407E	scaffold3335	240249	1088	A	A	B	H	A	H	H	A	B	A	H	H	H	H	A	H	H	B	B	H	H	A	H	B	B	H	B	B	B	H	H	H	B	H	H	B	H	H	H	H	A	H
A01	1	107.942	SBINA01_104	scaffold1009_1-989175E	scaffold1009	989175	4029	A	A	B	H	A	H	H	A	B	A	H	H	H	H	A	H	H	B	B	H	H	A	H	B	B	H	B	B	B	H	H	H	B	H	H	B	H	H	H	H	A	H
A01	1	107.942	SBINA01_104	scaffold2214027_1-6892E	scaffold2214027	6892	19	A	A	B	H	A	H	H	A	B	A	H	H	H	H	A	H	H	B	B	H	H	A	H	B	B	H	B	B	B	H	H	H	B	H	H	B	H	H	H	H	A	H
A01	1	107.942	SBINA01_104	scaffold2217687_1-9837E	scaffold2217687	9837	29	A	A	B	H	A	H	H	A	B	A	H	H	H	H	A	H	H	B	B	H	H	A	H	B	B	H	B	B	B	H	H	H	B	H	H	B	H	H	H	H	A	H
A01	1	107.942	SBINA01_104	scaffold2219985_1-12890E	scaffold2219985	12890	49	A	A	B	H	A	H	H	A	B	A	H	H	H	H	A	H	H	B	B	H	H	A	H	B	B	H	B	B	B	H	H	H	B	H	H	B	H	H	H	H	A	H
A01	1	107.942	SBINA01_104	scaffold2220471_1-13781E	scaffold2220471	13781	70	A	A	B	H	A	H	H	A	B	A	H	H	H	H	A	H	H	B	B	H	H	A	H	B	B	H	B	B	B	H	H	H	B	H	H	B	H	H	H	H	A	H
A01	1	107.942	SBINA01_104	scaffold2220543_1-13890E	scaffold2220543	13890	53	A	A	B	H	A	H	H	A	B	A	H	H	H	H	A	H	H	B	B	H	H	A	H	B	B	H	B	B	B	H	H	H	B	H	H	B	H	H	H	H	A	H
A01	1	107.942	SBINA01_104	scaffold2221167_1-15219E	scaffold2221167	15219	83	A	A	B	H	A	H	H	A	B	A	H	H	H	H	A	H	H	B	B	H	H	A	H	B	B	H	B	B	B	H	H	H	B	H	H	B	H	H	H	H	A	H
A01	1	107.942	SBINA01_104	scaffold2222251_1-17894E	scaffold2222251	17894	94	A	A	B	H	A	H	H	A	B	A	H	H	H	H	A	H	H	B	B	H	H	A	H	B	B	H	B	B	B	H	H	H	B	H	H	B	H	H	H	H	A	H
A01	1	107.942	SBINA01_104	scaffold2222335_1-18180E	scaffold2222335	18180	59	A	A	B	H	A	H	H	A	B	A	H	H	H	H	A	H	H	B	B	H	H	A	H	B	B	H	B	B	B	H	H	H	B	H	H	B	H	H	H	H	A	H
A01	1	107.942	SBINA01_104	scaffold2223065_1-20639E	scaffold2223065	20639	87	A	A	B	H	A	H	H	A	B	A	H	H	H	H	A	H	H	B	B	H	H	A	H	B	B	H	B	B	B	H	H	H	B	H	H	B	H	H	H	H	A	H
A01	1	107.942	SBINA01_104	scaffold2223369_1-21927E	scaffold2223369	21927	101	A	A	B	H	A	H	H	A	B	A	H	H	H	H	A	H	H	B	B	H	H	A	H	B	B	H	B	B	B	H	H	H	B	H	H	B	H	H	H	H	A	H
A01	1	107.942	SBINA01_104	scaffold2224043_1-24725E	scaffold2224043	24725	108	A	A	B	H	A	H	H	A	B	A	H	H	H	H	A	H	H	B	B	H	H	A	H	B	B	H	B	B	B	H	H	H	B	H	H	B	H	H	H	H	A	H
A01	1	107.942	SBINA01_104	scaffold2224241_1-25686E	scaffold2224241	25686	149	A	A	B	H	A	H	H	A	B	A	H	H	H	H	A	H	H	B	B	H	H	A	H	B	B	H	B	B	B	H	H	H	B	H	H	B	H	H	H	H	A	H
A01	1	107.942	SBINA01_104	scaffold2224311_1-26018E	scaffold2224311	26018	65	A	A	B	H	A	H	H	A	B	A	H	H	H	H	A	H	H	B	B	H	H	A	H	B	B	H	B	B	B	H	H	H	B	H	H	B	H	H	H	H	A	H
A01	1	107.942	SBINA01_104	scaffold2224751_1-28230E	scaffold2224751	28230	177	A	A	B	H	A	H	H	A	B	A	H	H	H	H	A	H	H	B	B	H	H	A	H	B	B	H	B	B	B	H	H	H	B	H	H	B	H	H	H	H	A	H
A01	1	107.942	SBINA01_104	scaffold2224925_1-29456E	scaffold2224925	29456	197	A	A	B	H	A	H	H	A	B	A	H	H	H	H	A	H	H	B	B	H	H	A	H	B	B	H	B	B	B	H	H	H	B	H	H	B	H	H	H	H	A	H
A01	1	107.942	SBINA01_104	scaffold2224931_1-29486E	scaffold2224931	29486	173	A	A	B	H	A	H	H	A	B	A	H	H	H	H	A	H	H	B	B	H	H	A	H	B	B	H	B	B	B	H	H	H	B	H	H	B	H	H	H	H	A	H
A01	1	107.942	SBINA01_104	scaffold2226095_1-39264E	scaffold2226095	39264	228	A	A	B	H	A	H	H	A	B	A	H	H	H	H	A	H	H	B	B	H	H	A	H	B	B	H	B	B	B	H	H	H	B	H	H	B	H	H	H	H	A	H
A01	1	107.942	SBINA01_104	scaffold2227173_1-57265E	scaffold2227173	57265	204	A	A	B	H	A	H	H	A	B	A	H	H	H	H	A	H	H	B	B	H	H	A	H	B	B	H	B	B	B	H	H	H	B	H	H	B	H	H	H	H	A	H
A01	1	107.942	SBINA01_104	scaffold2227357_1-61891E	scaffold2227357	61891	293	A	A	B	H	A	H	H	A	B	A	H	H	H	H	A	H	H	B	B	H	H	A	H	B	B	H	B	B	B	H	H	H	B	H	H	B	H	H	H	H	A	H
A01	1	107.942	SBINA01_104	scaffold2227359_1-62100E	scaffold2227359	62100	379	A	A	B	H	A	H	H	A	B	A	H	H	H	H	A	H	H	B	B	H	H	A	H	B	B	H	B	B	B	H	H	H	B	H	H	B	H	H	H	H	A	H
A01	1	107.942	SBINA01_104	scaffold2227493_1-65684E	scaffold2227493	65684	236	A	A	B	H	A	H	H	A	B	A	H	H	H	H	A	H	H	B	B	H	H	A	H	B	B	H	B	B	B	H	H	H	B	H	H	B	H	H	H	H	A	H
A01	1	107.942	SBINA01_104	scaffold2228821_1-199768E	scaffold2228821	199768	1096	A	A	B	H	A	H	H	A	B	A	H	H	H	H	A	H	H	B	B	H	H	A	H	B	B	H	B	B	B	H	H	H	B	H	H	B	H	H	H	H	A	H
A01	1	107.942	SBINA01_104	scaffold2249_1-378049	scaffold2249	378049	1813	A	A	B	H	A	H	H	A	B	A	H	H	H	H	A	H	H	B	B	H	H	A	H	B	B	H	B	B	B	H	H	H	B	H	H	B	H	H	H	H	A	H
A01	1	107.942	SBINA01_104	scaffold2389_1-343270E	scaffold2389	343270	1534	A	A	B	H	A	H	H	A	B	A	H	H	H	H	A	H	H	B	B	H	H	A	H	B	B	H	B	B	B	H	H	H	B	H	H	B	H	H	H	H	A	H
A01	1	107.942	SBINA01_104	scaffold2437_1-3397647E	scaffold2437	3397647	13671	A	A	B	H	A	H	H	A	B	A	H	H	H	H	A	H	H	B	B	H	H	A	H	B	B	H	B	B	B	H	H	H	B	H	H	B	H	H	H	H	A	H
A01	1	107.942	SBINA01_104	scaffold2601_1-918645	scaffold2601	918645	4682	A	A	B	H	A	H	H	A	B	A	H	H	H	H	A	H	H	B	B	H	H	A	H	B	B	H	B	B	B	H	H	H	B	H	H	B	H	H	H	H	A	H
A01	1	107.942	SBINA01_104	scaffold3151_1-462879E	scaffold3151	462879	2706	A	A	B	H	A	H	H	A	B	A	H	H	H	H	A	H	H	B	B	H	H	A	H	B	B	H	B	B	B	H	H	H	B	H	H	B	H	H	H	H	A	H
A01	1	107.942	SBINA01_104	scaffold773_1-170947E	scaffold773	170947	173	A	A	B	H	A	H	H	A	B	A	H	H	H	H	A	H	H	B	B	H	H	A	H	B	B	H	B	B	B	H	H	H	B	H	H	B	H	H	H	H	A	H
A01	1	107.942	SBINA01_104	scaffold827_1-177778E	scaffold827	177778	395	A	A	B	H	A	H	H	A	B	A	H	H	H	H	A	H	H	B	B	H	H	A	H	B	B	H	B	B	B	H	H	H	B	H	H	B	H	H	H	H	A	H
A01	1	108.132	SBINA01_105	scaffold2219543_1-12209E	scaffold2219543	12209	72	A	A	B	H	A	H	H	A	B	A	H	H	H	H	A	H	H	B	B	A	H	A	H	B	B	H	B	B	B	H	H	H	B	H	H	B	H	H	H	H	A	H
A01	1	108.132	SBINA01_105	scaffold2228343_1-114822E	scaffold2228343	114822	29	A	A	B	H	A	H	H	A	B	A	H	H	H	H	A	H	H	B	B	A	H	A	H	B	B	H	B	B	B	H	H	H	B	H	H	B	H	H	H	H	A	H
A01	1	108.968	SBINA01_106	scaffold2197677_1-2096E	scaffold2197677	2096	14	A	A	B	H	A	H	H	A	B	A	H	H	H	A	A	H	H	B	B	H	H	A	H	B	B	H	B	B	B	H	H	H	B	H	H	B	H	H	H	H	A	H
A01	1	108.968	SBINA01_106	scaffold2601_918646-1626695	scaffold2601	708050	3573	A	A	B	H	A	H	H	A	B	A	H	H	H	A	A	H	H	B	B	H	H	A	H	B	B	H	B	B	B	H	H	H	B	H	H	B	H	H	H	H	A	H
A01	1	109.874	SBINA01_107	scaffold2216343_1-8279E	scaffold2216343	8279	55	A	A	B	H	A	H	H	A	B	A	H	H	H	A	A	H	H	B	B	H	H	A	H	B	H	H	B	B	B	H	H	H	B	H	H	B	H	H	H	H	A	H
A01	1	109.874	SBINA01_107	scaffold2222575_1-18901E	scaffold2222575	18901	99	A	A	B	H	A	H	H	A	B	A	H	H	H	A	A	H	H	B	B	H	H	A	H	B	H	H	B	B	B	H	H	H	B	H	H	B	H	H	H	H	A	H
A01	1	109.874	SBINA01_107	scaffold2226227_1-40770E	scaffold2226227	40770	193	A	A	B	H	A	H	H	A	B	A	H	H	H	A	A	H	H	B	B	H	H	A	H	B	H	H	B	B	B	H	H	H	B	H	H	B	H	H	H	H	A	H
A01	1	109.874	SBINA01_107	scaffold2226681_1-47503E	scaffold2226681	47503	213	A	A	B	H	A	H	H	A	B	A	H	H	H	A	A	H	H	B	B	H	H	A	H	B	H	H	B	B	B	H	H	H	B	H	H	B	H	H	H	H	A	H
A01	1	109.874	SBINA01_107	scaffold2601_1626696-2465151	scaffold2601	838456	2728	A	A	B	H	A	H	H	A	B	A	H	H	H	A	A	H	H	B	B	H	H	A	H	B	H	H	B	B	B	H	H	H	B	H	H	B	H	H	H	H	A	H
A01	1	110.788	SBINA01_108	scaffold2601_2465152-2976146E	scaffold2601	510995	129	A	A	B	H	A	H	A	A	B	A	H	H	H	A	A	H	H	B	B	H	H	A	H	B	H	H	B	B	B	H	H	H	B	H	H	B	H	H	H	H	A	H
A01	1	111.697	SBINA01_109	scaffold1701_1-648855E	scaffold1701	648855	33	A	A	B	H	A	H	A	A	B	A	H	H	H	A	A	H	H	B	B	H	H	A	H	B	H	H	B	B	B	H	H	H	B	H	B	B	H	H	H	H	A	H
A01	1	111.697	SBINA01_109	scaffold289_2546670-2723431E	scaffold289	176762	11	A	A	B	H	A	H	A	A	B	A	H	H	H	A	A	H	H	B	B	H	H	A	H	B	H	H	B	B	B	H	H	H	B	H	B	B	H	H	H	H	A	H
A01	1	112.608	SBINA01_110	scaffold289_2290979-2546669	scaffold289	255691	12	A	A	B	H	A	H	A	A	B	A	H	H	H	A	A	H	H	B	B	H	H	A	H	B	H	H	B	B	B	H	H	H	B	H	B	B	H	B	H	H	A	H
A01	1	113.521	SBINA01_111	scaffold289_1745790-2290978	scaffold289	545189	45	A	A	B	H	A	H	A	A	B	A	H	H	H	A	A	H	H	B	B	H	H	A	H	B	H	H	B	B	B	H	H	H	B	H	B	B	H	B	H	H	H	H
A01	1	114.388	SBINA01_112	scaffold289_1109059-1745789	scaffold289	636731	24	A	A	B	H	A	H	A	H	B	A	H	H	H	A	A	H	H	B	B	H	H	A	H	B	H	H	B	B	B	H	H	H	B	H	B	B	H	B	H	H	H	H
A01	1	118.208	SBINA01_113	scaffold289_560674-1109058	scaffold289	548385	765	A	A	B	H	A	H	A	H	B	H	H	H	H	A	A	H	H	B	B	H	H	A	H	B	H	H	B	B	B	H	A	H	B	B	B	B	H	B	H	H	H	H
A01	1	118.909	SBINA01_114	scaffold3537_1455896-2107341	scaffold3537	651446	463	A	A	B	H	A	H	A	H	B	H	H	H	H	A	A	H	H	B	B	H	H	A	H	B	H	H	B	B	B	H	H	H	B	B	B	B	H	B	H	H	H	H
A01	1	119.3	SBINA01_115	scaffold289_1-225847	scaffold289	225847	655	A	A	B	H	A	H	A	H	B	H	H	H	H	A	A	H	H	B	B	H	H	A	H	B	H	H	B	B	B	H	A	H	B	B	B	B	H	B	H	H	H	H
A01	1	119.3	SBINA01_115	scaffold289_266899-560673	scaffold289	293775	1117	A	A	B	H	A	H	A	H	B	H	H	H	H	A	A	H	H	B	B	H	H	A	H	B	H	H	B	B	B	H	A	H	B	B	B	B	H	B	H	H	H	H
A01	1	119.3	SBINA01_115	scaffold2227567_1-68977E	scaffold2227567	68977	310	A	A	B	H	A	H	A	H	B	H	H	H	H	A	A	H	H	B	B	H	H	A	H	B	H	H	B	B	B	H	A	H	B	B	B	B	H	B	H	H	H	H
A01	1	119.3	SBINA01_115	scaffold3537_2107342-2209964E	scaffold3537	102623	100	A	A	B	H	A	H	A	H	B	H	H	H	H	A	A	H	H	B	B	H	H	A	H	B	H	H	B	B	B	H	A	H	B	B	B	B	H	B	H	H	H	H
A01	1	119.858	SBINA01_116	scaffold289_225848-266898	scaffold289	41051	114	A	A	B	B	A	H	A	H	B	H	H	H	H	A	A	H	H	B	B	H	H	A	H	B	H	H	B	B	B	H	A	H	B	B	B	B	H	B	H	H	H	H
A01	1	123.159	SBINA01_117	scaffold3537_1063323-1455895	scaffold3537	392573	14	A	A	B	H	A	H	A	H	B	H	H	H	H	A	A	H	H	B	B	H	H	A	H	B	H	H	B	B	B	H	H	H	B	B	B	H	H	B	A	H	H	H
A01	1	125.017	SBINA01_118	scaffold3537_505431-1063322	scaffold3537	557892	467	A	A	H	H	A	H	A	H	B	H	H	H	H	A	A	H	H	B	B	B	H	A	H	B	H	H	B	B	B	H	H	H	B	B	B	H	H	B	A	H	H	H
A01	1	125.987	SBINA01_119	scaffold3537_423058-505430	scaffold3537	82373	213	A	A	H	H	A	H	A	H	B	H	H	H	H	A	A	H	H	B	B	B	H	A	H	B	H	H	B	B	B	H	H	H	B	B	B	H	H	B	A	H	H	H
A01	1	126.949	SBINA01_120	scaffold3537_1-423057	scaffold3537	423057	804	A	A	H	H	H	H	A	H	B	H	H	H	H	A	A	H	H	B	B	B	H	A	H	B	H	H	B	B	B	H	H	H	B	B	B	H	H	B	A	H	H	H
A01	1	126.949	SBINA01_120	scaffold659_1082950-1173022E	scaffold659	90073	74	A	A	H	H	H	H	A	H	B	H	H	H	H	A	A	H	H	B	B	B	H	A	H	B	H	H	B	B	B	H	H	H	B	B	B	H	H	B	A	H	H	H
A01	1	132.006	SBINA01_121	scaffold659_1-1082949	scaffold659	1082949	829	A	A	H	H	H	H	A	H	B	A	H	H	H	A	A	H	B	B	B	B	H	A	H	H	H	A	B	H	H	H	H	H	B	B	B	H	H	B	A	H	H	H
A01	1	143.992	SBINA01_122	scaffold3051_1-910386	scaffold3051	910386	849	A	A	H	H	H	B	H	H	H	H	H	B	H	A	A	H	B	B	B	H	H	H	H	H	B	A	B	H	H	H	H	H	B	B	B	H	H	B	A	H	H	H
A01	1	144.912	SBINA01_123	scaffold3051_910387-960648	scaffold3051	50262	80	A	A	H	H	H	B	H	H	A	H	H	B	H	A	A	H	B	B	B	H	H	H	H	H	B	A	B	H	H	H	H	H	B	B	B	H	H	B	A	H	H	H
A01	1	145.81	SBINA01_124	scaffold3051_960649-1054494	scaffold3051	93846	237	A	A	H	H	H	B	H	H	A	H	H	B	H	A	A	H	B	B	B	H	H	H	H	H	B	A	B	H	H	H	H	H	B	B	B	H	H	B	A	H	H	H
A01	1	146.662	SBINA01_125	scaffold3051_1054495-1171000	scaffold3051	116506	194	A	A	H	H	H	B	H	H	A	H	H	B	H	A	A	H	H	B	B	H	H	H	H	H	B	A	B	H	H	H	H	H	B	B	B	H	H	B	A	H	H	H
A01	1	147.512	SBINA01_126	scaffold3051_1171001-1362098	scaffold3051	191098	292	A	A	H	H	H	B	H	H	A	H	H	B	H	A	A	H	H	B	B	H	H	H	H	H	B	A	B	H	H	H	H	H	B	B	B	H	H	B	A	H	H	H
A01	1	149.389	SBINA01_127	scaffold3051_1362099-1459142	scaffold3051	97044	56	A	A	H	H	H	B	H	H	A	H	H	B	H	A	A	B	H	B	B	H	H	H	H	H	B	A	B	H	H	H	H	H	B	B	B	H	H	B	A	H	H	H
A01	1	150.328	SBINA01_128	scaffold2226985_1-53393E	scaffold2226985	53393	57	A	A	H	H	H	B	H	H	A	H	H	B	H	A	A	B	H	B	H	H	H	H	H	H	B	A	B	H	H	H	H	H	B	B	B	H	H	B	A	H	H	H
A01	1	150.328	SBINA01_128	scaffold3051_1459143-1644542	scaffold3051	185400	473	A	A	H	H	H	B	H	H	A	H	H	B	H	A	A	B	H	B	H	H	H	H	H	H	B	A	B	H	H	H	H	H	B	B	B	H	H	B	A	H	H	H
A01	1	151.257	SBINA01_129	scaffold3051_1644543-1674632	scaffold3051	30090	66	A	H	H	H	H	B	H	H	A	H	H	B	H	A	A	B	H	B	H	H	H	H	H	H	B	A	B	H	H	H	H	H	B	B	B	H	H	B	A	H	H	H
A01	1	152.193	SBINA01_130	scaffold3051_1674633-2037837	scaffold3051	363205	1041	A	H	H	H	H	B	H	H	A	H	H	B	H	A	A	B	H	B	H	H	H	H	H	H	B	A	B	H	H	H	H	H	B	B	B	H	B	B	A	H	H	H
A01	1	153.122	SBINA01_131	scaffold3051_2037838-2088265	scaffold3051	50428	93	A	H	H	H	H	B	H	H	A	H	H	B	H	H	A	B	H	B	H	H	H	H	H	H	B	A	B	H	H	H	H	H	B	B	B	H	B	B	A	H	H	H
A01	1	154.058	SBINA01_132	scaffold2217045_1-9004E	scaffold2217045	9004	14	A	H	H	H	H	B	H	H	A	H	H	B	H	H	A	B	H	B	H	H	H	H	H	H	B	A	B	H	H	H	H	H	B	B	B	H	B	B	H	H	H	H
A01	1	154.058	SBINA01_132	scaffold2226161_1-39925E	scaffold2226161	39925	59	A	H	H	H	H	B	H	H	A	H	H	B	H	H	A	B	H	B	H	H	H	H	H	H	B	A	B	H	H	H	H	H	B	B	B	H	B	B	H	H	H	H
A01	1	154.058	SBINA01_132	scaffold3051_2088266-2552613E	scaffold3051	464348	1364	A	H	H	H	H	B	H	H	A	H	H	B	H	H	A	B	H	B	H	H	H	H	H	H	B	A	B	H	H	H	H	H	B	B	B	H	B	B	H	H	H	H
A01	1	154.058	SBINA01_132	scaffold3167_1-115665	scaffold3167	115665	212	A	H	H	H	H	B	H	H	A	H	H	B	H	H	A	B	H	B	H	H	H	H	H	H	B	A	B	H	H	H	H	H	B	B	B	H	B	B	H	H	H	H
A01	1	155.01	SBINA01_133	scaffold2216509_1-8429E	scaffold2216509	8429	20	A	H	H	H	H	B	H	H	A	H	H	B	H	H	A	B	H	B	H	H	H	H	H	H	B	A	B	H	H	H	H	H	B	B	B	H	B	B	H	H	H	A
A01	1	155.01	SBINA01_133	scaffold2225761_1-35913E	scaffold2225761	35913	69	A	H	H	H	H	B	H	H	A	H	H	B	H	H	A	B	H	B	H	H	H	H	H	H	B	A	B	H	H	H	H	H	B	B	B	H	B	B	H	H	H	A
A01	1	155.01	SBINA01_133	scaffold3167_115666-306982E	scaffold3167	191317	173	A	H	H	H	H	B	H	H	A	H	H	B	H	H	A	B	H	B	H	H	H	H	H	H	B	A	B	H	H	H	H	H	B	B	B	H	B	B	H	H	H	A
A01	1	155.01	SBINA01_133	scaffold3717_1-717210	scaffold3717	717210	1539	A	H	H	H	H	B	H	H	A	H	H	B	H	H	A	B	H	B	H	H	H	H	H	H	B	A	B	H	H	H	H	H	B	B	B	H	B	B	H	H	H	A
A01	1	155.958	SBINA01_134	scaffold3483_761999-858759E	scaffold3483	96761	172	A	H	H	H	H	B	H	H	A	H	H	H	H	H	A	B	H	B	H	H	H	H	H	H	B	A	B	H	H	H	H	H	B	B	B	H	B	B	H	H	H	A
A01	1	155.958	SBINA01_134	scaffold3717_717211-972123E	scaffold3717	254913	320	A	H	H	H	H	B	H	H	A	H	H	H	H	H	A	B	H	B	H	H	H	H	H	H	B	A	B	H	H	H	H	H	B	B	B	H	B	B	H	H	H	A
A01	1	157.791	SBINA01_135	scaffold3483_583223-761998	scaffold3483	178776	198	A	H	H	H	H	B	H	H	A	H	H	H	B	H	A	B	H	B	H	H	H	H	H	H	B	H	B	H	H	H	H	H	B	B	B	H	B	B	H	H	H	A
A01	1	158.741	SBINA01_136	scaffold3483_483788-583222	scaffold3483	99435	128	A	H	H	H	H	B	H	H	A	H	A	H	B	H	A	B	H	B	H	H	H	H	H	H	B	H	B	H	H	H	H	H	B	B	B	H	B	B	H	H	H	A
A01	1	159.692	SBINA01_137	scaffold3483_421285-483787	scaffold3483	62503	61	A	H	H	H	H	B	H	H	A	H	A	H	B	H	A	B	H	B	H	H	H	H	H	H	B	H	B	H	A	H	H	H	B	B	B	H	B	B	H	H	H	A
A01	1	160.635	SBINA01_138	scaffold3483_390066-421284	scaffold3483	31219	38	A	H	H	H	H	B	H	H	A	H	A	H	B	H	A	B	H	H	H	H	H	H	H	H	B	H	B	H	A	H	H	H	B	B	B	H	B	B	H	H	H	A
A01	1	161.575	SBINA01_139	scaffold3483_370463-390065	scaffold3483	19603	13	A	H	H	H	H	B	H	H	A	H	A	H	B	H	A	B	H	H	H	H	H	H	H	H	B	H	B	H	A	H	H	H	B	B	B	H	B	B	H	H	H	A
A01	1	162.522	SBINA01_140	scaffold2227961_1-84500E	scaffold2227961	84500	92	H	H	H	H	H	B	H	H	A	H	A	H	B	H	A	B	H	H	H	H	H	H	H	H	B	H	B	H	A	H	H	H	B	B	B	H	B	B	H	H	H	A
A01	1	162.522	SBINA01_140	scaffold3483_175113-370462	scaffold3483	195350	109	H	H	H	H	H	B	H	H	A	H	A	H	B	H	A	B	H	H	H	H	H	H	H	H	B	H	B	H	A	H	H	H	B	B	B	H	B	B	H	H	H	A
A01	1	163.462	SBINA01_141	scaffold3483_152203-175112	scaffold3483	22910	32	H	H	H	H	H	B	H	H	A	H	A	H	B	H	A	B	H	H	H	H	H	H	H	H	B	H	B	H	A	H	H	H	B	B	B	B	B	B	H	H	H	A
A01	1	164.396	SBINA01_142	scaffold3483_146761-152202	scaffold3483	5442	14	H	H	H	H	H	B	H	H	A	H	A	H	B	H	A	B	H	H	H	H	H	H	H	H	B	H	B	H	A	B	H	H	B	B	B	B	B	B	H	H	H	A
A01	1	165.334	SBINA01_143	scaffold3483_144974-146760	scaffold3483	1787	2	H	H	H	H	H	B	H	H	A	H	A	H	B	H	A	B	H	H	H	H	H	H	H	H	B	H	B	H	A	B	H	H	B	B	H	B	B	B	H	H	H	A
A01	1	166.262	SBINA01_144	scaffold3483_123467-144973	scaffold3483	21507	45	H	H	H	H	H	B	H	H	A	H	A	H	B	H	A	B	H	H	H	H	H	H	H	H	B	H	B	H	A	B	H	H	B	B	H	B	B	B	H	H	H	A
A01	1	167.192	SBINA01_145	scaffold3483_118022-123466	scaffold3483	5445	7	H	H	H	H	A	B	H	H	A	H	A	H	B	H	A	B	H	H	H	H	H	H	H	H	B	H	B	H	A	B	H	H	B	B	H	B	B	B	H	H	H	A
A01	1	168.114	SBINA01_146	scaffold3483_1-118021	scaffold3483	118021	124	H	H	H	H	A	B	H	H	A	H	A	H	B	H	A	B	H	H	H	H	H	H	H	H	B	H	B	H	A	B	H	H	B	B	H	B	B	B	B	H	H	A
A01	1	168.114	SBINA01_146	scaffold3653_1-75500	scaffold3653	75500	106	H	H	H	H	A	B	H	H	A	H	A	H	B	H	A	B	H	H	H	H	H	H	H	H	B	H	B	H	A	B	H	H	B	B	H	B	B	B	B	H	H	A
A01	1	169.032	SBINA01_147	scaffold3653_75501-143658	scaffold3653	68158	84	H	H	H	H	A	B	H	H	A	H	A	H	B	H	A	B	H	H	H	H	H	H	H	H	B	H	B	H	A	B	H	H	B	B	H	B	B	B	B	H	H	A
A01	1	169.946	SBINA01_148	scaffold3653_143659-146992	scaffold3653	3334	1	H	H	H	H	A	B	H	H	A	H	A	H	B	H	A	B	H	H	H	H	H	H	H	H	B	H	B	H	A	B	H	H	B	B	H	B	B	B	B	H	H	A
A01	1	170.859	SBINA01_149	scaffold3653_146993-196602	scaffold3653	49610	61	H	H	A	H	A	B	H	H	A	H	A	H	B	H	A	B	H	H	H	H	H	H	H	H	B	H	B	H	A	B	H	H	B	B	H	B	B	B	B	H	H	A
A01	1	171.772	SBINA01_150	scaffold3653_196603-225549	scaffold3653	28947	27	H	H	A	H	A	B	H	H	A	H	A	H	B	H	A	B	H	H	H	H	H	H	H	H	B	H	B	H	A	B	H	H	B	B	H	B	B	B	B	A	H	A
A01	1	173.546	SBINA01_151	scaffold3653_225550-292553	scaffold3653	67004	81	H	H	A	H	A	B	H	H	A	H	A	H	H	H	A	B	A	H	H	H	H	H	H	H	B	H	B	H	A	B	H	H	B	B	H	B	B	B	B	A	H	A
A01	1	174.463	SBINA01_152	scaffold3653_292554-369604	scaffold3653	77051	53	H	H	A	H	A	B	H	H	A	H	A	H	H	H	A	B	A	H	H	H	H	H	H	H	B	H	B	H	A	B	H	H	B	B	H	B	B	B	B	A	B	A
A01	1	175.388	SBINA01_153	scaffold3653_369605-619468	scaffold3653	249864	297	H	H	A	H	A	B	H	H	A	H	A	H	H	H	A	B	A	H	H	H	H	H	H	H	B	H	B	H	A	B	H	H	B	B	H	B	B	B	B	A	B	A
A01	1	176.304	SBINA01_154	scaffold3653_619469-681693	scaffold3653	62225	76	H	H	A	H	A	B	H	H	A	H	A	H	H	H	A	B	A	H	H	H	H	H	H	H	B	H	B	H	A	B	H	H	B	H	H	B	B	B	B	A	B	A
A01	1	177.21	SBINA01_155	scaffold3653_681694-1031884E	scaffold3653	350191	349	H	H	A	H	A	B	H	H	A	H	A	H	H	H	A	B	A	H	H	B	H	H	H	H	B	H	B	H	A	B	H	H	B	H	H	B	B	B	B	A	B	A
A01	1	178.122	SBINA01_156	scaffold2220917_1-14689E	scaffold2220917	14689	21	H	H	A	H	A	B	H	A	A	H	A	H	H	H	A	B	A	H	H	B	H	H	H	H	B	H	B	H	A	B	H	H	B	H	H	B	B	B	B	A	B	A
A01	1	178.122	SBINA01_156	scaffold2227387_1-62770E	scaffold2227387	62770	47	H	H	A	H	A	B	H	A	A	H	A	H	H	H	A	B	A	H	H	B	H	H	H	H	B	H	B	H	A	B	H	H	B	H	H	B	B	B	B	A	B	A
A01	1	179.037	SBINA01_157	scaffold2223641_1-23029E	scaffold2223641	23029	19	H	H	A	H	A	B	H	A	A	H	A	H	H	H	A	B	A	H	H	B	H	H	H	H	B	H	B	H	A	B	H	H	B	H	H	B	B	B	B	A	B	A
A02	2	0	SBINA02_001	scaffold2228859_1-215014E	scaffold2228859	215014	109	A	H	H	A	H	H	H	H	A	H	A	B	H	A	H	H	H	H	H	A	A	A	A	H	H	H	H	A	B	B	B	B	B	H	A	B	H	H	A	A	H	B
A02	2	0.917	SBINA02_002	scaffold3059_287295-351188E	scaffold3059	63894	33	A	H	H	A	H	H	H	H	A	H	A	B	H	A	H	H	H	H	H	A	A	A	A	H	H	H	H	A	B	B	B	B	B	H	A	B	H	H	A	A	H	B
A02	2	1.842	SBINA02_003	scaffold3059_224821-287294	scaffold3059	62474	36	A	H	H	A	H	H	H	H	A	H	A	B	H	A	H	H	H	H	H	A	A	A	A	H	H	H	H	A	B	B	B	B	B	H	A	B	H	H	A	A	H	B
A02	2	2.766	SBINA02_004	scaffold2229069_293511-363855E	scaffold2229069	70345	52	A	H	H	A	H	H	H	H	A	H	A	H	H	A	H	H	H	H	H	A	A	A	A	H	H	H	H	A	B	B	B	B	B	H	A	B	H	H	A	A	H	B
A02	2	2.766	SBINA02_004	scaffold3059_1-224820	scaffold3059	224820	143	A	H	H	A	H	H	H	H	A	H	A	H	H	A	H	H	H	H	H	A	A	A	A	H	H	H	H	A	B	B	B	B	B	H	A	B	H	H	A	A	H	B
A02	2	3.692	SBINA02_005	scaffold2229069_88943-293510	scaffold2229069	204568	169	A	H	H	A	H	H	H	H	A	H	A	H	H	A	H	H	H	H	A	A	A	A	A	H	H	H	H	A	B	B	B	B	B	H	A	B	H	H	A	A	H	B
A02	2	4.603	SBINA02_006	scaffold2229069_64509-88942	scaffold2229069	24434	7	A	H	H	A	H	H	H	H	A	H	A	H	H	A	H	H	H	H	A	A	A	A	A	H	H	H	H	A	B	B	B	B	B	H	A	B	H	H	A	A	H	B
A02	2	5.507	SBINA02_007	scaffold2229069_1-64508	scaffold2229069	64508	26	A	H	H	A	H	H	H	H	A	H	A	H	H	A	H	H	H	H	A	A	A	A	A	H	H	H	H	A	B	B	B	B	B	H	A	B	H	H	A	A	H	H
A02	2	6.96	SBINA02_008	scaffold2421_290213-349661E	scaffold2421	59449	31	A	H	H	A	H	H	H	H	A	H	A	H	H	A	H	B	H	H	A	A	A	A	A	H	H	H	H	A	B	B	B	B	B	H	A	B	H	H	A	A	H	H
A02	2	7.863	SBINA02_009	scaffold2421_233753-290212	scaffold2421	56460	23	A	H	H	A	H	H	H	H	A	H	A	H	H	A	H	B	H	H	A	A	A	A	A	H	B	H	H	A	B	B	B	B	B	H	A	B	H	H	A	A	H	H
A02	2	10.598	SBINA02_010	scaffold2421_141459-233752	scaffold2421	92294	48	A	H	A	A	H	H	H	H	A	H	A	A	H	A	H	B	H	H	A	A	A	A	A	H	B	H	H	A	B	B	B	B	B	H	A	B	H	H	A	A	H	H
A02	2	11.601	SBINA02_011	scaffold2225125_1-30746E	scaffold2225125	30746	34	A	H	A	A	H	H	H	H	A	H	A	A	H	A	H	B	H	H	A	A	A	A	A	H	B	H	H	A	B	B	B	B	B	H	A	B	H	H	A	A	H	H
A02	2	11.601	SBINA02_011	scaffold2225395_1-32652E	scaffold2225395	32652	18	A	H	A	A	H	H	H	H	A	H	A	A	H	A	H	B	H	H	A	A	A	A	A	H	B	H	H	A	B	B	B	B	B	H	A	B	H	H	A	A	H	H
A02	2	11.601	SBINA02_011	scaffold2271_1-44125	scaffold2271	44125	19	A	H	A	A	H	H	H	H	A	H	A	A	H	A	H	B	H	H	A	A	A	A	A	H	B	H	H	A	B	B	B	B	B	H	A	B	H	H	A	A	H	H
A02	2	11.601	SBINA02_011	scaffold2421_1-50349	scaffold2421	50349	39	A	H	A	A	H	H	H	H	A	H	A	A	H	A	H	B	H	H	A	A	A	A	A	H	B	H	H	A	B	B	B	B	B	H	A	B	H	H	A	A	H	H
A02	2	11.792	SBINA02_012	scaffold2421_50350-141458	scaffold2421	91109	36	A	H	A	A	H	H	H	H	A	H	A	A	H	A	H	B	H	H	A	A	A	A	A	H	B	H	H	A	B	B	B	B	B	H	A	B	H	H	A	A	H	H
A02	2	13.3	SBINA02_013	scaffold2225417_1-32769E	scaffold2225417	32769	31	A	H	A	A	H	H	H	B	A	H	A	A	H	A	H	B	H	H	A	A	A	A	A	H	B	H	H	A	B	B	B	B	H	H	A	B	H	H	A	A	H	H
A02	2	13.3	SBINA02_013	scaffold2271_44126-153300	scaffold2271	109175	30	A	H	A	A	H	H	H	B	A	H	A	A	H	A	H	B	H	H	A	A	A	A	A	H	B	H	H	A	B	B	B	B	H	H	A	B	H	H	A	A	H	H
A02	2	14.422	SBINA02_014	scaffold2271_153301-177156	scaffold2271	23856	11	A	H	A	A	H	H	H	B	A	H	A	A	H	A	A	B	H	H	A	A	A	A	A	H	B	H	H	A	B	B	B	B	H	H	A	B	H	H	A	A	H	H
A02	2	14.883	SBINA02_015	scaffold2271_177157-339061	scaffold2271	161905	114	A	H	A	A	H	H	H	B	A	H	A	A	H	A	A	B	H	H	A	A	A	A	A	H	B	H	H	A	B	B	B	B	H	H	A	B	H	H	A	A	H	H
A02	2	15.781	SBINA02_016	scaffold2223503_1-22448E	scaffold2223503	22448	19	A	B	A	A	H	H	H	B	A	H	A	A	H	A	A	B	H	H	A	A	A	A	A	H	B	H	H	A	B	B	B	B	H	H	A	B	H	H	A	A	H	H
A02	2	15.781	SBINA02_016	scaffold2226199_1-40350E	scaffold2226199	40350	40	A	B	A	A	H	H	H	B	A	H	A	A	H	A	A	B	H	H	A	A	A	A	A	H	B	H	H	A	B	B	B	B	H	H	A	B	H	H	A	A	H	H
A02	2	15.781	SBINA02_016	scaffold2271_339062-358435E	scaffold2271	19374	21	A	B	A	A	H	H	H	B	A	H	A	A	H	A	A	B	H	H	A	A	A	A	A	H	B	H	H	A	B	B	B	B	H	H	A	B	H	H	A	A	H	H
A02	2	15.781	SBINA02_016	scaffold2691_1-276835E	scaffold2691	276835	231	A	B	A	A	H	H	H	B	A	H	A	A	H	A	A	B	H	H	A	A	A	A	A	H	B	H	H	A	B	B	B	B	H	H	A	B	H	H	A	A	H	H
A02	2	16.481	SBINA02_017	scaffold1735_763488-823169E	scaffold1735	59682	69	A	B	A	A	H	H	H	B	A	H	A	A	H	A	A	H	H	H	A	A	A	A	A	H	B	H	H	A	B	B	B	B	H	H	A	B	H	H	A	A	H	H
A02	2	17.417	SBINA02_018	scaffold1735_717034-763487	scaffold1735	46454	47	A	B	A	A	H	H	H	B	A	H	A	A	A	A	A	H	H	H	A	A	A	A	A	H	B	H	H	A	B	B	B	B	H	H	A	B	H	H	A	A	H	H
A02	2	18.381	SBINA02_019	scaffold1735_445445-717033	scaffold1735	271589	186	A	B	A	A	H	H	H	B	A	H	A	A	A	A	A	H	H	H	A	A	A	H	A	H	B	H	H	A	B	B	B	B	H	H	A	B	H	H	A	A	H	H
A02	2	20.283	SBINA02_020	scaffold1735_101370-445444	scaffold1735	344075	391	A	B	A	A	H	B	H	B	A	H	A	A	A	A	A	H	H	H	A	A	A	H	H	H	B	H	H	A	B	B	B	B	H	H	A	B	H	H	A	A	H	H
A02	2	20.283	SBINA02_020	scaffold2223223_1-21311E	scaffold2223223	21311	29	A	B	A	A	H	B	H	B	A	H	A	A	A	A	A	H	H	H	A	A	A	H	H	H	B	H	H	A	B	B	B	B	H	H	A	B	H	H	A	A	H	H
A02	2	21.244	SBINA02_021	scaffold1735_1-101369	scaffold1735	101369	40	A	B	A	A	H	B	H	B	A	H	A	A	A	A	A	H	H	H	A	A	A	H	H	H	B	H	H	A	B	B	B	B	H	H	A	B	H	H	A	H	H	H
A02	2	22.198	SBINA02_022	scaffold1719_516685-702571E	scaffold1719	185887	190	A	B	A	A	H	B	H	B	A	H	A	A	A	A	A	H	H	H	A	A	A	H	H	H	B	H	H	A	B	B	B	B	H	H	A	B	B	H	A	H	H	H
A02	2	23.149	SBINA02_023	scaffold1719_453395-516684	scaffold1719	63290	60	A	B	A	A	H	B	H	B	A	H	A	A	A	A	A	H	H	H	A	A	A	H	H	H	B	H	H	H	B	B	B	B	H	H	A	B	B	H	A	H	H	H
A02	2	24.126	SBINA02_024	scaffold1719_363021-453394	scaffold1719	90374	118	A	B	A	A	H	B	H	B	A	H	A	A	A	A	A	H	H	H	A	A	A	H	H	H	B	H	H	H	B	B	B	B	H	H	A	B	B	H	A	H	H	H
A02	2	25.253	SBINA02_025	scaffold1719_269726-363020	scaffold1719	93295	142	A	B	A	A	H	B	H	B	A	H	A	A	A	A	A	H	B	H	A	A	A	H	H	H	B	H	H	H	B	H	B	B	H	H	A	B	B	H	A	H	H	H
A02	2	26.13	SBINA02_026	scaffold1719_89574-269725	scaffold1719	180152	240	A	B	A	A	H	B	H	B	A	H	A	A	A	A	A	H	B	H	A	A	A	H	H	H	B	H	H	H	B	H	B	B	H	H	A	B	B	H	A	H	H	H
A02	2	28.863	SBINA02_027	scaffold1719_1-89573	scaffold1719	89573	91	A	B	A	A	H	B	H	B	A	H	A	A	A	A	A	H	H	H	A	A	A	H	H	H	B	H	H	H	B	H	B	B	H	H	A	B	B	H	A	H	H	H
A02	2	28.863	SBINA02_027	scaffold3039_1-67538	scaffold3039	67538	105	A	B	A	A	H	B	H	B	A	H	A	A	A	A	A	H	H	H	A	A	A	H	H	H	B	H	H	H	B	H	B	B	H	H	A	B	B	H	A	H	H	H
A02	2	29.794	SBINA02_028	scaffold3039_67539-98848	scaffold3039	31310	60	A	B	A	A	H	B	H	B	A	H	A	A	A	A	A	H	H	H	A	A	A	H	H	H	B	H	H	H	B	H	B	B	H	H	H	B	B	H	A	H	H	H
A02	2	30.732	SBINA02_029	scaffold3039_98849-165981	scaffold3039	67133	9	A	B	A	A	H	B	H	B	A	H	A	A	A	A	A	H	H	H	A	A	A	H	H	H	B	H	H	H	B	H	B	B	H	H	H	B	B	H	A	H	H	A
A02	2	31.664	SBINA02_030	scaffold3039_165982-329333	scaffold3039	163352	177	A	B	A	A	H	B	H	B	A	H	A	A	A	A	A	H	H	H	A	A	A	H	H	H	B	H	H	H	B	H	B	B	H	H	H	B	B	H	A	B	H	A
A02	2	32.579	SBINA02_031	scaffold3039_329334-689450	scaffold3039	360117	489	A	B	A	A	H	B	H	B	A	H	A	A	A	A	A	H	H	H	A	A	A	H	H	H	B	H	H	H	H	H	B	B	H	H	H	B	B	H	A	B	H	A
A02	2	33.531	SBINA02_032	scaffold2205847_1-3129E	scaffold2205847	3129	18	A	B	A	H	H	B	H	B	A	H	A	A	A	A	A	H	H	H	A	A	A	H	H	H	B	H	H	H	H	H	B	B	H	H	H	B	B	H	A	B	H	A
A02	2	33.531	SBINA02_032	scaffold2217749_1-9904E	scaffold2217749	9904	15	A	B	A	H	H	B	H	B	A	H	A	A	A	A	A	H	H	H	A	A	A	H	H	H	B	H	H	H	H	H	B	B	H	H	H	B	B	H	A	B	H	A
A02	2	33.531	SBINA02_032	scaffold2921_1-426575	scaffold2921	426575	905	A	B	A	H	H	B	H	B	A	H	A	A	A	A	A	H	H	H	A	A	A	H	H	H	B	H	H	H	H	H	B	B	H	H	H	B	B	H	A	B	H	A
A02	2	33.531	SBINA02_032	scaffold3039_689451-879728E	scaffold3039	190278	394	A	B	A	H	H	B	H	B	A	H	A	A	A	A	A	H	H	H	A	A	A	H	H	H	B	H	H	H	H	H	B	B	H	H	H	B	B	H	A	B	H	A
A02	2	34.429	SBINA02_033	scaffold2921_426576-704943E	scaffold2921	278368	491	A	B	A	H	H	B	H	B	A	H	A	A	A	A	H	H	H	H	A	A	A	H	H	H	B	H	H	H	H	H	B	B	H	H	H	B	B	H	A	B	H	A
A02	2	35.373	SBINA02_034	scaffold3613_742108-880664E	scaffold3613	138557	196	A	B	A	H	H	B	H	B	A	H	A	A	A	A	H	H	H	H	A	A	A	H	H	H	B	H	H	H	H	H	B	B	H	H	H	B	B	H	A	B	H	A
A02	2	37.287	SBINA02_035	scaffold3613_656428-742107	scaffold3613	85680	93	A	B	A	H	H	B	H	B	A	H	A	A	A	A	H	H	H	H	A	A	A	B	H	H	B	H	H	H	H	H	H	B	H	H	H	B	B	H	A	B	H	A
A02	2	37.971	SBINA02_036	scaffold3613_649752-656427	scaffold3613	6676	9	A	B	A	H	H	B	H	B	A	H	A	A	A	A	H	H	H	H	A	A	A	B	H	H	B	H	B	H	H	H	H	B	H	H	H	B	B	H	A	B	H	A
A02	2	38.892	SBINA02_037	scaffold3613_1-649751	scaffold3613	649751	1066	A	B	A	H	H	B	H	B	H	H	A	A	A	A	H	H	H	H	A	A	A	B	H	H	B	H	B	H	H	H	H	B	H	H	H	B	B	H	A	B	H	A
A02	2	39.663	SBINA02_038	scaffold2133_1-622124E	scaffold2133	622124	699	A	B	A	H	H	B	H	B	H	H	A	A	A	A	H	H	H	H	A	A	A	B	H	H	B	H	B	H	H	H	H	B	H	H	H	B	B	H	A	B	H	A
A02	2	40.618	SBINA02_039	scaffold159_1059878-1406762E	scaffold159	346885	525	A	B	A	H	H	B	H	B	H	H	A	A	A	A	H	H	H	H	A	A	A	B	B	H	B	H	B	H	H	H	H	B	H	H	H	B	B	H	A	B	H	A
A02	2	40.618	SBINA02_039	scaffold2203023_1-2600E	scaffold2203023	2600	9	A	B	A	H	H	B	H	B	H	H	A	A	A	A	H	H	H	H	A	A	A	B	B	H	B	H	B	H	H	H	H	B	H	H	H	B	B	H	A	B	H	A
A02	2	41.603	SBINA02_040	scaffold159_1009986-1059877	scaffold159	49892	63	A	B	A	B	H	B	H	B	H	H	A	A	A	A	H	H	H	H	A	A	A	B	B	H	B	H	B	H	H	H	H	B	H	H	H	B	B	H	A	B	H	A
A02	2	42.561	SBINA02_041	scaffold159_852274-1009985	scaffold159	157712	204	A	B	A	B	H	B	H	B	H	H	A	A	A	A	H	H	H	H	A	A	A	B	B	H	B	H	B	H	H	H	H	H	H	H	H	B	B	H	A	B	H	A
A02	2	43.463	SBINA02_042	scaffold159_362899-852273	scaffold159	489375	1027	A	B	A	B	B	B	H	B	H	H	A	A	A	A	H	H	H	H	A	A	A	B	B	H	B	H	B	H	H	H	H	H	H	H	H	B	B	H	A	B	H	A
A02	2	44.426	SBINA02_043	scaffold159_71361-362898	scaffold159	291538	456	H	B	A	B	B	B	H	B	H	H	A	A	A	A	H	H	H	H	A	A	A	B	B	H	B	H	B	H	H	H	H	H	H	H	H	B	B	H	A	B	H	A
A02	2	45.19	SBINA02_044	scaffold159_1-71360	scaffold159	71360	135	H	B	A	B	B	B	H	B	H	H	A	A	A	A	H	H	H	H	A	A	A	B	B	H	B	H	B	H	H	H	H	H	H	H	H	B	B	H	A	B	H	A
A02	2	47.7	SBINA02_045	scaffold405_1420662-2639671E	scaffold405	1219010	2755	H	B	A	B	B	B	H	B	H	H	A	A	A	A	H	H	H	H	A	A	A	B	B	H	B	H	B	H	H	B	H	H	H	H	H	B	B	H	A	B	B	A
A02	2	50.27	SBINA02_046	scaffold405_849768-1420661	scaffold405	570894	1358	H	B	A	B	B	B	H	B	H	H	A	A	A	A	H	H	H	H	H	A	H	B	B	H	B	H	H	H	H	B	H	H	H	H	H	B	B	H	A	B	B	A
A02	2	51.178	SBINA02_047	scaffold405_720873-849767	scaffold405	128895	183	H	B	A	B	B	B	H	B	H	H	A	A	A	A	H	H	H	H	H	A	H	B	B	H	B	H	H	H	H	B	H	H	H	H	H	B	B	H	A	B	B	A
A02	2	52.128	SBINA02_048	scaffold405_144671-720872	scaffold405	576202	1353	H	B	A	B	B	B	H	B	H	H	A	A	A	A	H	H	H	H	H	H	H	B	B	H	B	H	H	H	H	B	H	H	H	H	H	B	B	H	A	B	B	A
A02	2	52.925	SBINA02_049	scaffold405_1-144670	scaffold405	144670	247	H	B	A	B	B	B	H	B	H	H	A	A	A	A	H	H	H	B	H	H	H	B	B	H	B	H	H	H	H	B	H	H	H	H	H	B	B	H	A	B	B	A
A02	2	53.865	SBINA02_050	scaffold3553_1-295266	scaffold3553	295266	476	H	B	A	B	B	B	H	B	H	H	A	A	A	A	H	H	H	B	H	H	B	B	B	H	B	H	H	H	H	B	H	H	H	H	H	B	B	H	A	B	B	A
A02	2	54.648	SBINA02_051	scaffold3553_295267-518164	scaffold3553	222898	550	H	B	A	B	B	B	H	B	B	H	A	A	A	A	H	H	H	B	H	H	B	B	B	H	B	H	H	H	H	B	H	H	H	H	H	B	B	H	A	B	B	A
A02	2	54.788	SBINA02_052	scaffold3553_518165-1430895	scaffold3553	912731	2885	H	B	A	B	B	B	H	B	B	H	A	A	A	A	H	H	H	B	H	H	B	B	B	H	B	H	H	B	H	B	H	H	H	H	H	B	B	H	A	B	B	A
A02	2	55.564	SBINA02_053	scaffold3553_1430896-1508994	scaffold3553	78099	187	H	B	A	B	B	B	A	B	B	H	A	A	A	A	H	H	H	B	H	H	B	B	B	H	B	H	H	B	H	B	H	H	H	H	H	B	B	H	A	B	B	A
A02	2	56.36	SBINA02_054	scaffold3553_1508995-1754595	scaffold3553	245601	1319	H	B	A	B	B	B	A	B	B	H	A	A	A	A	H	H	H	B	H	H	B	B	B	H	B	H	H	B	H	B	H	H	H	H	H	B	B	H	A	B	B	A
A02	2	56.716	SBINA02_055	scaffold2222511_1-18744E	scaffold2222511	18744	50	H	B	A	B	B	B	A	B	B	H	A	A	A	A	H	H	H	B	H	H	B	B	B	H	B	H	H	H	H	B	H	H	H	H	H	B	B	H	A	B	B	A
A02	2	56.716	SBINA02_055	scaffold3551_1-1318404	scaffold3551	1318404	2834	H	B	A	B	B	B	A	B	B	H	A	A	A	A	H	H	H	B	H	H	B	B	B	H	B	H	H	H	H	B	H	H	H	H	H	B	B	H	A	B	B	A
A02	2	56.716	SBINA02_055	scaffold3553_1754596-2950861E	scaffold3553	1196266	3680	H	B	A	B	B	B	A	B	B	H	A	A	A	A	H	H	H	B	H	H	B	B	B	H	B	H	H	H	H	B	H	H	H	H	H	B	B	H	A	B	B	A
A02	2	57.624	SBINA02_056	scaffold3551_1318405-1537264	scaffold3551	218860	557	H	B	A	B	B	B	A	B	B	H	A	A	A	A	H	H	H	B	H	H	B	B	B	B	B	H	H	H	H	B	H	H	H	H	H	B	B	H	A	B	B	A
A02	2	58.395	SBINA02_057	scaffold3551_1537265-1607790E	scaffold3551	70526	195	H	B	A	B	B	B	A	B	B	H	A	A	A	A	H	H	H	B	H	H	B	B	B	B	B	H	H	H	H	B	H	H	H	H	H	B	B	H	A	B	H	A
A02	2	58.395	SBINA02_057	scaffold3413_1-1015659	scaffold3413	1015659	1809	H	B	A	B	B	B	A	B	B	H	A	A	A	A	H	H	H	B	H	H	B	B	B	B	B	H	H	H	H	B	H	H	H	H	H	B	B	H	A	B	H	A
A02	2	59.289	SBINA02_058	scaffold3413_1015660-1085583	scaffold3413	69924	152	H	B	A	B	B	B	A	B	B	H	A	A	A	A	H	H	H	B	H	H	B	B	B	B	B	H	H	H	H	B	H	H	H	H	H	B	B	H	A	B	H	A
A02	2	60.001	SBINA02_059	scaffold2222639_1-19101E	scaffold2222639	19101	64	H	B	A	B	B	B	A	B	B	H	A	A	A	A	H	H	H	B	H	H	B	B	B	B	B	H	H	H	H	B	H	H	H	H	H	B	B	H	A	B	H	A
A02	2	60.001	SBINA02_059	scaffold2875_815648-2048246E	scaffold2875	1232599	3262	H	B	A	B	B	B	A	B	B	H	A	A	A	A	H	H	H	B	H	H	B	B	B	B	B	H	H	H	H	B	H	H	H	H	H	B	B	H	A	B	H	A
A02	2	60.001	SBINA02_059	scaffold3413_1085584-2187040E	scaffold3413	1101457	3494	H	B	A	B	B	B	A	B	B	H	A	A	A	A	H	H	H	B	H	H	B	B	B	B	B	H	H	H	H	B	H	H	H	H	H	B	B	H	A	B	H	A
A02	2	60.958	SBINA02_060	scaffold1141_1-2385990E	scaffold1141	2385990	5138	H	B	A	B	B	B	A	B	B	H	A	A	A	A	H	H	H	B	H	H	B	B	B	B	B	H	H	H	H	B	A	H	H	H	H	B	B	H	A	B	H	A
A02	2	60.958	SBINA02_060	scaffold165_1-1252834E	scaffold165	1252834	3492	H	B	A	B	B	B	A	B	B	H	A	A	A	A	H	H	H	B	H	H	B	B	B	B	B	H	H	H	H	B	A	H	H	H	H	B	B	H	A	B	H	A
A02	2	60.958	SBINA02_060	scaffold2220711_1-14230E	scaffold2220711	14230	61	H	B	A	B	B	B	A	B	B	H	A	A	A	A	H	H	H	B	H	H	B	B	B	B	B	H	H	H	H	B	A	H	H	H	H	B	B	H	A	B	H	A
A02	2	60.958	SBINA02_060	scaffold2220733_1-14279E	scaffold2220733	14279	33	H	B	A	B	B	B	A	B	B	H	A	A	A	A	H	H	H	B	H	H	B	B	B	B	B	H	H	H	H	B	A	H	H	H	H	B	B	H	A	B	H	A
A02	2	60.958	SBINA02_060	scaffold2221369_1-15664E	scaffold2221369	15664	22	H	B	A	B	B	B	A	B	B	H	A	A	A	A	H	H	H	B	H	H	B	B	B	B	B	H	H	H	H	B	A	H	H	H	H	B	B	H	A	B	H	A
A02	2	60.958	SBINA02_060	scaffold2221671_1-16396E	scaffold2221671	16396	67	H	B	A	B	B	B	A	B	B	H	A	A	A	A	H	H	H	B	H	H	B	B	B	B	B	H	H	H	H	B	A	H	H	H	H	B	B	H	A	B	H	A
A02	2	60.958	SBINA02_060	scaffold2221817_1-16796E	scaffold2221817	16796	65	H	B	A	B	B	B	A	B	B	H	A	A	A	A	H	H	H	B	H	H	B	B	B	B	B	H	H	H	H	B	A	H	H	H	H	B	B	H	A	B	H	A
A02	2	60.958	SBINA02_060	scaffold2222483_1-18617E	scaffold2222483	18617	56	H	B	A	B	B	B	A	B	B	H	A	A	A	A	H	H	H	B	H	H	B	B	B	B	B	H	H	H	H	B	A	H	H	H	H	B	B	H	A	B	H	A
A02	2	60.958	SBINA02_060	scaffold2223639_1-23027E	scaffold2223639	23027	91	H	B	A	B	B	B	A	B	B	H	A	A	A	A	H	H	H	B	H	H	B	B	B	B	B	H	H	H	H	B	A	H	H	H	H	B	B	H	A	B	H	A
A02	2	60.958	SBINA02_060	scaffold2224327_1-26103E	scaffold2224327	26103	106	H	B	A	B	B	B	A	B	B	H	A	A	A	A	H	H	H	B	H	H	B	B	B	B	B	H	H	H	H	B	A	H	H	H	H	B	B	H	A	B	H	A
A02	2	60.958	SBINA02_060	scaffold2224959_1-29623E	scaffold2224959	29623	90	H	B	A	B	B	B	A	B	B	H	A	A	A	A	H	H	H	B	H	H	B	B	B	B	B	H	H	H	H	B	A	H	H	H	H	B	B	H	A	B	H	A
A02	2	60.958	SBINA02_060	scaffold2224969_1-29672E	scaffold2224969	29672	33	H	B	A	B	B	B	A	B	B	H	A	A	A	A	H	H	H	B	H	H	B	B	B	B	B	H	H	H	H	B	A	H	H	H	H	B	B	H	A	B	H	A
A02	2	60.958	SBINA02_060	scaffold2225177_1-31101E	scaffold2225177	31101	134	H	B	A	B	B	B	A	B	B	H	A	A	A	A	H	H	H	B	H	H	B	B	B	B	B	H	H	H	H	B	A	H	H	H	H	B	B	H	A	B	H	A
A02	2	60.958	SBINA02_060	scaffold2226983_1-53348E	scaffold2226983	53348	65	H	B	A	B	B	B	A	B	B	H	A	A	A	A	H	H	H	B	H	H	B	B	B	B	B	H	H	H	H	B	A	H	H	H	H	B	B	H	A	B	H	A
A02	2	60.958	SBINA02_060	scaffold2228051_1-89643E	scaffold2228051	89643	248	H	B	A	B	B	B	A	B	B	H	A	A	A	A	H	H	H	B	H	H	B	B	B	B	B	H	H	H	H	B	A	H	H	H	H	B	B	H	A	B	H	A
A02	2	60.958	SBINA02_060	scaffold2228113_1-93777E	scaffold2228113	93777	393	H	B	A	B	B	B	A	B	B	H	A	A	A	A	H	H	H	B	H	H	B	B	B	B	B	H	H	H	H	B	A	H	H	H	H	B	B	H	A	B	H	A
A02	2	60.958	SBINA02_060	scaffold2228659_1-161498E	scaffold2228659	161498	444	H	B	A	B	B	B	A	B	B	H	A	A	A	A	H	H	H	B	H	H	B	B	B	B	B	H	H	H	H	B	A	H	H	H	H	B	B	H	A	B	H	A
A02	2	60.958	SBINA02_060	scaffold2228787_1-187940E	scaffold2228787	187940	756	H	B	A	B	B	B	A	B	B	H	A	A	A	A	H	H	H	B	H	H	B	B	B	B	B	H	H	H	H	B	A	H	H	H	H	B	B	H	A	B	H	A
A02	2	60.958	SBINA02_060	scaffold2831_1-1312906E	scaffold2831	1312906	3205	H	B	A	B	B	B	A	B	B	H	A	A	A	A	H	H	H	B	H	H	B	B	B	B	B	H	H	H	H	B	A	H	H	H	H	B	B	H	A	B	H	A
A02	2	60.958	SBINA02_060	scaffold2875_1-815647	scaffold2875	815647	1734	H	B	A	B	B	B	A	B	B	H	A	A	A	A	H	H	H	B	H	H	B	B	B	B	B	H	H	H	H	B	A	H	H	H	H	B	B	H	A	B	H	A
A02	2	60.958	SBINA02_060	scaffold3107_1-418409E	scaffold3107	418409	1173	H	B	A	B	B	B	A	B	B	H	A	A	A	A	H	H	H	B	H	H	B	B	B	B	B	H	H	H	H	B	A	H	H	H	H	B	B	H	A	B	H	A
A02	2	60.958	SBINA02_060	scaffold347_1-509064	scaffold347	509064	1318	H	B	A	B	B	B	A	B	B	H	A	A	A	A	H	H	H	B	H	H	B	B	B	B	B	H	H	H	H	B	A	H	H	H	H	B	B	H	A	B	H	A
A02	2	60.958	SBINA02_060	scaffold599_1-161582E	scaffold599	161582	48	H	B	A	B	B	B	A	B	B	H	A	A	A	A	H	H	H	B	H	H	B	B	B	B	B	H	H	H	H	B	A	H	H	H	H	B	B	H	A	B	H	A
A02	2	60.958	SBINA02_060	scaffold955_1-763747E	scaffold955	763747	1056	H	B	A	B	B	B	A	B	B	H	A	A	A	A	H	H	H	B	H	H	B	B	B	B	B	H	H	H	H	B	A	H	H	H	H	B	B	H	A	B	H	A
A02	2	61.898	SBINA02_061	scaffold1173_1-3466352E	scaffold1173	3466352	6953	H	B	A	B	B	B	A	B	B	H	A	A	A	A	H	H	H	B	H	H	B	B	B	B	B	H	H	H	H	B	A	H	A	H	H	B	B	H	A	B	H	A
A02	2	61.898	SBINA02_061	scaffold1223_1-167195E	scaffold1223	167195	211	H	B	A	B	B	B	A	B	B	H	A	A	A	A	H	H	H	B	H	H	B	B	B	B	B	H	H	H	H	B	A	H	A	H	H	B	B	H	A	B	H	A
A02	2	61.898	SBINA02_061	scaffold1333_1-275701E	scaffold1333	275701	625	H	B	A	B	B	B	A	B	B	H	A	A	A	A	H	H	H	B	H	H	B	B	B	B	B	H	H	H	H	B	A	H	A	H	H	B	B	H	A	B	H	A
A02	2	61.898	SBINA02_061	scaffold1435_1-337308E	scaffold1435	337308	721	H	B	A	B	B	B	A	B	B	H	A	A	A	A	H	H	H	B	H	H	B	B	B	B	B	H	H	H	H	B	A	H	A	H	H	B	B	H	A	B	H	A
A02	2	61.898	SBINA02_061	scaffold147_1-154731E	scaffold147	154731	66	H	B	A	B	B	B	A	B	B	H	A	A	A	A	H	H	H	B	H	H	B	B	B	B	B	H	H	H	H	B	A	H	A	H	H	B	B	H	A	B	H	A
A02	2	61.898	SBINA02_061	scaffold1787_1-188885E	scaffold1787	188885	344	H	B	A	B	B	B	A	B	B	H	A	A	A	A	H	H	H	B	H	H	B	B	B	B	B	H	H	H	H	B	A	H	A	H	H	B	B	H	A	B	H	A
A02	2	61.898	SBINA02_061	scaffold2137_1-328697E	scaffold2137	328697	852	H	B	A	B	B	B	A	B	B	H	A	A	A	A	H	H	H	B	H	H	B	B	B	B	B	H	H	H	H	B	A	H	A	H	H	B	B	H	A	B	H	A
A02	2	61.898	SBINA02_061	scaffold2209813_1-5157E	scaffold2209813	5157	34	H	B	A	B	B	B	A	B	B	H	A	A	A	A	H	H	H	B	H	H	B	B	B	B	B	H	H	H	H	B	A	H	A	H	H	B	B	H	A	B	H	A
A02	2	61.898	SBINA02_061	scaffold2211993_1-6111E	scaffold2211993	6111	19	H	B	A	B	B	B	A	B	B	H	A	A	A	A	H	H	H	B	H	H	B	B	B	B	B	H	H	H	H	B	A	H	A	H	H	B	B	H	A	B	H	A
A02	2	61.898	SBINA02_061	scaffold2213175_1-6551E	scaffold2213175	6551	21	H	B	A	B	B	B	A	B	B	H	A	A	A	A	H	H	H	B	H	H	B	B	B	B	B	H	H	H	H	B	A	H	A	H	H	B	B	H	A	B	H	A
A02	2	61.898	SBINA02_061	scaffold2215135_1-7432E	scaffold2215135	7432	31	H	B	A	B	B	B	A	B	B	H	A	A	A	A	H	H	H	B	H	H	B	B	B	B	B	H	H	H	H	B	A	H	A	H	H	B	B	H	A	B	H	A
A02	2	61.898	SBINA02_061	scaffold2216157_1-8106E	scaffold2216157	8106	31	H	B	A	B	B	B	A	B	B	H	A	A	A	A	H	H	H	B	H	H	B	B	B	B	B	H	H	H	H	B	A	H	A	H	H	B	B	H	A	B	H	A
A02	2	61.898	SBINA02_061	scaffold2216535_1-8461E	scaffold2216535	8461	36	H	B	A	B	B	B	A	B	B	H	A	A	A	A	H	H	H	B	H	H	B	B	B	B	B	H	H	H	H	B	A	H	A	H	H	B	B	H	A	B	H	A
A02	2	61.898	SBINA02_061	scaffold2218509_1-10926E	scaffold2218509	10926	24	H	B	A	B	B	B	A	B	B	H	A	A	A	A	H	H	H	B	H	H	B	B	B	B	B	H	H	H	H	B	A	H	A	H	H	B	B	H	A	B	H	A
A02	2	61.898	SBINA02_061	scaffold2219547_1-12214E	scaffold2219547	12214	20	H	B	A	B	B	B	A	B	B	H	A	A	A	A	H	H	H	B	H	H	B	B	B	B	B	H	H	H	H	B	A	H	A	H	H	B	B	H	A	B	H	A
A02	2	61.898	SBINA02_061	scaffold2219777_1-12548E	scaffold2219777	12548	17	H	B	A	B	B	B	A	B	B	H	A	A	A	A	H	H	H	B	H	H	B	B	B	B	B	H	H	H	H	B	A	H	A	H	H	B	B	H	A	B	H	A
A02	2	61.898	SBINA02_061	scaffold2220215_1-13273E	scaffold2220215	13273	34	H	B	A	B	B	B	A	B	B	H	A	A	A	A	H	H	H	B	H	H	B	B	B	B	B	H	H	H	H	B	A	H	A	H	H	B	B	H	A	B	H	A
A02	2	61.898	SBINA02_061	scaffold2220255_1-13365E	scaffold2220255	13365	34	H	B	A	B	B	B	A	B	B	H	A	A	A	A	H	H	H	B	H	H	B	B	B	B	B	H	H	H	H	B	A	H	A	H	H	B	B	H	A	B	H	A
A02	2	61.898	SBINA02_061	scaffold2221323_1-15559E	scaffold2221323	15559	51	H	B	A	B	B	B	A	B	B	H	A	A	A	A	H	H	H	B	H	H	B	B	B	B	B	H	H	H	H	B	A	H	A	H	H	B	B	H	A	B	H	A
A02	2	61.898	SBINA02_061	scaffold2221343_1-15601E	scaffold2221343	15601	46	H	B	A	B	B	B	A	B	B	H	A	A	A	A	H	H	H	B	H	H	B	B	B	B	B	H	H	H	H	B	A	H	A	H	H	B	B	H	A	B	H	A
A02	2	61.898	SBINA02_061	scaffold2221547_1-16079E	scaffold2221547	16079	37	H	B	A	B	B	B	A	B	B	H	A	A	A	A	H	H	H	B	H	H	B	B	B	B	B	H	H	H	H	B	A	H	A	H	H	B	B	H	A	B	H	A
A02	2	61.898	SBINA02_061	scaffold2221553_1-16092E	scaffold2221553	16092	27	H	B	A	B	B	B	A	B	B	H	A	A	A	A	H	H	H	B	H	H	B	B	B	B	B	H	H	H	H	B	A	H	A	H	H	B	B	H	A	B	H	A
A02	2	61.898	SBINA02_061	scaffold2221753_1-16643E	scaffold2221753	16643	56	H	B	A	B	B	B	A	B	B	H	A	A	A	A	H	H	H	B	H	H	B	B	B	B	B	H	H	H	H	B	A	H	A	H	H	B	B	H	A	B	H	A
A02	2	61.898	SBINA02_061	scaffold2222121_1-17639E	scaffold2222121	17639	46	H	B	A	B	B	B	A	B	B	H	A	A	A	A	H	H	H	B	H	H	B	B	B	B	B	H	H	H	H	B	A	H	A	H	H	B	B	H	A	B	H	A
A02	2	61.898	SBINA02_061	scaffold2222325_1-18139E	scaffold2222325	18139	47	H	B	A	B	B	B	A	B	B	H	A	A	A	A	H	H	H	B	H	H	B	B	B	B	B	H	H	H	H	B	A	H	A	H	H	B	B	H	A	B	H	A
A02	2	61.898	SBINA02_061	scaffold2222665_1-19149E	scaffold2222665	19149	60	H	B	A	B	B	B	A	B	B	H	A	A	A	A	H	H	H	B	H	H	B	B	B	B	B	H	H	H	H	B	A	H	A	H	H	B	B	H	A	B	H	A
A02	2	61.898	SBINA02_061	scaffold2223037_1-20511E	scaffold2223037	20511	34	H	B	A	B	B	B	A	B	B	H	A	A	A	A	H	H	H	B	H	H	B	B	B	B	B	H	H	H	H	B	A	H	A	H	H	B	B	H	A	B	H	A
A02	2	61.898	SBINA02_061	scaffold2223673_1-23135E	scaffold2223673	23135	66	H	B	A	B	B	B	A	B	B	H	A	A	A	A	H	H	H	B	H	H	B	B	B	B	B	H	H	H	H	B	A	H	A	H	H	B	B	H	A	B	H	A
A02	2	61.898	SBINA02_061	scaffold2223985_1-24445E	scaffold2223985	24445	98	H	B	A	B	B	B	A	B	B	H	A	A	A	A	H	H	H	B	H	H	B	B	B	B	B	H	H	H	H	B	A	H	A	H	H	B	B	H	A	B	H	A
A02	2	61.898	SBINA02_061	scaffold2224519_1-27028E	scaffold2224519	27028	89	H	B	A	B	B	B	A	B	B	H	A	A	A	A	H	H	H	B	H	H	B	B	B	B	B	H	H	H	H	B	A	H	A	H	H	B	B	H	A	B	H	A
A02	2	61.898	SBINA02_061	scaffold2224803_1-28600E	scaffold2224803	28600	61	H	B	A	B	B	B	A	B	B	H	A	A	A	A	H	H	H	B	H	H	B	B	B	B	B	H	H	H	H	B	A	H	A	H	H	B	B	H	A	B	H	A
A02	2	61.898	SBINA02_061	scaffold2225005_1-29886E	scaffold2225005	29886	140	H	B	A	B	B	B	A	B	B	H	A	A	A	A	H	H	H	B	H	H	B	B	B	B	B	H	H	H	H	B	A	H	A	H	H	B	B	H	A	B	H	A
A02	2	61.898	SBINA02_061	scaffold2225195_1-31290E	scaffold2225195	31290	77	H	B	A	B	B	B	A	B	B	H	A	A	A	A	H	H	H	B	H	H	B	B	B	B	B	H	H	H	H	B	A	H	A	H	H	B	B	H	A	B	H	A
A02	2	61.898	SBINA02_061	scaffold2225745_1-35713E	scaffold2225745	35713	96	H	B	A	B	B	B	A	B	B	H	A	A	A	A	H	H	H	B	H	H	B	B	B	B	B	H	H	H	H	B	A	H	A	H	H	B	B	H	A	B	H	A
A02	2	61.898	SBINA02_061	scaffold2225853_1-36831E	scaffold2225853	36831	117	H	B	A	B	B	B	A	B	B	H	A	A	A	A	H	H	H	B	H	H	B	B	B	B	B	H	H	H	H	B	A	H	A	H	H	B	B	H	A	B	H	A
A02	2	61.898	SBINA02_061	scaffold2226029_1-38644E	scaffold2226029	38644	127	H	B	A	B	B	B	A	B	B	H	A	A	A	A	H	H	H	B	H	H	B	B	B	B	B	H	H	H	H	B	A	H	A	H	H	B	B	H	A	B	H	A
A02	2	61.898	SBINA02_061	scaffold2226049_1-38833E	scaffold2226049	38833	63	H	B	A	B	B	B	A	B	B	H	A	A	A	A	H	H	H	B	H	H	B	B	B	B	B	H	H	H	H	B	A	H	A	H	H	B	B	H	A	B	H	A
A02	2	61.898	SBINA02_061	scaffold2226231_1-40781E	scaffold2226231	40781	120	H	B	A	B	B	B	A	B	B	H	A	A	A	A	H	H	H	B	H	H	B	B	B	B	B	H	H	H	H	B	A	H	A	H	H	B	B	H	A	B	H	A
A02	2	61.898	SBINA02_061	scaffold2226313_1-41823E	scaffold2226313	41823	95	H	B	A	B	B	B	A	B	B	H	A	A	A	A	H	H	H	B	H	H	B	B	B	B	B	H	H	H	H	B	A	H	A	H	H	B	B	H	A	B	H	A
A02	2	61.898	SBINA02_061	scaffold2226621_1-46580E	scaffold2226621	46580	108	H	B	A	B	B	B	A	B	B	H	A	A	A	A	H	H	H	B	H	H	B	B	B	B	B	H	H	H	H	B	A	H	A	H	H	B	B	H	A	B	H	A
A02	2	61.898	SBINA02_061	scaffold2226797_1-49626E	scaffold2226797	49626	136	H	B	A	B	B	B	A	B	B	H	A	A	A	A	H	H	H	B	H	H	B	B	B	B	B	H	H	H	H	B	A	H	A	H	H	B	B	H	A	B	H	A
A02	2	61.898	SBINA02_061	scaffold2226851_1-51265E	scaffold2226851	51265	125	H	B	A	B	B	B	A	B	B	H	A	A	A	A	H	H	H	B	H	H	B	B	B	B	B	H	H	H	H	B	A	H	A	H	H	B	B	H	A	B	H	A
A02	2	61.898	SBINA02_061	scaffold2226995_1-53627E	scaffold2226995	53627	79	H	B	A	B	B	B	A	B	B	H	A	A	A	A	H	H	H	B	H	H	B	B	B	B	B	H	H	H	H	B	A	H	A	H	H	B	B	H	A	B	H	A
A02	2	61.898	SBINA02_061	scaffold2227477_1-65366E	scaffold2227477	65366	195	H	B	A	B	B	B	A	B	B	H	A	A	A	A	H	H	H	B	H	H	B	B	B	B	B	H	H	H	H	B	A	H	A	H	H	B	B	H	A	B	H	A
A02	2	61.898	SBINA02_061	scaffold2228067_1-91375E	scaffold2228067	91375	215	H	B	A	B	B	B	A	B	B	H	A	A	A	A	H	H	H	B	H	H	B	B	B	B	B	H	H	H	H	B	A	H	A	H	H	B	B	H	A	B	H	A
A02	2	61.898	SBINA02_061	scaffold2228637_1-157489E	scaffold2228637	157489	379	H	B	A	B	B	B	A	B	B	H	A	A	A	A	H	H	H	B	H	H	B	B	B	B	B	H	H	H	H	B	A	H	A	H	H	B	B	H	A	B	H	A
A02	2	61.898	SBINA02_061	scaffold2623_1-1957285	scaffold2623	1957285	4377	H	B	A	B	B	B	A	B	B	H	A	A	A	A	H	H	H	B	H	H	B	B	B	B	B	H	H	H	H	B	A	H	A	H	H	B	B	H	A	B	H	A
A02	2	61.898	SBINA02_061	scaffold2697_1-1148743	scaffold2697	1148743	3582	H	B	A	B	B	B	A	B	B	H	A	A	A	A	H	H	H	B	H	H	B	B	B	B	B	H	H	H	H	B	A	H	A	H	H	B	B	H	A	B	H	A
A02	2	61.898	SBINA02_061	scaffold2771_1-1916891E	scaffold2771	1916891	4016	H	B	A	B	B	B	A	B	B	H	A	A	A	A	H	H	H	B	H	H	B	B	B	B	B	H	H	H	H	B	A	H	A	H	H	B	B	H	A	B	H	A
A02	2	61.898	SBINA02_061	scaffold2841_1-2678328E	scaffold2841	2678328	6969	H	B	A	B	B	B	A	B	B	H	A	A	A	A	H	H	H	B	H	H	B	B	B	B	B	H	H	H	H	B	A	H	A	H	H	B	B	H	A	B	H	A
A02	2	61.898	SBINA02_061	scaffold3177_1-453149E	scaffold3177	453149	1489	H	B	A	B	B	B	A	B	B	H	A	A	A	A	H	H	H	B	H	H	B	B	B	B	B	H	H	H	H	B	A	H	A	H	H	B	B	H	A	B	H	A
A02	2	61.898	SBINA02_061	scaffold347_509065-1125101E	scaffold347	616037	1275	H	B	A	B	B	B	A	B	B	H	A	A	A	A	H	H	H	B	H	H	B	B	B	B	B	H	H	H	H	B	A	H	A	H	H	B	B	H	A	B	H	A
A02	2	61.898	SBINA02_061	scaffold395_1-260366E	scaffold395	260366	618	H	B	A	B	B	B	A	B	B	H	A	A	A	A	H	H	H	B	H	H	B	B	B	B	B	H	H	H	H	B	A	H	A	H	H	B	B	H	A	B	H	A
A02	2	61.898	SBINA02_061	scaffold49_1-286704E	scaffold49	286704	661	H	B	A	B	B	B	A	B	B	H	A	A	A	A	H	H	H	B	H	H	B	B	B	B	B	H	H	H	H	B	A	H	A	H	H	B	B	H	A	B	H	A
A02	2	62.826	SBINA02_062	scaffold2623_1957286-2404137	scaffold2623	446852	1016	H	B	A	B	B	B	A	B	B	H	A	A	A	A	H	H	H	B	H	H	B	B	B	B	B	H	H	H	H	B	A	H	A	H	H	B	B	H	A	B	H	A
A02	2	63.096	SBINA02_063	scaffold2623_2404138-2787127	scaffold2623	382990	965	H	B	A	B	B	B	A	B	B	H	A	A	A	A	H	H	H	B	H	H	B	B	B	B	B	H	H	H	H	B	A	H	A	H	H	B	B	H	A	B	H	A
A02	2	63.979	SBINA02_064	scaffold2623_2787128-2831939	scaffold2623	44812	69	H	B	A	B	B	B	A	B	B	B	A	A	A	A	H	H	H	B	H	H	B	B	B	B	B	H	H	H	H	B	A	H	A	H	H	B	B	H	A	B	H	A
A02	2	64.873	SBINA02_065	scaffold1783_1-574616	scaffold1783	574616	2017	H	B	A	B	B	B	A	H	B	B	A	A	A	A	H	H	H	B	H	H	B	B	B	B	B	H	H	H	H	B	A	H	A	H	H	B	B	H	A	B	H	A
A02	2	64.873	SBINA02_065	scaffold2223303_1-21632E	scaffold2223303	21632	66	H	B	A	B	B	B	A	H	B	B	A	A	A	A	H	H	H	B	H	H	B	B	B	B	B	H	H	H	H	B	A	H	A	H	H	B	B	H	A	B	H	A
A02	2	64.873	SBINA02_065	scaffold2224461_1-26787E	scaffold2224461	26787	83	H	B	A	B	B	B	A	H	B	B	A	A	A	A	H	H	H	B	H	H	B	B	B	B	B	H	H	H	H	B	A	H	A	H	H	B	B	H	A	B	H	A
A02	2	64.873	SBINA02_065	scaffold2228809_1-195765E	scaffold2228809	195765	489	H	B	A	B	B	B	A	H	B	B	A	A	A	A	H	H	H	B	H	H	B	B	B	B	B	H	H	H	H	B	A	H	A	H	H	B	B	H	A	B	H	A
A02	2	64.873	SBINA02_065	scaffold2623_2831940-3366601E	scaffold2623	534662	1227	H	B	A	B	B	B	A	H	B	B	A	A	A	A	H	H	H	B	H	H	B	B	B	B	B	H	H	H	H	B	A	H	A	H	H	B	B	H	A	B	H	A
A02	2	64.873	SBINA02_065	scaffold763_1-155302E	scaffold763	155302	156	H	B	A	B	B	B	A	H	B	B	A	A	A	A	H	H	H	B	H	H	B	B	B	B	B	H	H	H	H	B	A	H	A	H	H	B	B	H	A	B	H	A
A02	2	66.463	SBINA02_066	scaffold1783_574617-2275979E	scaffold1783	1701363	3414	H	B	A	B	B	B	A	H	B	B	A	A	A	A	H	H	H	B	H	H	B	B	B	B	B	H	H	H	H	B	A	H	A	H	H	B	B	H	A	B	H	A
A02	2	66.463	SBINA02_066	scaffold2217933_1-10152E	scaffold2217933	10152	21	H	B	A	B	B	B	A	H	B	B	A	A	A	A	H	H	H	B	H	H	B	B	B	B	B	H	H	H	H	B	A	H	A	H	H	B	B	H	A	B	H	A
A02	2	66.463	SBINA02_066	scaffold2218461_1-10871E	scaffold2218461	10871	17	H	B	A	B	B	B	A	H	B	B	A	A	A	A	H	H	H	B	H	H	B	B	B	B	B	H	H	H	H	B	A	H	A	H	H	B	B	H	A	B	H	A
A02	2	66.463	SBINA02_066	scaffold2221221_1-15306E	scaffold2221221	15306	48	H	B	A	B	B	B	A	H	B	B	A	A	A	A	H	H	H	B	H	H	B	B	B	B	B	H	H	H	H	B	A	H	A	H	H	B	B	H	A	B	H	A
A02	2	66.463	SBINA02_066	scaffold3005_1-638845E	scaffold3005	638845	1900	H	B	A	B	B	B	A	H	B	B	A	A	A	A	H	H	H	B	H	H	B	B	B	B	B	H	H	H	H	B	A	H	A	H	H	B	B	H	A	B	H	A
A02	2	66.782	SBINA02_067	scaffold2227913_1-81930E	scaffold2227913	81930	132	H	B	A	B	B	B	A	H	B	B	A	A	A	A	H	H	H	B	H	H	B	B	B	B	B	H	H	H	H	B	A	H	A	H	H	B	B	H	A	B	H	A
A02	2	67.707	SBINA02_068	scaffold1675_1-168979	scaffold1675	168979	400	H	B	A	B	B	B	A	H	B	B	A	A	A	A	H	H	H	B	H	H	B	H	B	B	B	H	H	H	H	B	A	H	A	H	H	B	B	H	A	B	H	A
A02	2	67.707	SBINA02_068	scaffold2205705_1-3093E	scaffold2205705	3093	15	H	B	A	B	B	B	A	H	B	B	A	A	A	A	H	H	H	B	H	H	B	H	B	B	B	H	H	H	H	B	A	H	A	H	H	B	B	H	A	B	H	A
A02	2	67.707	SBINA02_068	scaffold2222577_1-18918E	scaffold2222577	18918	22	H	B	A	B	B	B	A	H	B	B	A	A	A	A	H	H	H	B	H	H	B	H	B	B	B	H	H	H	H	B	A	H	A	H	H	B	B	H	A	B	H	A
A02	2	67.707	SBINA02_068	scaffold2222581_1-18937E	scaffold2222581	18937	54	H	B	A	B	B	B	A	H	B	B	A	A	A	A	H	H	H	B	H	H	B	H	B	B	B	H	H	H	H	B	A	H	A	H	H	B	B	H	A	B	H	A
A02	2	67.707	SBINA02_068	scaffold2223275_1-21478E	scaffold2223275	21478	41	H	B	A	B	B	B	A	H	B	B	A	A	A	A	H	H	H	B	H	H	B	H	B	B	B	H	H	H	H	B	A	H	A	H	H	B	B	H	A	B	H	A
A02	2	67.707	SBINA02_068	scaffold2223773_1-23506E	scaffold2223773	23506	34	H	B	A	B	B	B	A	H	B	B	A	A	A	A	H	H	H	B	H	H	B	H	B	B	B	H	H	H	H	B	A	H	A	H	H	B	B	H	A	B	H	A
A02	2	67.707	SBINA02_068	scaffold2683_1-1431965E	scaffold2683	1431965	3399	H	B	A	B	B	B	A	H	B	B	A	A	A	A	H	H	H	B	H	H	B	H	B	B	B	H	H	H	H	B	A	H	A	H	H	B	B	H	A	B	H	A
A02	2	69.307	SBINA02_069	scaffold1675_168980-195110	scaffold1675	26131	39	H	B	A	B	B	B	A	H	B	B	A	A	A	A	H	H	H	H	H	H	B	H	B	B	B	H	H	H	B	B	A	H	A	H	H	B	B	H	A	B	H	A
A02	2	70.042	SBINA02_070	scaffold2204399_1-2818E	scaffold2204399	2818	7	H	B	A	B	H	B	A	H	B	B	A	A	A	A	H	H	H	H	H	A	B	H	B	B	B	H	H	H	B	B	A	H	A	H	H	B	B	H	A	B	H	A
A02	2	70.042	SBINA02_070	scaffold2210089_1-5353E	scaffold2210089	5353	18	H	B	A	B	H	B	A	H	B	B	A	A	A	A	H	H	H	H	H	A	B	H	B	B	B	H	H	H	B	B	A	H	A	H	H	B	B	H	A	B	H	A
A02	2	70.042	SBINA02_070	scaffold2213743_1-6778E	scaffold2213743	6778	26	H	B	A	B	H	B	A	H	B	B	A	A	A	A	H	H	H	H	H	A	B	H	B	B	B	H	H	H	B	B	A	H	A	H	H	B	B	H	A	B	H	A
A02	2	70.042	SBINA02_070	scaffold2218631_1-11072E	scaffold2218631	11072	5	H	B	A	B	H	B	A	H	B	B	A	A	A	A	H	H	H	H	H	A	B	H	B	B	B	H	H	H	B	B	A	H	A	H	H	B	B	H	A	B	H	A
A02	2	70.042	SBINA02_070	scaffold2223919_1-24215E	scaffold2223919	24215	74	H	B	A	B	H	B	A	H	B	B	A	A	A	A	H	H	H	H	H	A	B	H	B	B	B	H	H	H	B	B	A	H	A	H	H	B	B	H	A	B	H	A
A02	2	70.042	SBINA02_070	scaffold2224535_1-27129E	scaffold2224535	27129	31	H	B	A	B	H	B	A	H	B	B	A	A	A	A	H	H	H	H	H	A	B	H	B	B	B	H	H	H	B	B	A	H	A	H	H	B	B	H	A	B	H	A
A02	2	70.042	SBINA02_070	scaffold2225217_1-31468E	scaffold2225217	31468	50	H	B	A	B	H	B	A	H	B	B	A	A	A	A	H	H	H	H	H	A	B	H	B	B	B	H	H	H	B	B	A	H	A	H	H	B	B	H	A	B	H	A
A02	2	70.234	SBINA02_071	scaffold1085_1-179627E	scaffold1085	179627	174	H	B	A	B	H	B	A	H	B	B	A	A	A	A	H	H	H	H	H	H	B	H	B	B	B	H	H	H	B	B	A	H	A	H	H	B	B	H	A	B	H	A
A02	2	70.234	SBINA02_071	scaffold1111_1-719529E	scaffold1111	719529	1422	H	B	A	B	H	B	A	H	B	B	A	A	A	A	H	H	H	H	H	H	B	H	B	B	B	H	H	H	B	B	A	H	A	H	H	B	B	H	A	B	H	A
A02	2	70.234	SBINA02_071	scaffold1175_1-178706E	scaffold1175	178706	184	H	B	A	B	H	B	A	H	B	B	A	A	A	A	H	H	H	H	H	H	B	H	B	B	B	H	H	H	B	B	A	H	A	H	H	B	B	H	A	B	H	A
A02	2	70.234	SBINA02_071	scaffold1187_1-779278E	scaffold1187	779278	1793	H	B	A	B	H	B	A	H	B	B	A	A	A	A	H	H	H	H	H	H	B	H	B	B	B	H	H	H	B	B	A	H	A	H	H	B	B	H	A	B	H	A
A02	2	70.234	SBINA02_071	scaffold1189_1-397767E	scaffold1189	397767	1263	H	B	A	B	H	B	A	H	B	B	A	A	A	A	H	H	H	H	H	H	B	H	B	B	B	H	H	H	B	B	A	H	A	H	H	B	B	H	A	B	H	A
A02	2	70.234	SBINA02_071	scaffold1211_1-350897E	scaffold1211	350897	184	H	B	A	B	H	B	A	H	B	B	A	A	A	A	H	H	H	H	H	H	B	H	B	B	B	H	H	H	B	B	A	H	A	H	H	B	B	H	A	B	H	A
A02	2	70.234	SBINA02_071	scaffold1215_1-239635E	scaffold1215	239635	459	H	B	A	B	H	B	A	H	B	B	A	A	A	A	H	H	H	H	H	H	B	H	B	B	B	H	H	H	B	B	A	H	A	H	H	B	B	H	A	B	H	A
A02	2	70.234	SBINA02_071	scaffold1283_1-178848E	scaffold1283	178848	334	H	B	A	B	H	B	A	H	B	B	A	A	A	A	H	H	H	H	H	H	B	H	B	B	B	H	H	H	B	B	A	H	A	H	H	B	B	H	A	B	H	A
A02	2	70.234	SBINA02_071	scaffold1287_1-180209E	scaffold1287	180209	325	H	B	A	B	H	B	A	H	B	B	A	A	A	A	H	H	H	H	H	H	B	H	B	B	B	H	H	H	B	B	A	H	A	H	H	B	B	H	A	B	H	A
A02	2	70.234	SBINA02_071	scaffold1297_1-185310E	scaffold1297	185310	193	H	B	A	B	H	B	A	H	B	B	A	A	A	A	H	H	H	H	H	H	B	H	B	B	B	H	H	H	B	B	A	H	A	H	H	B	B	H	A	B	H	A
A02	2	70.234	SBINA02_071	scaffold1347_1-612932E	scaffold1347	612932	1663	H	B	A	B	H	B	A	H	B	B	A	A	A	A	H	H	H	H	H	H	B	H	B	B	B	H	H	H	B	B	A	H	A	H	H	B	B	H	A	B	H	A
A02	2	70.234	SBINA02_071	scaffold1363_1-413535E	scaffold1363	413535	629	H	B	A	B	H	B	A	H	B	B	A	A	A	A	H	H	H	H	H	H	B	H	B	B	B	H	H	H	B	B	A	H	A	H	H	B	B	H	A	B	H	A
A02	2	70.234	SBINA02_071	scaffold1385_1-215842E	scaffold1385	215842	347	H	B	A	B	H	B	A	H	B	B	A	A	A	A	H	H	H	H	H	H	B	H	B	B	B	H	H	H	B	B	A	H	A	H	H	B	B	H	A	B	H	A
A02	2	70.234	SBINA02_071	scaffold1493_1-1035871E	scaffold1493	1035871	3180	H	B	A	B	H	B	A	H	B	B	A	A	A	A	H	H	H	H	H	H	B	H	B	B	B	H	H	H	B	B	A	H	A	H	H	B	B	H	A	B	H	A
A02	2	70.234	SBINA02_071	scaffold1543_1-179065E	scaffold1543	179065	398	H	B	A	B	H	B	A	H	B	B	A	A	A	A	H	H	H	H	H	H	B	H	B	B	B	H	H	H	B	B	A	H	A	H	H	B	B	H	A	B	H	A
A02	2	70.234	SBINA02_071	scaffold1649_1-885444E	scaffold1649	885444	2230	H	B	A	B	H	B	A	H	B	B	A	A	A	A	H	H	H	H	H	H	B	H	B	B	B	H	H	H	B	B	A	H	A	H	H	B	B	H	A	B	H	A
A02	2	70.234	SBINA02_071	scaffold1675_195111-1590631E	scaffold1675	1395521	4120	H	B	A	B	H	B	A	H	B	B	A	A	A	A	H	H	H	H	H	H	B	H	B	B	B	H	H	H	B	B	A	H	A	H	H	B	B	H	A	B	H	A
A02	2	70.234	SBINA02_071	scaffold1739_1-252153E	scaffold1739	252153	702	H	B	A	B	H	B	A	H	B	B	A	A	A	A	H	H	H	H	H	H	B	H	B	B	B	H	H	H	B	B	A	H	A	H	H	B	B	H	A	B	H	A
A02	2	70.234	SBINA02_071	scaffold1923_1-946446E	scaffold1923	946446	2479	H	B	A	B	H	B	A	H	B	B	A	A	A	A	H	H	H	H	H	H	B	H	B	B	B	H	H	H	B	B	A	H	A	H	H	B	B	H	A	B	H	A
A02	2	70.234	SBINA02_071	scaffold2067_1-548662E	scaffold2067	548662	1188	H	B	A	B	H	B	A	H	B	B	A	A	A	A	H	H	H	H	H	H	B	H	B	B	B	H	H	H	B	B	A	H	A	H	H	B	B	H	A	B	H	A
A02	2	70.234	SBINA02_071	scaffold215_1-178553E	scaffold215	178553	146	H	B	A	B	H	B	A	H	B	B	A	A	A	A	H	H	H	H	H	H	B	H	B	B	B	H	H	H	B	B	A	H	A	H	H	B	B	H	A	B	H	A
A02	2	70.234	SBINA02_071	scaffold2191_1-687071E	scaffold2191	687071	1778	H	B	A	B	H	B	A	H	B	B	A	A	A	A	H	H	H	H	H	H	B	H	B	B	B	H	H	H	B	B	A	H	A	H	H	B	B	H	A	B	H	A
A02	2	70.234	SBINA02_071	scaffold2199_1-1790198E	scaffold2199	1790198	4330	H	B	A	B	H	B	A	H	B	B	A	A	A	A	H	H	H	H	H	H	B	H	B	B	B	H	H	H	B	B	A	H	A	H	H	B	B	H	A	B	H	A
A02	2	70.234	SBINA02_071	scaffold2205797_1-3117E	scaffold2205797	3117	8	H	B	A	B	H	B	A	H	B	B	A	A	A	A	H	H	H	H	H	H	B	H	B	B	B	H	H	H	B	B	A	H	A	H	H	B	B	H	A	B	H	A
A02	2	70.234	SBINA02_071	scaffold2209793_1-5130E	scaffold2209793	5130	43	H	B	A	B	H	B	A	H	B	B	A	A	A	A	H	H	H	H	H	H	B	H	B	B	B	H	H	H	B	B	A	H	A	H	H	B	B	H	A	B	H	A
A02	2	70.234	SBINA02_071	scaffold2211813_1-6053E	scaffold2211813	6053	8	H	B	A	B	H	B	A	H	B	B	A	A	A	A	H	H	H	H	H	H	B	H	B	B	B	H	H	H	B	B	A	H	A	H	H	B	B	H	A	B	H	A
A02	2	70.234	SBINA02_071	scaffold2214419_1-7057E	scaffold2214419	7057	10	H	B	A	B	H	B	A	H	B	B	A	A	A	A	H	H	H	H	H	H	B	H	B	B	B	H	H	H	B	B	A	H	A	H	H	B	B	H	A	B	H	A
A02	2	70.234	SBINA02_071	scaffold2215921_1-7930E	scaffold2215921	7930	10	H	B	A	B	H	B	A	H	B	B	A	A	A	A	H	H	H	H	H	H	B	H	B	B	B	H	H	H	B	B	A	H	A	H	H	B	B	H	A	B	H	A
A02	2	70.234	SBINA02_071	scaffold2216187_1-8137E	scaffold2216187	8137	17	H	B	A	B	H	B	A	H	B	B	A	A	A	A	H	H	H	H	H	H	B	H	B	B	B	H	H	H	B	B	A	H	A	H	H	B	B	H	A	B	H	A
A02	2	70.234	SBINA02_071	scaffold2216393_1-8320E	scaffold2216393	8320	15	H	B	A	B	H	B	A	H	B	B	A	A	A	A	H	H	H	H	H	H	B	H	B	B	B	H	H	H	B	B	A	H	A	H	H	B	B	H	A	B	H	A
A02	2	70.234	SBINA02_071	scaffold2216437_1-8367E	scaffold2216437	8367	25	H	B	A	B	H	B	A	H	B	B	A	A	A	A	H	H	H	H	H	H	B	H	B	B	B	H	H	H	B	B	A	H	A	H	H	B	B	H	A	B	H	A
A02	2	70.234	SBINA02_071	scaffold2216585_1-8518E	scaffold2216585	8518	53	H	B	A	B	H	B	A	H	B	B	A	A	A	A	H	H	H	H	H	H	B	H	B	B	B	H	H	H	B	B	A	H	A	H	H	B	B	H	A	B	H	A
A02	2	70.234	SBINA02_071	scaffold2217361_1-9393E	scaffold2217361	9393	12	H	B	A	B	H	B	A	H	B	B	A	A	A	A	H	H	H	H	H	H	B	H	B	B	B	H	H	H	B	B	A	H	A	H	H	B	B	H	A	B	H	A
A02	2	70.234	SBINA02_071	scaffold2217433_1-9497E	scaffold2217433	9497	35	H	B	A	B	H	B	A	H	B	B	A	A	A	A	H	H	H	H	H	H	B	H	B	B	B	H	H	H	B	B	A	H	A	H	H	B	B	H	A	B	H	A
A02	2	70.234	SBINA02_071	scaffold2217775_1-9939E	scaffold2217775	9939	27	H	B	A	B	H	B	A	H	B	B	A	A	A	A	H	H	H	H	H	H	B	H	B	B	B	H	H	H	B	B	A	H	A	H	H	B	B	H	A	B	H	A
A02	2	70.234	SBINA02_071	scaffold2217899_1-10106E	scaffold2217899	10106	26	H	B	A	B	H	B	A	H	B	B	A	A	A	A	H	H	H	H	H	H	B	H	B	B	B	H	H	H	B	B	A	H	A	H	H	B	B	H	A	B	H	A
A02	2	70.234	SBINA02_071	scaffold2217953_1-10193E	scaffold2217953	10193	23	H	B	A	B	H	B	A	H	B	B	A	A	A	A	H	H	H	H	H	H	B	H	B	B	B	H	H	H	B	B	A	H	A	H	H	B	B	H	A	B	H	A
A02	2	70.234	SBINA02_071	scaffold2218867_1-11354E	scaffold2218867	11354	66	H	B	A	B	H	B	A	H	B	B	A	A	A	A	H	H	H	H	H	H	B	H	B	B	B	H	H	H	B	B	A	H	A	H	H	B	B	H	A	B	H	A
A02	2	70.234	SBINA02_071	scaffold2218873_1-11363E	scaffold2218873	11363	22	H	B	A	B	H	B	A	H	B	B	A	A	A	A	H	H	H	H	H	H	B	H	B	B	B	H	H	H	B	B	A	H	A	H	H	B	B	H	A	B	H	A
A02	2	70.234	SBINA02_071	scaffold2218939_1-11467E	scaffold2218939	11467	15	H	B	A	B	H	B	A	H	B	B	A	A	A	A	H	H	H	H	H	H	B	H	B	B	B	H	H	H	B	B	A	H	A	H	H	B	B	H	A	B	H	A
A02	2	70.234	SBINA02_071	scaffold2218951_1-11474E	scaffold2218951	11474	24	H	B	A	B	H	B	A	H	B	B	A	A	A	A	H	H	H	H	H	H	B	H	B	B	B	H	H	H	B	B	A	H	A	H	H	B	B	H	A	B	H	A
A02	2	70.234	SBINA02_071	scaffold2219057_1-11621E	scaffold2219057	11621	46	H	B	A	B	H	B	A	H	B	B	A	A	A	A	H	H	H	H	H	H	B	H	B	B	B	H	H	H	B	B	A	H	A	H	H	B	B	H	A	B	H	A
A02	2	70.234	SBINA02_071	scaffold2219193_1-11776E	scaffold2219193	11776	44	H	B	A	B	H	B	A	H	B	B	A	A	A	A	H	H	H	H	H	H	B	H	B	B	B	H	H	H	B	B	A	H	A	H	H	B	B	H	A	B	H	A
A02	2	70.234	SBINA02_071	scaffold2219219_1-11819E	scaffold2219219	11819	14	H	B	A	B	H	B	A	H	B	B	A	A	A	A	H	H	H	H	H	H	B	H	B	B	B	H	H	H	B	B	A	H	A	H	H	B	B	H	A	B	H	A
A02	2	70.234	SBINA02_071	scaffold2219245_1-11861E	scaffold2219245	11861	21	H	B	A	B	H	B	A	H	B	B	A	A	A	A	H	H	H	H	H	H	B	H	B	B	B	H	H	H	B	B	A	H	A	H	H	B	B	H	A	B	H	A
A02	2	70.234	SBINA02_071	scaffold2219381_1-12027E	scaffold2219381	12027	45	H	B	A	B	H	B	A	H	B	B	A	A	A	A	H	H	H	H	H	H	B	H	B	B	B	H	H	H	B	B	A	H	A	H	H	B	B	H	A	B	H	A
A02	2	70.234	SBINA02_071	scaffold2219593_1-12279E	scaffold2219593	12279	47	H	B	A	B	H	B	A	H	B	B	A	A	A	A	H	H	H	H	H	H	B	H	B	B	B	H	H	H	B	B	A	H	A	H	H	B	B	H	A	B	H	A
A02	2	70.234	SBINA02_071	scaffold2219911_1-12761E	scaffold2219911	12761	48	H	B	A	B	H	B	A	H	B	B	A	A	A	A	H	H	H	H	H	H	B	H	B	B	B	H	H	H	B	B	A	H	A	H	H	B	B	H	A	B	H	A
A02	2	70.234	SBINA02_071	scaffold2220121_1-13144E	scaffold2220121	13144	58	H	B	A	B	H	B	A	H	B	B	A	A	A	A	H	H	H	H	H	H	B	H	B	B	B	H	H	H	B	B	A	H	A	H	H	B	B	H	A	B	H	A
A02	2	70.234	SBINA02_071	scaffold2220353_1-13527E	scaffold2220353	13527	58	H	B	A	B	H	B	A	H	B	B	A	A	A	A	H	H	H	H	H	H	B	H	B	B	B	H	H	H	B	B	A	H	A	H	H	B	B	H	A	B	H	A
A02	2	70.234	SBINA02_071	scaffold2220545_1-13891E	scaffold2220545	13891	47	H	B	A	B	H	B	A	H	B	B	A	A	A	A	H	H	H	H	H	H	B	H	B	B	B	H	H	H	B	B	A	H	A	H	H	B	B	H	A	B	H	A
A02	2	70.234	SBINA02_071	scaffold2220707_1-14224E	scaffold2220707	14224	46	H	B	A	B	H	B	A	H	B	B	A	A	A	A	H	H	H	H	H	H	B	H	B	B	B	H	H	H	B	B	A	H	A	H	H	B	B	H	A	B	H	A
A02	2	70.234	SBINA02_071	scaffold2220859_1-14546E	scaffold2220859	14546	37	H	B	A	B	H	B	A	H	B	B	A	A	A	A	H	H	H	H	H	H	B	H	B	B	B	H	H	H	B	B	A	H	A	H	H	B	B	H	A	B	H	A
A02	2	70.234	SBINA02_071	scaffold2220953_1-14773E	scaffold2220953	14773	63	H	B	A	B	H	B	A	H	B	B	A	A	A	A	H	H	H	H	H	H	B	H	B	B	B	H	H	H	B	B	A	H	A	H	H	B	B	H	A	B	H	A
A02	2	70.234	SBINA02_071	scaffold2221025_1-14911E	scaffold2221025	14911	12	H	B	A	B	H	B	A	H	B	B	A	A	A	A	H	H	H	H	H	H	B	H	B	B	B	H	H	H	B	B	A	H	A	H	H	B	B	H	A	B	H	A
A02	2	70.234	SBINA02_071	scaffold2221211_1-15288E	scaffold2221211	15288	17	H	B	A	B	H	B	A	H	B	B	A	A	A	A	H	H	H	H	H	H	B	H	B	B	B	H	H	H	B	B	A	H	A	H	H	B	B	H	A	B	H	A
A02	2	70.234	SBINA02_071	scaffold2221339_1-15584E	scaffold2221339	15584	24	H	B	A	B	H	B	A	H	B	B	A	A	A	A	H	H	H	H	H	H	B	H	B	B	B	H	H	H	B	B	A	H	A	H	H	B	B	H	A	B	H	A
A02	2	70.234	SBINA02_071	scaffold2221463_1-15909E	scaffold2221463	15909	38	H	B	A	B	H	B	A	H	B	B	A	A	A	A	H	H	H	H	H	H	B	H	B	B	B	H	H	H	B	B	A	H	A	H	H	B	B	H	A	B	H	A
A02	2	70.234	SBINA02_071	scaffold2221743_1-16606E	scaffold2221743	16606	77	H	B	A	B	H	B	A	H	B	B	A	A	A	A	H	H	H	H	H	H	B	H	B	B	B	H	H	H	B	B	A	H	A	H	H	B	B	H	A	B	H	A
A02	2	70.234	SBINA02_071	scaffold2221895_1-17020E	scaffold2221895	17020	25	H	B	A	B	H	B	A	H	B	B	A	A	A	A	H	H	H	H	H	H	B	H	B	B	B	H	H	H	B	B	A	H	A	H	H	B	B	H	A	B	H	A
A02	2	70.234	SBINA02_071	scaffold2221981_1-17289E	scaffold2221981	17289	66	H	B	A	B	H	B	A	H	B	B	A	A	A	A	H	H	H	H	H	H	B	H	B	B	B	H	H	H	B	B	A	H	A	H	H	B	B	H	A	B	H	A
A02	2	70.234	SBINA02_071	scaffold2221985_1-17292E	scaffold2221985	17292	41	H	B	A	B	H	B	A	H	B	B	A	A	A	A	H	H	H	H	H	H	B	H	B	B	B	H	H	H	B	B	A	H	A	H	H	B	B	H	A	B	H	A
A02	2	70.234	SBINA02_071	scaffold2222093_1-17571E	scaffold2222093	17571	16	H	B	A	B	H	B	A	H	B	B	A	A	A	A	H	H	H	H	H	H	B	H	B	B	B	H	H	H	B	B	A	H	A	H	H	B	B	H	A	B	H	A
A02	2	70.234	SBINA02_071	scaffold2222109_1-17613E	scaffold2222109	17613	37	H	B	A	B	H	B	A	H	B	B	A	A	A	A	H	H	H	H	H	H	B	H	B	B	B	H	H	H	B	B	A	H	A	H	H	B	B	H	A	B	H	A
A02	2	70.234	SBINA02_071	scaffold2222179_1-17779E	scaffold2222179	17779	52	H	B	A	B	H	B	A	H	B	B	A	A	A	A	H	H	H	H	H	H	B	H	B	B	B	H	H	H	B	B	A	H	A	H	H	B	B	H	A	B	H	A
A02	2	70.234	SBINA02_071	scaffold2222191_1-17793E	scaffold2222191	17793	83	H	B	A	B	H	B	A	H	B	B	A	A	A	A	H	H	H	H	H	H	B	H	B	B	B	H	H	H	B	B	A	H	A	H	H	B	B	H	A	B	H	A
A02	2	70.234	SBINA02_071	scaffold2222295_1-18032E	scaffold2222295	18032	33	H	B	A	B	H	B	A	H	B	B	A	A	A	A	H	H	H	H	H	H	B	H	B	B	B	H	H	H	B	B	A	H	A	H	H	B	B	H	A	B	H	A
A02	2	70.234	SBINA02_071	scaffold2222373_1-18279E	scaffold2222373	18279	60	H	B	A	B	H	B	A	H	B	B	A	A	A	A	H	H	H	H	H	H	B	H	B	B	B	H	H	H	B	B	A	H	A	H	H	B	B	H	A	B	H	A
A02	2	70.234	SBINA02_071	scaffold2222427_1-18463E	scaffold2222427	18463	38	H	B	A	B	H	B	A	H	B	B	A	A	A	A	H	H	H	H	H	H	B	H	B	B	B	H	H	H	B	B	A	H	A	H	H	B	B	H	A	B	H	A
A02	2	70.234	SBINA02_071	scaffold2222461_1-18569E	scaffold2222461	18569	45	H	B	A	B	H	B	A	H	B	B	A	A	A	A	H	H	H	H	H	H	B	H	B	B	B	H	H	H	B	B	A	H	A	H	H	B	B	H	A	B	H	A
A02	2	70.234	SBINA02_071	scaffold2222467_1-18589E	scaffold2222467	18589	12	H	B	A	B	H	B	A	H	B	B	A	A	A	A	H	H	H	H	H	H	B	H	B	B	B	H	H	H	B	B	A	H	A	H	H	B	B	H	A	B	H	A
A02	2	70.234	SBINA02_071	scaffold2222647_1-19125E	scaffold2222647	19125	69	H	B	A	B	H	B	A	H	B	B	A	A	A	A	H	H	H	H	H	H	B	H	B	B	B	H	H	H	B	B	A	H	A	H	H	B	B	H	A	B	H	A
A02	2	70.234	SBINA02_071	scaffold2222763_1-19483E	scaffold2222763	19483	35	H	B	A	B	H	B	A	H	B	B	A	A	A	A	H	H	H	H	H	H	B	H	B	B	B	H	H	H	B	B	A	H	A	H	H	B	B	H	A	B	H	A
A02	2	70.234	SBINA02_071	scaffold2222851_1-19785E	scaffold2222851	19785	85	H	B	A	B	H	B	A	H	B	B	A	A	A	A	H	H	H	H	H	H	B	H	B	B	B	H	H	H	B	B	A	H	A	H	H	B	B	H	A	B	H	A
A02	2	70.234	SBINA02_071	scaffold2222921_1-20050E	scaffold2222921	20050	54	H	B	A	B	H	B	A	H	B	B	A	A	A	A	H	H	H	H	H	H	B	H	B	B	B	H	H	H	B	B	A	H	A	H	H	B	B	H	A	B	H	A
A02	2	70.234	SBINA02_071	scaffold2223127_1-20933E	scaffold2223127	20933	29	H	B	A	B	H	B	A	H	B	B	A	A	A	A	H	H	H	H	H	H	B	H	B	B	B	H	H	H	B	B	A	H	A	H	H	B	B	H	A	B	H	A
A02	2	70.234	SBINA02_071	scaffold2223231_1-21341E	scaffold2223231	21341	94	H	B	A	B	H	B	A	H	B	B	A	A	A	A	H	H	H	H	H	H	B	H	B	B	B	H	H	H	B	B	A	H	A	H	H	B	B	H	A	B	H	A
A02	2	70.234	SBINA02_071	scaffold2223239_1-21381E	scaffold2223239	21381	75	H	B	A	B	H	B	A	H	B	B	A	A	A	A	H	H	H	H	H	H	B	H	B	B	B	H	H	H	B	B	A	H	A	H	H	B	B	H	A	B	H	A
A02	2	70.234	SBINA02_071	scaffold2223545_1-22634E	scaffold2223545	22634	12	H	B	A	B	H	B	A	H	B	B	A	A	A	A	H	H	H	H	H	H	B	H	B	B	B	H	H	H	B	B	A	H	A	H	H	B	B	H	A	B	H	A
A02	2	70.234	SBINA02_071	scaffold2223643_1-23037E	scaffold2223643	23037	102	H	B	A	B	H	B	A	H	B	B	A	A	A	A	H	H	H	H	H	H	B	H	B	B	B	H	H	H	B	B	A	H	A	H	H	B	B	H	A	B	H	A
A02	2	70.234	SBINA02_071	scaffold2223649_1-23054E	scaffold2223649	23054	43	H	B	A	B	H	B	A	H	B	B	A	A	A	A	H	H	H	H	H	H	B	H	B	B	B	H	H	H	B	B	A	H	A	H	H	B	B	H	A	B	H	A
A02	2	70.234	SBINA02_071	scaffold2223727_1-23352E	scaffold2223727	23352	80	H	B	A	B	H	B	A	H	B	B	A	A	A	A	H	H	H	H	H	H	B	H	B	B	B	H	H	H	B	B	A	H	A	H	H	B	B	H	A	B	H	A
A02	2	70.234	SBINA02_071	scaffold2223869_1-23970E	scaffold2223869	23970	50	H	B	A	B	H	B	A	H	B	B	A	A	A	A	H	H	H	H	H	H	B	H	B	B	B	H	H	H	B	B	A	H	A	H	H	B	B	H	A	B	H	A
A02	2	70.234	SBINA02_071	scaffold2223885_1-24041E	scaffold2223885	24041	85	H	B	A	B	H	B	A	H	B	B	A	A	A	A	H	H	H	H	H	H	B	H	B	B	B	H	H	H	B	B	A	H	A	H	H	B	B	H	A	B	H	A
A02	2	70.234	SBINA02_071	scaffold2223889_1-24058E	scaffold2223889	24058	101	H	B	A	B	H	B	A	H	B	B	A	A	A	A	H	H	H	H	H	H	B	H	B	B	B	H	H	H	B	B	A	H	A	H	H	B	B	H	A	B	H	A
A02	2	70.234	SBINA02_071	scaffold2224427_1-26605E	scaffold2224427	26605	38	H	B	A	B	H	B	A	H	B	B	A	A	A	A	H	H	H	H	H	H	B	H	B	B	B	H	H	H	B	B	A	H	A	H	H	B	B	H	A	B	H	A
A02	2	70.234	SBINA02_071	scaffold2224443_1-26691E	scaffold2224443	26691	31	H	B	A	B	H	B	A	H	B	B	A	A	A	A	H	H	H	H	H	H	B	H	B	B	B	H	H	H	B	B	A	H	A	H	H	B	B	H	A	B	H	A
A02	2	70.234	SBINA02_071	scaffold2224451_1-26737E	scaffold2224451	26737	86	H	B	A	B	H	B	A	H	B	B	A	A	A	A	H	H	H	H	H	H	B	H	B	B	B	H	H	H	B	B	A	H	A	H	H	B	B	H	A	B	H	A
A02	2	70.234	SBINA02_071	scaffold2224455_1-26770E	scaffold2224455	26770	74	H	B	A	B	H	B	A	H	B	B	A	A	A	A	H	H	H	H	H	H	B	H	B	B	B	H	H	H	B	B	A	H	A	H	H	B	B	H	A	B	H	A
A02	2	70.234	SBINA02_071	scaffold2224617_1-27514E	scaffold2224617	27514	124	H	B	A	B	H	B	A	H	B	B	A	A	A	A	H	H	H	H	H	H	B	H	B	B	B	H	H	H	B	B	A	H	A	H	H	B	B	H	A	B	H	A
A02	2	70.234	SBINA02_071	scaffold2224771_1-28366E	scaffold2224771	28366	46	H	B	A	B	H	B	A	H	B	B	A	A	A	A	H	H	H	H	H	H	B	H	B	B	B	H	H	H	B	B	A	H	A	H	H	B	B	H	A	B	H	A
A02	2	70.234	SBINA02_071	scaffold2224989_1-29781E	scaffold2224989	29781	161	H	B	A	B	H	B	A	H	B	B	A	A	A	A	H	H	H	H	H	H	B	H	B	B	B	H	H	H	B	B	A	H	A	H	H	B	B	H	A	B	H	A
A02	2	70.234	SBINA02_071	scaffold2225035_1-30059E	scaffold2225035	30059	55	H	B	A	B	H	B	A	H	B	B	A	A	A	A	H	H	H	H	H	H	B	H	B	B	B	H	H	H	B	B	A	H	A	H	H	B	B	H	A	B	H	A
A02	2	70.234	SBINA02_071	scaffold2225083_1-30410E	scaffold2225083	30410	66	H	B	A	B	H	B	A	H	B	B	A	A	A	A	H	H	H	H	H	H	B	H	B	B	B	H	H	H	B	B	A	H	A	H	H	B	B	H	A	B	H	A
A02	2	70.234	SBINA02_071	scaffold2225151_1-30915E	scaffold2225151	30915	98	H	B	A	B	H	B	A	H	B	B	A	A	A	A	H	H	H	H	H	H	B	H	B	B	B	H	H	H	B	B	A	H	A	H	H	B	B	H	A	B	H	A
A02	2	70.234	SBINA02_071	scaffold2225203_1-31353E	scaffold2225203	31353	68	H	B	A	B	H	B	A	H	B	B	A	A	A	A	H	H	H	H	H	H	B	H	B	B	B	H	H	H	B	B	A	H	A	H	H	B	B	H	A	B	H	A
A02	2	70.234	SBINA02_071	scaffold2225287_1-31863E	scaffold2225287	31863	93	H	B	A	B	H	B	A	H	B	B	A	A	A	A	H	H	H	H	H	H	B	H	B	B	B	H	H	H	B	B	A	H	A	H	H	B	B	H	A	B	H	A
A02	2	70.234	SBINA02_071	scaffold2225485_1-33278E	scaffold2225485	33278	127	H	B	A	B	H	B	A	H	B	B	A	A	A	A	H	H	H	H	H	H	B	H	B	B	B	H	H	H	B	B	A	H	A	H	H	B	B	H	A	B	H	A
A02	2	70.234	SBINA02_071	scaffold2225531_1-33763E	scaffold2225531	33763	133	H	B	A	B	H	B	A	H	B	B	A	A	A	A	H	H	H	H	H	H	B	H	B	B	B	H	H	H	B	B	A	H	A	H	H	B	B	H	A	B	H	A
A02	2	70.234	SBINA02_071	scaffold2225715_1-35582E	scaffold2225715	35582	78	H	B	A	B	H	B	A	H	B	B	A	A	A	A	H	H	H	H	H	H	B	H	B	B	B	H	H	H	B	B	A	H	A	H	H	B	B	H	A	B	H	A
A02	2	70.234	SBINA02_071	scaffold2225795_1-36262E	scaffold2225795	36262	101	H	B	A	B	H	B	A	H	B	B	A	A	A	A	H	H	H	H	H	H	B	H	B	B	B	H	H	H	B	B	A	H	A	H	H	B	B	H	A	B	H	A
A02	2	70.234	SBINA02_071	scaffold2225827_1-36487E	scaffold2225827	36487	52	H	B	A	B	H	B	A	H	B	B	A	A	A	A	H	H	H	H	H	H	B	H	B	B	B	H	H	H	B	B	A	H	A	H	H	B	B	H	A	B	H	A
A02	2	70.234	SBINA02_071	scaffold2225887_1-37098E	scaffold2225887	37098	123	H	B	A	B	H	B	A	H	B	B	A	A	A	A	H	H	H	H	H	H	B	H	B	B	B	H	H	H	B	B	A	H	A	H	H	B	B	H	A	B	H	A
A02	2	70.234	SBINA02_071	scaffold2225967_1-38029E	scaffold2225967	38029	111	H	B	A	B	H	B	A	H	B	B	A	A	A	A	H	H	H	H	H	H	B	H	B	B	B	H	H	H	B	B	A	H	A	H	H	B	B	H	A	B	H	A
A02	2	70.234	SBINA02_071	scaffold2225987_1-38221E	scaffold2225987	38221	117	H	B	A	B	H	B	A	H	B	B	A	A	A	A	H	H	H	H	H	H	B	H	B	B	B	H	H	H	B	B	A	H	A	H	H	B	B	H	A	B	H	A
A02	2	70.234	SBINA02_071	scaffold2226031_1-38656E	scaffold2226031	38656	157	H	B	A	B	H	B	A	H	B	B	A	A	A	A	H	H	H	H	H	H	B	H	B	B	B	H	H	H	B	B	A	H	A	H	H	B	B	H	A	B	H	A
A02	2	70.234	SBINA02_071	scaffold2226035_1-38661E	scaffold2226035	38661	93	H	B	A	B	H	B	A	H	B	B	A	A	A	A	H	H	H	H	H	H	B	H	B	B	B	H	H	H	B	B	A	H	A	H	H	B	B	H	A	B	H	A
A02	2	70.234	SBINA02_071	scaffold2226075_1-39115E	scaffold2226075	39115	58	H	B	A	B	H	B	A	H	B	B	A	A	A	A	H	H	H	H	H	H	B	H	B	B	B	H	H	H	B	B	A	H	A	H	H	B	B	H	A	B	H	A
A02	2	70.234	SBINA02_071	scaffold2226133_1-39608E	scaffold2226133	39608	141	H	B	A	B	H	B	A	H	B	B	A	A	A	A	H	H	H	H	H	H	B	H	B	B	B	H	H	H	B	B	A	H	A	H	H	B	B	H	A	B	H	A
A02	2	70.234	SBINA02_071	scaffold2226457_1-43809E	scaffold2226457	43809	76	H	B	A	B	H	B	A	H	B	B	A	A	A	A	H	H	H	H	H	H	B	H	B	B	B	H	H	H	B	B	A	H	A	H	H	B	B	H	A	B	H	A
A02	2	70.234	SBINA02_071	scaffold2226509_1-44645E	scaffold2226509	44645	102	H	B	A	B	H	B	A	H	B	B	A	A	A	A	H	H	H	H	H	H	B	H	B	B	B	H	H	H	B	B	A	H	A	H	H	B	B	H	A	B	H	A
A02	2	70.234	SBINA02_071	scaffold2226679_1-47498E	scaffold2226679	47498	123	H	B	A	B	H	B	A	H	B	B	A	A	A	A	H	H	H	H	H	H	B	H	B	B	B	H	H	H	B	B	A	H	A	H	H	B	B	H	A	B	H	A
A02	2	70.234	SBINA02_071	scaffold2226697_1-47741E	scaffold2226697	47741	92	H	B	A	B	H	B	A	H	B	B	A	A	A	A	H	H	H	H	H	H	B	H	B	B	B	H	H	H	B	B	A	H	A	H	H	B	B	H	A	B	H	A
A02	2	70.234	SBINA02_071	scaffold2226807_1-50127E	scaffold2226807	50127	27	H	B	A	B	H	B	A	H	B	B	A	A	A	A	H	H	H	H	H	H	B	H	B	B	B	H	H	H	B	B	A	H	A	H	H	B	B	H	A	B	H	A
A02	2	70.234	SBINA02_071	scaffold2226819_1-50368E	scaffold2226819	50368	154	H	B	A	B	H	B	A	H	B	B	A	A	A	A	H	H	H	H	H	H	B	H	B	B	B	H	H	H	B	B	A	H	A	H	H	B	B	H	A	B	H	A
A02	2	70.234	SBINA02_071	scaffold2226845_1-51121E	scaffold2226845	51121	142	H	B	A	B	H	B	A	H	B	B	A	A	A	A	H	H	H	H	H	H	B	H	B	B	B	H	H	H	B	B	A	H	A	H	H	B	B	H	A	B	H	A
A02	2	70.234	SBINA02_071	scaffold2226957_1-53003E	scaffold2226957	53003	224	H	B	A	B	H	B	A	H	B	B	A	A	A	A	H	H	H	H	H	H	B	H	B	B	B	H	H	H	B	B	A	H	A	H	H	B	B	H	A	B	H	A
A02	2	70.234	SBINA02_071	scaffold2226965_1-53047E	scaffold2226965	53047	31	H	B	A	B	H	B	A	H	B	B	A	A	A	A	H	H	H	H	H	H	B	H	B	B	B	H	H	H	B	B	A	H	A	H	H	B	B	H	A	B	H	A
A02	2	70.234	SBINA02_071	scaffold2226987_1-53432E	scaffold2226987	53432	59	H	B	A	B	H	B	A	H	B	B	A	A	A	A	H	H	H	H	H	H	B	H	B	B	B	H	H	H	B	B	A	H	A	H	H	B	B	H	A	B	H	A
A02	2	70.234	SBINA02_071	scaffold2227001_1-53760E	scaffold2227001	53760	162	H	B	A	B	H	B	A	H	B	B	A	A	A	A	H	H	H	H	H	H	B	H	B	B	B	H	H	H	B	B	A	H	A	H	H	B	B	H	A	B	H	A
A02	2	70.234	SBINA02_071	scaffold2227013_1-53893E	scaffold2227013	53893	102	H	B	A	B	H	B	A	H	B	B	A	A	A	A	H	H	H	H	H	H	B	H	B	B	B	H	H	H	B	B	A	H	A	H	H	B	B	H	A	B	H	A
A02	2	70.234	SBINA02_071	scaffold2227049_1-54560E	scaffold2227049	54560	172	H	B	A	B	H	B	A	H	B	B	A	A	A	A	H	H	H	H	H	H	B	H	B	B	B	H	H	H	B	B	A	H	A	H	H	B	B	H	A	B	H	A
A02	2	70.234	SBINA02_071	scaffold2227059_1-54876E	scaffold2227059	54876	129	H	B	A	B	H	B	A	H	B	B	A	A	A	A	H	H	H	H	H	H	B	H	B	B	B	H	H	H	B	B	A	H	A	H	H	B	B	H	A	B	H	A
A02	2	70.234	SBINA02_071	scaffold2227071_1-54986E	scaffold2227071	54986	171	H	B	A	B	H	B	A	H	B	B	A	A	A	A	H	H	H	H	H	H	B	H	B	B	B	H	H	H	B	B	A	H	A	H	H	B	B	H	A	B	H	A
A02	2	70.234	SBINA02_071	scaffold2227111_1-55903E	scaffold2227111	55903	139	H	B	A	B	H	B	A	H	B	B	A	A	A	A	H	H	H	H	H	H	B	H	B	B	B	H	H	H	B	B	A	H	A	H	H	B	B	H	A	B	H	A
A02	2	70.234	SBINA02_071	scaffold2227171_1-57245E	scaffold2227171	57245	313	H	B	A	B	H	B	A	H	B	B	A	A	A	A	H	H	H	H	H	H	B	H	B	B	B	H	H	H	B	B	A	H	A	H	H	B	B	H	A	B	H	A
A02	2	70.234	SBINA02_071	scaffold2227249_1-59282E	scaffold2227249	59282	143	H	B	A	B	H	B	A	H	B	B	A	A	A	A	H	H	H	H	H	H	B	H	B	B	B	H	H	H	B	B	A	H	A	H	H	B	B	H	A	B	H	A
A02	2	70.234	SBINA02_071	scaffold2227495_1-65874E	scaffold2227495	65874	187	H	B	A	B	H	B	A	H	B	B	A	A	A	A	H	H	H	H	H	H	B	H	B	B	B	H	H	H	B	B	A	H	A	H	H	B	B	H	A	B	H	A
A02	2	70.234	SBINA02_071	scaffold2227649_1-71673E	scaffold2227649	71673	217	H	B	A	B	H	B	A	H	B	B	A	A	A	A	H	H	H	H	H	H	B	H	B	B	B	H	H	H	B	B	A	H	A	H	H	B	B	H	A	B	H	A
A02	2	70.234	SBINA02_071	scaffold2227793_1-76981E	scaffold2227793	76981	212	H	B	A	B	H	B	A	H	B	B	A	A	A	A	H	H	H	H	H	H	B	H	B	B	B	H	H	H	B	B	A	H	A	H	H	B	B	H	A	B	H	A
A02	2	70.234	SBINA02_071	scaffold2227815_1-77939E	scaffold2227815	77939	239	H	B	A	B	H	B	A	H	B	B	A	A	A	A	H	H	H	H	H	H	B	H	B	B	B	H	H	H	B	B	A	H	A	H	H	B	B	H	A	B	H	A
A02	2	70.234	SBINA02_071	scaffold2227841_1-79184E	scaffold2227841	79184	261	H	B	A	B	H	B	A	H	B	B	A	A	A	A	H	H	H	H	H	H	B	H	B	B	B	H	H	H	B	B	A	H	A	H	H	B	B	H	A	B	H	A
A02	2	70.234	SBINA02_071	scaffold2228001_1-86623E	scaffold2228001	86623	332	H	B	A	B	H	B	A	H	B	B	A	A	A	A	H	H	H	H	H	H	B	H	B	B	B	H	H	H	B	B	A	H	A	H	H	B	B	H	A	B	H	A
A02	2	70.234	SBINA02_071	scaffold2228049_1-89149E	scaffold2228049	89149	370	H	B	A	B	H	B	A	H	B	B	A	A	A	A	H	H	H	H	H	H	B	H	B	B	B	H	H	H	B	B	A	H	A	H	H	B	B	H	A	B	H	A
A02	2	70.234	SBINA02_071	scaffold2228065_1-91371E	scaffold2228065	91371	336	H	B	A	B	H	B	A	H	B	B	A	A	A	A	H	H	H	H	H	H	B	H	B	B	B	H	H	H	B	B	A	H	A	H	H	B	B	H	A	B	H	A
A02	2	70.234	SBINA02_071	scaffold2228109_1-93715E	scaffold2228109	93715	400	H	B	A	B	H	B	A	H	B	B	A	A	A	A	H	H	H	H	H	H	B	H	B	B	B	H	H	H	B	B	A	H	A	H	H	B	B	H	A	B	H	A
A02	2	70.234	SBINA02_071	scaffold2228321_1-112976E	scaffold2228321	112976	461	H	B	A	B	H	B	A	H	B	B	A	A	A	A	H	H	H	H	H	H	B	H	B	B	B	H	H	H	B	B	A	H	A	H	H	B	B	H	A	B	H	A
A02	2	70.234	SBINA02_071	scaffold2228325_1-113053E	scaffold2228325	113053	337	H	B	A	B	H	B	A	H	B	B	A	A	A	A	H	H	H	H	H	H	B	H	B	B	B	H	H	H	B	B	A	H	A	H	H	B	B	H	A	B	H	A
A02	2	70.234	SBINA02_071	scaffold2228407_1-123776E	scaffold2228407	123776	309	H	B	A	B	H	B	A	H	B	B	A	A	A	A	H	H	H	H	H	H	B	H	B	B	B	H	H	H	B	B	A	H	A	H	H	B	B	H	A	B	H	A
A02	2	70.234	SBINA02_071	scaffold2228413_1-124466E	scaffold2228413	124466	568	H	B	A	B	H	B	A	H	B	B	A	A	A	A	H	H	H	H	H	H	B	H	B	B	B	H	H	H	B	B	A	H	A	H	H	B	B	H	A	B	H	A
A02	2	70.234	SBINA02_071	scaffold2228429_1-126201E	scaffold2228429	126201	345	H	B	A	B	H	B	A	H	B	B	A	A	A	A	H	H	H	H	H	H	B	H	B	B	B	H	H	H	B	B	A	H	A	H	H	B	B	H	A	B	H	A
A02	2	70.234	SBINA02_071	scaffold2228567_1-146755E	scaffold2228567	146755	448	H	B	A	B	H	B	A	H	B	B	A	A	A	A	H	H	H	H	H	H	B	H	B	B	B	H	H	H	B	B	A	H	A	H	H	B	B	H	A	B	H	A
A02	2	70.234	SBINA02_071	scaffold2228605_1-151299E	scaffold2228605	151299	513	H	B	A	B	H	B	A	H	B	B	A	A	A	A	H	H	H	H	H	H	B	H	B	B	B	H	H	H	B	B	A	H	A	H	H	B	B	H	A	B	H	A
A02	2	70.234	SBINA02_071	scaffold2228645_1-160101E	scaffold2228645	160101	475	H	B	A	B	H	B	A	H	B	B	A	A	A	A	H	H	H	H	H	H	B	H	B	B	B	H	H	H	B	B	A	H	A	H	H	B	B	H	A	B	H	A
A02	2	70.234	SBINA02_071	scaffold2228675_1-164578E	scaffold2228675	164578	381	H	B	A	B	H	B	A	H	B	B	A	A	A	A	H	H	H	H	H	H	B	H	B	B	B	H	H	H	B	B	A	H	A	H	H	B	B	H	A	B	H	A
A02	2	70.234	SBINA02_071	scaffold2228765_1-182926E	scaffold2228765	182926	470	H	B	A	B	H	B	A	H	B	B	A	A	A	A	H	H	H	H	H	H	B	H	B	B	B	H	H	H	B	B	A	H	A	H	H	B	B	H	A	B	H	A
A02	2	70.234	SBINA02_071	scaffold2228867_1-217637E	scaffold2228867	217637	537	H	B	A	B	H	B	A	H	B	B	A	A	A	A	H	H	H	H	H	H	B	H	B	B	B	H	H	H	B	B	A	H	A	H	H	B	B	H	A	B	H	A
A02	2	70.234	SBINA02_071	scaffold225_1-152934E	scaffold225	152934	25	H	B	A	B	H	B	A	H	B	B	A	A	A	A	H	H	H	H	H	H	B	H	B	B	B	H	H	H	B	B	A	H	A	H	H	B	B	H	A	B	H	A
A02	2	70.234	SBINA02_071	scaffold2287_1-521342E	scaffold2287	521342	1528	H	B	A	B	H	B	A	H	B	B	A	A	A	A	H	H	H	H	H	H	B	H	B	B	B	H	H	H	B	B	A	H	A	H	H	B	B	H	A	B	H	A
A02	2	70.234	SBINA02_071	scaffold2297_1-2251154E	scaffold2297	2251154	5673	H	B	A	B	H	B	A	H	B	B	A	A	A	A	H	H	H	H	H	H	B	H	B	B	B	H	H	H	B	B	A	H	A	H	H	B	B	H	A	B	H	A
A02	2	70.234	SBINA02_071	scaffold2367_1-1747821	scaffold2367	1747821	3103	H	B	A	B	H	B	A	H	B	B	A	A	A	A	H	H	H	H	H	H	B	H	B	B	B	H	H	H	B	B	A	H	A	H	H	B	B	H	A	B	H	A
A02	2	70.234	SBINA02_071	scaffold2381_1-345991E	scaffold2381	345991	510	H	B	A	B	H	B	A	H	B	B	A	A	A	A	H	H	H	H	H	H	B	H	B	B	B	H	H	H	B	B	A	H	A	H	H	B	B	H	A	B	H	A
A02	2	70.234	SBINA02_071	scaffold2427_1-318174E	scaffold2427	318174	936	H	B	A	B	H	B	A	H	B	B	A	A	A	A	H	H	H	H	H	H	B	H	B	B	B	H	H	H	B	B	A	H	A	H	H	B	B	H	A	B	H	A
A02	2	70.234	SBINA02_071	scaffold2439_1-414337E	scaffold2439	414337	872	H	B	A	B	H	B	A	H	B	B	A	A	A	A	H	H	H	H	H	H	B	H	B	B	B	H	H	H	B	B	A	H	A	H	H	B	B	H	A	B	H	A
A02	2	70.234	SBINA02_071	scaffold2549_1-443858E	scaffold2549	443858	700	H	B	A	B	H	B	A	H	B	B	A	A	A	A	H	H	H	H	H	H	B	H	B	B	B	H	H	H	B	B	A	H	A	H	H	B	B	H	A	B	H	A
A02	2	70.234	SBINA02_071	scaffold261_1-356316E	scaffold261	356316	587	H	B	A	B	H	B	A	H	B	B	A	A	A	A	H	H	H	H	H	H	B	H	B	B	B	H	H	H	B	B	A	H	A	H	H	B	B	H	A	B	H	A
A02	2	70.234	SBINA02_071	scaffold2637_1-857147E	scaffold2637	857147	1801	H	B	A	B	H	B	A	H	B	B	A	A	A	A	H	H	H	H	H	H	B	H	B	B	B	H	H	H	B	B	A	H	A	H	H	B	B	H	A	B	H	A
A02	2	70.234	SBINA02_071	scaffold2643_1-218194E	scaffold2643	218194	381	H	B	A	B	H	B	A	H	B	B	A	A	A	A	H	H	H	H	H	H	B	H	B	B	B	H	H	H	B	B	A	H	A	H	H	B	B	H	A	B	H	A
A02	2	70.234	SBINA02_071	scaffold2819_1-937208E	scaffold2819	937208	1904	H	B	A	B	H	B	A	H	B	B	A	A	A	A	H	H	H	H	H	H	B	H	B	B	B	H	H	H	B	B	A	H	A	H	H	B	B	H	A	B	H	A
A02	2	70.234	SBINA02_071	scaffold3041_1-478937E	scaffold3041	478937	1167	H	B	A	B	H	B	A	H	B	B	A	A	A	A	H	H	H	H	H	H	B	H	B	B	B	H	H	H	B	B	A	H	A	H	H	B	B	H	A	B	H	A
A02	2	70.234	SBINA02_071	scaffold3235_1-635140E	scaffold3235	635140	2063	H	B	A	B	H	B	A	H	B	B	A	A	A	A	H	H	H	H	H	H	B	H	B	B	B	H	H	H	B	B	A	H	A	H	H	B	B	H	A	B	H	A
A02	2	70.234	SBINA02_071	scaffold329_1-1852536E	scaffold329	1852536	4547	H	B	A	B	H	B	A	H	B	B	A	A	A	A	H	H	H	H	H	H	B	H	B	B	B	H	H	H	B	B	A	H	A	H	H	B	B	H	A	B	H	A
A02	2	70.234	SBINA02_071	scaffold341_1-343591E	scaffold341	343591	668	H	B	A	B	H	B	A	H	B	B	A	A	A	A	H	H	H	H	H	H	B	H	B	B	B	H	H	H	B	B	A	H	A	H	H	B	B	H	A	B	H	A
A02	2	70.234	SBINA02_071	scaffold417_1-202698E	scaffold417	202698	233	H	B	A	B	H	B	A	H	B	B	A	A	A	A	H	H	H	H	H	H	B	H	B	B	B	H	H	H	B	B	A	H	A	H	H	B	B	H	A	B	H	A
A02	2	70.234	SBINA02_071	scaffold453_1-179125E	scaffold453	179125	117	H	B	A	B	H	B	A	H	B	B	A	A	A	A	H	H	H	H	H	H	B	H	B	B	B	H	H	H	B	B	A	H	A	H	H	B	B	H	A	B	H	A
A02	2	70.234	SBINA02_071	scaffold491_1-1195339E	scaffold491	1195339	2747	H	B	A	B	H	B	A	H	B	B	A	A	A	A	H	H	H	H	H	H	B	H	B	B	B	H	H	H	B	B	A	H	A	H	H	B	B	H	A	B	H	A
A02	2	70.234	SBINA02_071	scaffold5_1-1468371E	scaffold5	1468371	2889	H	B	A	B	H	B	A	H	B	B	A	A	A	A	H	H	H	H	H	H	B	H	B	B	B	H	H	H	B	B	A	H	A	H	H	B	B	H	A	B	H	A
A02	2	70.234	SBINA02_071	scaffold629_1-665102E	scaffold629	665102	1935	H	B	A	B	H	B	A	H	B	B	A	A	A	A	H	H	H	H	H	H	B	H	B	B	B	H	H	H	B	B	A	H	A	H	H	B	B	H	A	B	H	A
A02	2	70.234	SBINA02_071	scaffold809_1-306436E	scaffold809	306436	778	H	B	A	B	H	B	A	H	B	B	A	A	A	A	H	H	H	H	H	H	B	H	B	B	B	H	H	H	B	B	A	H	A	H	H	B	B	H	A	B	H	A
A02	2	70.234	SBINA02_071	scaffold817_1-158361E	scaffold817	158361	86	H	B	A	B	H	B	A	H	B	B	A	A	A	A	H	H	H	H	H	H	B	H	B	B	B	H	H	H	B	B	A	H	A	H	H	B	B	H	A	B	H	A
A02	2	70.234	SBINA02_071	scaffold851_1-357629E	scaffold851	357629	1002	H	B	A	B	H	B	A	H	B	B	A	A	A	A	H	H	H	H	H	H	B	H	B	B	B	H	H	H	B	B	A	H	A	H	H	B	B	H	A	B	H	A
A02	2	70.234	SBINA02_071	scaffold865_1-165885E	scaffold865	165885	250	H	B	A	B	H	B	A	H	B	B	A	A	A	A	H	H	H	H	H	H	B	H	B	B	B	H	H	H	B	B	A	H	A	H	H	B	B	H	A	B	H	A
A02	2	70.234	SBINA02_071	scaffold977_1-198904E	scaffold977	198904	280	H	B	A	B	H	B	A	H	B	B	A	A	A	A	H	H	H	H	H	H	B	H	B	B	B	H	H	H	B	B	A	H	A	H	H	B	B	H	A	B	H	A
A02	2	71.023	SBINA02_072	scaffold1023_1-1188549E	scaffold1023	1188549	2322	H	B	A	B	H	B	A	H	H	B	A	A	A	A	H	H	H	H	H	H	B	H	B	B	B	H	H	H	B	B	A	H	A	H	H	B	B	H	A	B	H	A
A02	2	71.023	SBINA02_072	scaffold1553_1-1576076E	scaffold1553	1576076	2985	H	B	A	B	H	B	A	H	H	B	A	A	A	A	H	H	H	H	H	H	B	H	B	B	B	H	H	H	B	B	A	H	A	H	H	B	B	H	A	B	H	A
A02	2	71.023	SBINA02_072	scaffold2205827_1-3122E	scaffold2205827	3122	10	H	B	A	B	H	B	A	H	H	B	A	A	A	A	H	H	H	H	H	H	B	H	B	B	B	H	H	H	B	B	A	H	A	H	H	B	B	H	A	B	H	A
A02	2	71.023	SBINA02_072	scaffold2211437_1-5915E	scaffold2211437	5915	21	H	B	A	B	H	B	A	H	H	B	A	A	A	A	H	H	H	H	H	H	B	H	B	B	B	H	H	H	B	B	A	H	A	H	H	B	B	H	A	B	H	A
A02	2	71.023	SBINA02_072	scaffold2216747_1-8692E	scaffold2216747	8692	24	H	B	A	B	H	B	A	H	H	B	A	A	A	A	H	H	H	H	H	H	B	H	B	B	B	H	H	H	B	B	A	H	A	H	H	B	B	H	A	B	H	A
A02	2	71.023	SBINA02_072	scaffold2216753_1-8697E	scaffold2216753	8697	21	H	B	A	B	H	B	A	H	H	B	A	A	A	A	H	H	H	H	H	H	B	H	B	B	B	H	H	H	B	B	A	H	A	H	H	B	B	H	A	B	H	A
A02	2	71.023	SBINA02_072	scaffold2217613_1-9750E	scaffold2217613	9750	24	H	B	A	B	H	B	A	H	H	B	A	A	A	A	H	H	H	H	H	H	B	H	B	B	B	H	H	H	B	B	A	H	A	H	H	B	B	H	A	B	H	A
A02	2	71.023	SBINA02_072	scaffold2219959_1-12848E	scaffold2219959	12848	29	H	B	A	B	H	B	A	H	H	B	A	A	A	A	H	H	H	H	H	H	B	H	B	B	B	H	H	H	B	B	A	H	A	H	H	B	B	H	A	B	H	A
A02	2	71.023	SBINA02_072	scaffold2221007_1-14893E	scaffold2221007	14893	22	H	B	A	B	H	B	A	H	H	B	A	A	A	A	H	H	H	H	H	H	B	H	B	B	B	H	H	H	B	B	A	H	A	H	H	B	B	H	A	B	H	A
A02	2	71.023	SBINA02_072	scaffold2221449_1-15872E	scaffold2221449	15872	17	H	B	A	B	H	B	A	H	H	B	A	A	A	A	H	H	H	H	H	H	B	H	B	B	B	H	H	H	B	B	A	H	A	H	H	B	B	H	A	B	H	A
A02	2	71.023	SBINA02_072	scaffold2221599_1-16224E	scaffold2221599	16224	24	H	B	A	B	H	B	A	H	H	B	A	A	A	A	H	H	H	H	H	H	B	H	B	B	B	H	H	H	B	B	A	H	A	H	H	B	B	H	A	B	H	A
A02	2	71.023	SBINA02_072	scaffold2222529_1-18793E	scaffold2222529	18793	50	H	B	A	B	H	B	A	H	H	B	A	A	A	A	H	H	H	H	H	H	B	H	B	B	B	H	H	H	B	B	A	H	A	H	H	B	B	H	A	B	H	A
A02	2	71.023	SBINA02_072	scaffold2224111_1-24992E	scaffold2224111	24992	46	H	B	A	B	H	B	A	H	H	B	A	A	A	A	H	H	H	H	H	H	B	H	B	B	B	H	H	H	B	B	A	H	A	H	H	B	B	H	A	B	H	A
A02	2	71.023	SBINA02_072	scaffold2224379_1-26372E	scaffold2224379	26372	84	H	B	A	B	H	B	A	H	H	B	A	A	A	A	H	H	H	H	H	H	B	H	B	B	B	H	H	H	B	B	A	H	A	H	H	B	B	H	A	B	H	A
A02	2	71.023	SBINA02_072	scaffold2225935_1-37807E	scaffold2225935	37807	71	H	B	A	B	H	B	A	H	H	B	A	A	A	A	H	H	H	H	H	H	B	H	B	B	B	H	H	H	B	B	A	H	A	H	H	B	B	H	A	B	H	A
A02	2	71.023	SBINA02_072	scaffold2226307_1-41774E	scaffold2226307	41774	117	H	B	A	B	H	B	A	H	H	B	A	A	A	A	H	H	H	H	H	H	B	H	B	B	B	H	H	H	B	B	A	H	A	H	H	B	B	H	A	B	H	A
A02	2	71.023	SBINA02_072	scaffold2227633_1-71058E	scaffold2227633	71058	92	H	B	A	B	H	B	A	H	H	B	A	A	A	A	H	H	H	H	H	H	B	H	B	B	B	H	H	H	B	B	A	H	A	H	H	B	B	H	A	B	H	A
A02	2	71.023	SBINA02_072	scaffold2228703_1-168970E	scaffold2228703	168970	545	H	B	A	B	H	B	A	H	H	B	A	A	A	A	H	H	H	H	H	H	B	H	B	B	B	H	H	H	B	B	A	H	A	H	H	B	B	H	A	B	H	A
A02	2	71.023	SBINA02_072	scaffold2367_1747822-6240553E	scaffold2367	4492732	9041	H	B	A	B	H	B	A	H	H	B	A	A	A	A	H	H	H	H	H	H	B	H	B	B	B	H	H	H	B	B	A	H	A	H	H	B	B	H	A	B	H	A
A02	2	71.023	SBINA02_072	scaffold2835_1-935322	scaffold2835	935322	1700	H	B	A	B	H	B	A	H	H	B	A	A	A	A	H	H	H	H	H	H	B	H	B	B	B	H	H	H	B	B	A	H	A	H	H	B	B	H	A	B	H	A
A02	2	71.952	SBINA02_073	scaffold1261_1-604679	scaffold1261	604679	863	H	B	A	B	H	B	A	H	H	B	A	A	A	A	H	H	H	H	H	B	B	H	B	B	B	H	H	H	B	B	A	H	A	H	H	B	B	H	A	B	H	A
A02	2	71.952	SBINA02_073	scaffold1337_1-425977E	scaffold1337	425977	902	H	B	A	B	H	B	A	H	H	B	A	A	A	A	H	H	H	H	H	B	B	H	B	B	B	H	H	H	B	B	A	H	A	H	H	B	B	H	A	B	H	A
A02	2	71.952	SBINA02_073	scaffold1373_1-1135339E	scaffold1373	1135339	2222	H	B	A	B	H	B	A	H	H	B	A	A	A	A	H	H	H	H	H	B	B	H	B	B	B	H	H	H	B	B	A	H	A	H	H	B	B	H	A	B	H	A
A02	2	71.952	SBINA02_073	scaffold1969_1-240872E	scaffold1969	240872	505	H	B	A	B	H	B	A	H	H	B	A	A	A	A	H	H	H	H	H	B	B	H	B	B	B	H	H	H	B	B	A	H	A	H	H	B	B	H	A	B	H	A
A02	2	71.952	SBINA02_073	scaffold2200441_1-2320E	scaffold2200441	2320	5	H	B	A	B	H	B	A	H	H	B	A	A	A	A	H	H	H	H	H	B	B	H	B	B	B	H	H	H	B	B	A	H	A	H	H	B	B	H	A	B	H	A
A02	2	71.952	SBINA02_073	scaffold2217921_1-10136E	scaffold2217921	10136	28	H	B	A	B	H	B	A	H	H	B	A	A	A	A	H	H	H	H	H	B	B	H	B	B	B	H	H	H	B	B	A	H	A	H	H	B	B	H	A	B	H	A
A02	2	71.952	SBINA02_073	scaffold2218093_1-10388E	scaffold2218093	10388	23	H	B	A	B	H	B	A	H	H	B	A	A	A	A	H	H	H	H	H	B	B	H	B	B	B	H	H	H	B	B	A	H	A	H	H	B	B	H	A	B	H	A
A02	2	71.952	SBINA02_073	scaffold2218545_1-10977E	scaffold2218545	10977	26	H	B	A	B	H	B	A	H	H	B	A	A	A	A	H	H	H	H	H	B	B	H	B	B	B	H	H	H	B	B	A	H	A	H	H	B	B	H	A	B	H	A
A02	2	71.952	SBINA02_073	scaffold2221567_1-16121E	scaffold2221567	16121	26	H	B	A	B	H	B	A	H	H	B	A	A	A	A	H	H	H	H	H	B	B	H	B	B	B	H	H	H	B	B	A	H	A	H	H	B	B	H	A	B	H	A
A02	2	71.952	SBINA02_073	scaffold2222233_1-17870E	scaffold2222233	17870	69	H	B	A	B	H	B	A	H	H	B	A	A	A	A	H	H	H	H	H	B	B	H	B	B	B	H	H	H	B	B	A	H	A	H	H	B	B	H	A	B	H	A
A02	2	71.952	SBINA02_073	scaffold2222299_1-18034E	scaffold2222299	18034	75	H	B	A	B	H	B	A	H	H	B	A	A	A	A	H	H	H	H	H	B	B	H	B	B	B	H	H	H	B	B	A	H	A	H	H	B	B	H	A	B	H	A
A02	2	71.952	SBINA02_073	scaffold2222333_1-18180E	scaffold2222333	18180	66	H	B	A	B	H	B	A	H	H	B	A	A	A	A	H	H	H	H	H	B	B	H	B	B	B	H	H	H	B	B	A	H	A	H	H	B	B	H	A	B	H	A
A02	2	71.952	SBINA02_073	scaffold2222879_1-19918E	scaffold2222879	19918	27	H	B	A	B	H	B	A	H	H	B	A	A	A	A	H	H	H	H	H	B	B	H	B	B	B	H	H	H	B	B	A	H	A	H	H	B	B	H	A	B	H	A
A02	2	71.952	SBINA02_073	scaffold2223093_1-20800E	scaffold2223093	20800	53	H	B	A	B	H	B	A	H	H	B	A	A	A	A	H	H	H	H	H	B	B	H	B	B	B	H	H	H	B	B	A	H	A	H	H	B	B	H	A	B	H	A
A02	2	71.952	SBINA02_073	scaffold2223393_1-22022E	scaffold2223393	22022	65	H	B	A	B	H	B	A	H	H	B	A	A	A	A	H	H	H	H	H	B	B	H	B	B	B	H	H	H	B	B	A	H	A	H	H	B	B	H	A	B	H	A
A02	2	71.952	SBINA02_073	scaffold2225347_1-32344E	scaffold2225347	32344	90	H	B	A	B	H	B	A	H	H	B	A	A	A	A	H	H	H	H	H	B	B	H	B	B	B	H	H	H	B	B	A	H	A	H	H	B	B	H	A	B	H	A
A02	2	71.952	SBINA02_073	scaffold2226141_1-39699E	scaffold2226141	39699	64	H	B	A	B	H	B	A	H	H	B	A	A	A	A	H	H	H	H	H	B	B	H	B	B	B	H	H	H	B	B	A	H	A	H	H	B	B	H	A	B	H	A
A02	2	71.952	SBINA02_073	scaffold2226529_1-45000E	scaffold2226529	45000	141	H	B	A	B	H	B	A	H	H	B	A	A	A	A	H	H	H	H	H	B	B	H	B	B	B	H	H	H	B	B	A	H	A	H	H	B	B	H	A	B	H	A
A02	2	71.952	SBINA02_073	scaffold2227057_1-54871E	scaffold2227057	54871	114	H	B	A	B	H	B	A	H	H	B	A	A	A	A	H	H	H	H	H	B	B	H	B	B	B	H	H	H	B	B	A	H	A	H	H	B	B	H	A	B	H	A
A02	2	71.952	SBINA02_073	scaffold2227975_1-85263E	scaffold2227975	85263	215	H	B	A	B	H	B	A	H	H	B	A	A	A	A	H	H	H	H	H	B	B	H	B	B	B	H	H	H	B	B	A	H	A	H	H	B	B	H	A	B	H	A
A02	2	71.952	SBINA02_073	scaffold2228167_1-96997E	scaffold2228167	96997	223	H	B	A	B	H	B	A	H	H	B	A	A	A	A	H	H	H	H	H	B	B	H	B	B	B	H	H	H	B	B	A	H	A	H	H	B	B	H	A	B	H	A
A02	2	71.952	SBINA02_073	scaffold2228347_1-115231E	scaffold2228347	115231	353	H	B	A	B	H	B	A	H	H	B	A	A	A	A	H	H	H	H	H	B	B	H	B	B	B	H	H	H	B	B	A	H	A	H	H	B	B	H	A	B	H	A
A02	2	71.952	SBINA02_073	scaffold2228759_1-181833E	scaffold2228759	181833	524	H	B	A	B	H	B	A	H	H	B	A	A	A	A	H	H	H	H	H	B	B	H	B	B	B	H	H	H	B	B	A	H	A	H	H	B	B	H	A	B	H	A
A02	2	71.952	SBINA02_073	scaffold2313_1-175316E	scaffold2313	175316	369	H	B	A	B	H	B	A	H	H	B	A	A	A	A	H	H	H	H	H	B	B	H	B	B	B	H	H	H	B	B	A	H	A	H	H	B	B	H	A	B	H	A
A02	2	71.952	SBINA02_073	scaffold2511_1-498355E	scaffold2511	498355	1435	H	B	A	B	H	B	A	H	H	B	A	A	A	A	H	H	H	H	H	B	B	H	B	B	B	H	H	H	B	B	A	H	A	H	H	B	B	H	A	B	H	A
A02	2	71.952	SBINA02_073	scaffold2611_1-1263835E	scaffold2611	1263835	2799	H	B	A	B	H	B	A	H	H	B	A	A	A	A	H	H	H	H	H	B	B	H	B	B	B	H	H	H	B	B	A	H	A	H	H	B	B	H	A	B	H	A
A02	2	71.952	SBINA02_073	scaffold2835_935323-1124799E	scaffold2835	189477	420	H	B	A	B	H	B	A	H	H	B	A	A	A	A	H	H	H	H	H	B	B	H	B	B	B	H	H	H	B	B	A	H	A	H	H	B	B	H	A	B	H	A
A02	2	71.952	SBINA02_073	scaffold59_1-313854E	scaffold59	313854	134	H	B	A	B	H	B	A	H	H	B	A	A	A	A	H	H	H	H	H	B	B	H	B	B	B	H	H	H	B	B	A	H	A	H	H	B	B	H	A	B	H	A
A02	2	72.156	SBINA02_074	scaffold2215555_1-7678E	scaffold2215555	7678	23	H	B	A	B	H	B	A	H	H	B	A	A	A	A	H	H	H	H	H	B	B	H	B	B	B	H	H	H	B	B	A	H	A	H	H	B	B	H	A	B	H	A
A02	2	72.156	SBINA02_074	scaffold2223717_1-23297E	scaffold2223717	23297	16	H	B	A	B	H	B	A	H	H	B	A	A	A	A	H	H	H	H	H	B	B	H	B	B	B	H	H	H	B	B	A	H	A	H	H	B	B	H	A	B	H	A
A02	2	72.156	SBINA02_074	scaffold2224113_1-24993E	scaffold2224113	24993	16	H	B	A	B	H	B	A	H	H	B	A	A	A	A	H	H	H	H	H	B	B	H	B	B	B	H	H	H	B	B	A	H	A	H	H	B	B	H	A	B	H	A
A02	2	72.978	SBINA02_075	scaffold1261_604680-1787636E	scaffold1261	1182957	2853	H	B	A	B	H	B	A	H	H	B	A	A	A	A	H	H	H	H	H	B	B	H	B	B	B	H	H	H	B	B	A	H	A	H	H	B	B	H	H	B	H	A
A02	2	72.978	SBINA02_075	scaffold1327_1-1487733	scaffold1327	1487733	3523	H	B	A	B	H	B	A	H	H	B	A	A	A	A	H	H	H	H	H	B	B	H	B	B	B	H	H	H	B	B	A	H	A	H	H	B	B	H	H	B	H	A
A02	2	72.978	SBINA02_075	scaffold2217237_1-9230E	scaffold2217237	9230	31	H	B	A	B	H	B	A	H	H	B	A	A	A	A	H	H	H	H	H	B	B	H	B	B	B	H	H	H	B	B	A	H	A	H	H	B	B	H	H	B	H	A
A02	2	73.9	SBINA02_076	scaffold1327_1487734-1895245	scaffold1327	407512	1077	H	B	A	B	H	B	A	H	H	B	A	A	H	A	H	H	H	H	H	B	B	H	B	B	B	H	H	H	B	B	A	H	A	H	H	B	B	H	H	B	H	A
A02	2	74.814	SBINA02_077	scaffold1327_1895246-1995740	scaffold1327	100495	212	H	B	A	B	H	B	A	H	H	B	A	A	H	A	H	H	H	H	H	B	B	H	B	B	B	H	H	H	B	B	A	H	A	H	B	B	B	H	H	B	H	A
A02	2	74.814	SBINA02_077	scaffold2219407_1-12056E	scaffold2219407	12056	81	H	B	A	B	H	B	A	H	H	B	A	A	H	A	H	H	H	H	H	B	B	H	B	B	B	H	H	H	B	B	A	H	A	H	B	B	B	H	H	B	H	A
A02	2	75.684	SBINA02_078	scaffold1327_1995741-2561548	scaffold1327	565808	1575	H	B	A	B	H	B	A	H	H	B	A	A	H	A	H	H	H	H	H	B	B	H	B	B	B	H	H	H	B	B	A	H	A	H	B	B	B	H	H	B	H	A
A02	2	76.598	SBINA02_079	scaffold1327_2561549-3093276E	scaffold1327	531728	1235	H	B	A	B	H	B	A	H	H	B	A	A	H	A	H	H	H	H	H	B	B	H	B	B	B	H	H	H	B	B	A	H	A	H	B	B	B	H	H	B	H	A
A02	2	77.518	SBINA02_080	scaffold2741_2454251-3041377E	scaffold2741	587127	1250	H	B	A	B	H	B	A	H	H	B	A	A	H	A	H	H	H	H	H	B	B	H	B	B	B	H	H	H	B	B	A	H	A	H	B	B	B	H	H	H	H	A
A02	2	78.441	SBINA02_081	scaffold2741_2162341-2454250	scaffold2741	291910	567	H	B	A	B	H	B	A	H	H	B	A	A	H	A	H	H	H	H	H	B	B	H	H	B	B	H	H	H	B	B	A	H	A	H	B	B	B	H	H	H	H	A
A02	2	79.303	SBINA02_082	scaffold2741_2034996-2162340	scaffold2741	127345	86	H	B	A	B	H	B	A	H	H	B	A	A	H	A	H	H	H	H	H	B	B	H	H	B	B	H	H	H	B	B	A	H	A	H	B	B	B	H	H	H	H	A
A02	2	80.981	SBINA02_083	scaffold2205659_1-3082E	scaffold2205659	3082	10	H	B	A	B	H	B	A	H	H	B	A	A	H	A	A	H	H	H	H	B	B	H	H	B	B	H	H	H	B	B	A	H	A	H	B	B	B	H	H	H	H	A
A02	2	80.981	SBINA02_083	scaffold2225223_16676-31510E	scaffold2225223	14835	16	H	B	A	B	H	B	A	H	H	B	A	A	H	A	A	H	H	H	H	B	B	H	H	B	B	H	H	H	B	B	A	H	A	H	B	B	B	H	H	H	H	A
A02	2	80.981	SBINA02_083	scaffold2741_684389-2034995	scaffold2741	1350607	3287	H	B	A	B	H	B	A	H	H	B	A	A	H	A	A	H	H	H	H	B	B	H	H	B	B	H	H	H	B	B	A	H	A	H	B	B	B	H	H	H	H	A
A02	2	81.635	SBINA02_084	scaffold2228713_1-170124E	scaffold2228713	170124	6	H	B	A	B	H	B	A	H	H	B	A	A	H	A	A	H	H	B	H	B	B	H	H	B	B	H	H	H	B	B	A	H	A	H	B	B	B	H	H	H	H	A
A02	2	81.635	SBINA02_084	scaffold3425_296201-648850E	scaffold3425	352650	14	H	B	A	B	H	B	A	H	H	B	A	A	H	A	A	H	H	B	H	B	B	H	H	B	B	H	H	H	B	B	A	H	A	H	B	B	B	H	H	H	H	A
A02	2	81.813	SBINA02_085	scaffold2225223_1-16675	scaffold2225223	16675	35	H	B	A	B	H	B	A	H	H	B	A	A	H	A	A	H	H	B	H	B	B	H	H	B	B	H	H	H	B	B	A	H	A	H	B	B	B	H	H	H	H	A
A02	2	81.813	SBINA02_085	scaffold2741_1-684388	scaffold2741	684388	741	H	B	A	B	H	B	A	H	H	B	A	A	H	A	A	H	H	B	H	B	B	H	H	B	B	H	H	H	B	B	A	H	A	H	B	B	B	H	H	H	H	A
A02	2	83.103	SBINA02_086	scaffold3425_25792-296200	scaffold3425	270409	204	H	B	A	B	H	H	A	H	H	B	A	A	H	A	A	H	H	B	H	B	B	H	H	B	B	H	H	H	B	B	A	H	A	H	B	B	B	H	H	H	H	A
A02	2	83.39	SBINA02_087	scaffold2229009_239289-298086E	scaffold2229009	58798	150	H	B	A	B	H	H	A	H	H	B	A	A	H	A	A	H	H	B	H	B	B	H	H	B	B	H	H	H	B	B	A	H	A	H	B	B	B	H	H	H	H	A
A02	2	84.35	SBINA02_088	scaffold2229009_220168-239288	scaffold2229009	19121	32	H	B	A	B	H	H	A	H	H	B	A	A	H	A	A	H	H	B	H	B	B	H	H	B	B	H	H	H	B	B	A	H	A	H	B	B	B	H	H	H	H	H
A02	2	85.309	SBINA02_089	scaffold2229009_160506-220167	scaffold2229009	59662	205	H	B	A	B	H	A	A	H	H	B	A	A	H	A	A	H	H	B	H	B	B	H	H	B	B	H	H	H	B	B	A	H	A	H	B	B	B	H	H	H	H	H
A02	2	86.222	SBINA02_090	scaffold2229009_138065-160505	scaffold2229009	22441	42	H	H	A	B	H	A	A	H	H	B	A	A	H	A	A	H	H	B	H	B	B	H	H	B	B	H	H	H	B	B	A	H	A	H	B	B	B	H	H	H	H	H
A02	2	87.004	SBINA02_091	scaffold2217_1-393746E	scaffold2217	393746	685	H	H	A	B	B	A	A	H	H	B	A	A	H	A	A	H	H	B	H	B	B	H	H	B	B	H	H	H	B	B	A	H	A	H	B	B	B	H	H	H	H	H
A02	2	87.004	SBINA02_091	scaffold2225001_1-29848E	scaffold2225001	29848	50	H	H	A	B	B	A	A	H	H	B	A	A	H	A	A	H	H	B	H	B	B	H	H	B	B	H	H	H	B	B	A	H	A	H	B	B	B	H	H	H	H	H
A02	2	87.004	SBINA02_091	scaffold2229009_1-138064	scaffold2229009	138064	152	H	H	A	B	B	A	A	H	H	B	A	A	H	A	A	H	H	B	H	B	B	H	H	B	B	H	H	H	B	B	A	H	A	H	B	B	B	H	H	H	H	H
A02	2	88.61	SBINA02_092	scaffold3679_966280-1170982E	scaffold3679	204703	404	H	H	A	B	B	A	A	H	H	B	A	A	H	A	A	B	B	B	H	B	B	H	H	B	B	H	H	H	B	B	A	H	A	H	B	B	B	H	H	H	H	H
A02	2	89.035	SBINA02_093	scaffold3679_744807-966279	scaffold3679	221473	447	H	H	A	B	B	A	A	H	H	B	A	A	H	A	A	B	B	B	H	B	B	H	H	B	B	H	H	H	B	B	A	H	A	H	B	B	B	H	H	H	H	H
A02	2	90.005	SBINA02_094	scaffold3679_710128-744806	scaffold3679	34679	44	H	H	A	H	B	A	A	H	H	B	A	A	H	A	A	B	B	B	H	B	B	H	H	B	B	H	H	H	B	B	A	H	A	H	B	B	B	H	H	H	H	H
A02	2	91.879	SBINA02_095	scaffold3679_240458-710127	scaffold3679	469670	971	H	H	A	H	B	A	A	H	H	B	A	A	H	A	A	B	B	B	H	B	B	H	A	B	B	H	H	H	B	B	A	H	A	H	B	B	B	H	H	H	H	H
A02	2	92.852	SBINA02_096	scaffold3679_220138-240457	scaffold3679	20320	21	H	H	A	H	B	A	A	H	H	B	A	A	H	A	A	B	B	B	H	B	B	H	A	B	B	H	H	H	B	B	A	H	A	H	B	B	B	H	H	H	H	B
A02	2	93.787	SBINA02_097	scaffold3679_155107-220137	scaffold3679	65031	103	H	H	A	H	B	A	A	H	H	B	A	A	H	A	A	B	B	B	H	B	B	H	A	B	B	H	H	H	B	B	A	H	H	H	B	B	B	H	H	H	H	B
A02	2	94.725	SBINA02_098	scaffold3679_114191-155106	scaffold3679	40916	46	H	H	A	H	B	A	A	H	H	B	A	A	H	A	A	B	B	B	H	B	B	H	A	B	B	H	H	H	B	B	A	H	H	H	B	B	B	H	H	H	H	B
A02	2	95.623	SBINA02_099	scaffold3679_94474-114190	scaffold3679	19717	32	H	H	A	H	B	A	A	H	H	B	A	A	H	A	A	B	B	B	H	B	B	H	A	B	B	H	H	H	B	B	A	H	H	H	B	B	B	H	H	H	H	B
A02	2	96.547	SBINA02_100	scaffold2229047_203724-336803E	scaffold2229047	133080	227	H	H	A	H	B	A	A	H	H	B	A	A	H	A	A	B	B	B	H	B	B	H	A	B	B	H	B	H	B	B	A	H	H	H	B	B	B	H	H	H	H	B
A02	2	96.547	SBINA02_100	scaffold3679_1-94473	scaffold3679	94473	177	H	H	A	H	B	A	A	H	H	B	A	A	H	A	A	B	B	B	H	B	B	H	A	B	B	H	B	H	B	B	A	H	H	H	B	B	B	H	H	H	H	B
A02	2	97.178	SBINA02_101	scaffold2229047_181209-203723	scaffold2229047	22515	20	H	H	A	H	B	A	A	H	H	B	A	A	H	A	A	H	B	B	H	B	B	H	A	B	B	H	B	H	B	B	A	H	H	H	B	B	B	H	H	H	H	B
A02	2	98.138	SBINA02_102	scaffold2229047_89284-181208	scaffold2229047	91925	99	H	H	A	H	B	A	A	H	H	B	A	A	H	A	A	H	B	B	H	B	B	H	A	B	B	H	B	H	B	B	A	H	H	H	B	B	B	H	H	H	H	B
A02	2	98.888	SBINA02_103	scaffold2229047_87556-89283	scaffold2229047	1728	6	H	H	A	H	B	A	A	H	H	B	A	A	H	A	A	H	B	B	H	B	B	H	A	B	B	H	B	H	B	B	A	A	H	H	B	B	B	H	H	H	H	B
A02	2	99.809	SBINA02_104	scaffold2229047_37904-87555	scaffold2229047	49652	48	H	H	A	H	B	A	A	H	H	B	A	A	H	A	A	H	B	B	H	B	B	H	A	B	B	H	B	H	B	B	A	A	H	A	B	B	B	H	H	H	H	B
A02	2	101.649	SBINA02_105	scaffold2229047_1-37903	scaffold2229047	37903	149	H	H	A	H	B	A	A	H	H	B	A	A	H	H	A	H	B	B	H	B	B	H	A	B	B	H	B	B	B	B	A	A	H	A	B	B	B	H	H	H	H	B
A02	2	101.649	SBINA02_105	scaffold2229165_502900-597970E	scaffold2229165	95071	166	H	H	A	H	B	A	A	H	H	B	A	A	H	H	A	H	B	B	H	B	B	H	A	B	B	H	B	B	B	B	A	A	H	A	B	B	B	H	H	H	H	B
A02	2	102.563	SBINA02_106	scaffold2211315_1-5876E	scaffold2211315	5876	15	H	H	A	H	B	A	A	H	H	B	A	A	H	H	A	H	B	B	H	B	B	H	A	B	B	H	B	B	B	B	A	A	H	A	B	B	B	H	H	H	H	B
A02	2	102.563	SBINA02_106	scaffold2228357_1-115787E	scaffold2228357	115787	260	H	H	A	H	B	A	A	H	H	B	A	A	H	H	A	H	B	B	H	B	B	H	A	B	B	H	B	B	B	B	A	A	H	A	B	B	B	H	H	H	H	B
A02	2	102.563	SBINA02_106	scaffold2229165_1-502899	scaffold2229165	502899	1944	H	H	A	H	B	A	A	H	H	B	A	A	H	H	A	H	B	B	H	B	B	H	A	B	B	H	B	B	B	B	A	A	H	A	B	B	B	H	H	H	H	B
A02	2	102.563	SBINA02_106	scaffold2423_244342-268207E	scaffold2423	23866	35	H	H	A	H	B	A	A	H	H	B	A	A	H	H	A	H	B	B	H	B	B	H	A	B	B	H	B	B	B	B	A	A	H	A	B	B	B	H	H	H	H	B
A02	2	103.476	SBINA02_107	scaffold2423_219699-244341	scaffold2423	24643	31	H	H	A	H	B	A	A	H	H	B	A	A	H	H	A	H	B	B	H	B	B	H	A	B	B	H	B	B	B	B	A	A	H	A	B	B	B	B	H	H	H	B
A02	2	104.391	SBINA02_108	scaffold2423_124249-219698	scaffold2423	95450	262	H	H	A	H	B	A	A	H	H	B	A	A	H	H	A	H	B	B	H	B	B	H	A	B	B	H	B	B	B	B	H	A	H	A	B	B	B	B	H	H	H	B
A02	2	105.294	SBINA02_109	scaffold2423_1-124248	scaffold2423	124248	108	H	H	A	H	B	A	A	H	H	B	A	A	H	H	A	H	B	B	H	B	B	H	A	B	B	H	B	B	B	B	H	A	H	A	H	B	B	B	H	H	H	B
A02	2	108.015	SBINA02_110	scaffold749_1166181-1421824E	scaffold749	255644	490	B	H	A	H	B	A	A	H	H	B	A	A	H	H	A	H	B	B	H	B	B	H	A	H	B	H	B	B	B	B	H	A	H	A	H	B	B	B	H	H	H	B
A02	2	108.682	SBINA02_111	scaffold749_1038344-1166180	scaffold749	127837	233	B	H	A	H	B	A	A	H	H	B	A	A	H	H	A	H	B	B	H	B	B	H	A	H	B	H	B	B	B	B	H	H	H	A	H	B	B	B	H	H	H	B
A02	2	109.623	SBINA02_112	scaffold749_993260-1038343	scaffold749	45084	80	B	H	A	H	B	A	A	H	H	B	A	A	H	H	A	H	B	B	H	B	B	H	A	H	B	H	B	B	H	B	H	H	H	A	H	B	B	B	H	H	H	B
A02	2	110.568	SBINA02_113	scaffold749_939871-993259	scaffold749	53389	97	B	H	A	H	B	A	A	H	H	B	A	A	H	H	A	H	B	B	H	B	B	H	A	H	B	H	B	B	H	H	H	H	H	A	H	B	B	B	H	H	H	B
A02	2	111.489	SBINA02_114	scaffold749_892207-939870	scaffold749	47664	82	B	H	A	H	B	A	A	H	H	B	A	A	H	H	A	H	B	B	H	B	B	H	A	H	B	H	B	B	H	H	H	H	B	A	H	B	B	B	H	H	H	B
A02	2	112.415	SBINA02_115	scaffold749_862718-892206	scaffold749	29489	33	B	H	A	H	B	A	A	H	H	B	A	A	H	H	A	H	B	B	H	B	B	H	A	H	B	H	B	B	H	H	B	H	B	A	H	B	B	B	H	H	H	B
A02	2	113.328	SBINA02_116	scaffold749_767870-862717	scaffold749	94848	243	B	H	A	H	B	A	A	B	H	B	A	A	H	H	A	H	B	B	H	B	B	H	A	H	B	H	B	B	H	H	B	H	B	A	H	B	B	B	H	H	H	B
A02	2	114.238	SBINA02_117	scaffold749_734400-767869	scaffold749	33470	68	B	H	A	H	B	A	A	B	H	B	A	A	H	H	A	H	B	B	H	B	B	A	A	H	B	H	B	B	H	H	B	H	B	A	H	B	B	B	H	H	H	B
A02	2	115.153	SBINA02_118	scaffold749_716716-734399	scaffold749	17684	32	B	H	A	H	B	A	A	B	H	B	A	A	H	H	A	H	B	B	H	B	B	A	A	H	B	H	B	B	H	H	B	H	B	A	H	B	B	B	H	H	H	B
A02	2	116.069	SBINA02_119	scaffold749_648836-716715	scaffold749	67880	86	B	H	A	H	B	A	A	B	H	B	A	A	H	H	A	H	B	B	H	B	B	A	A	H	B	H	B	B	H	H	B	H	B	A	H	B	H	B	H	H	H	B
A02	2	117.853	SBINA02_120	scaffold749_610996-648835	scaffold749	37840	87	B	H	A	H	B	A	A	B	H	B	A	A	H	H	A	H	B	B	H	B	B	A	A	H	B	H	B	B	A	H	B	H	B	A	H	B	H	B	H	H	H	B
A02	2	118.744	SBINA02_121	scaffold749_542450-610995	scaffold749	68546	109	B	H	A	H	B	A	A	B	H	B	A	A	H	H	A	H	B	B	H	B	B	A	A	H	B	H	B	B	A	H	B	H	B	A	H	B	H	B	H	H	H	B
A02	2	119.635	SBINA02_122	scaffold749_500611-542449	scaffold749	41839	106	B	A	A	H	B	A	A	B	H	B	A	A	H	H	A	H	B	B	H	B	B	A	A	H	B	H	B	B	A	H	B	H	B	A	H	B	H	B	H	H	H	B
A02	2	120.526	SBINA02_123	scaffold749_482342-500610	scaffold749	18269	39	B	A	A	H	B	A	A	B	H	B	A	A	B	H	A	H	B	B	H	B	B	A	A	H	B	H	B	B	A	H	B	H	B	A	H	B	H	B	H	H	H	B
A02	2	121.418	SBINA02_124	scaffold749_452405-482341	scaffold749	29937	41	B	A	A	H	B	A	A	B	H	B	A	A	B	H	H	H	B	B	H	B	B	A	A	H	B	H	B	B	A	H	B	H	B	A	H	B	H	B	H	H	H	B
A02	2	122.307	SBINA02_125	scaffold749_1-452404	scaffold749	452404	574	B	A	A	A	B	A	A	B	H	B	A	A	B	H	H	H	B	B	H	B	B	A	A	H	B	H	B	B	A	H	B	H	B	A	H	B	H	B	H	H	H	B
A03	3	0	SBINA03_001	scaffold2223081_1-20729E	scaffold2223081	20729	33	H	H	H	H	H	A	A	B	H	H	B	B	A	H	H	H	H	H	A	H	A	H	B	H	H	A	H	A	H	H	H	A	B	H	B	B	H	H	A	H	H	A
A03	3	0	SBINA03_001	scaffold2228799_1-192072E	scaffold2228799	192072	119	H	H	H	H	H	A	A	B	H	H	B	B	A	H	H	H	H	H	A	H	A	H	B	H	H	A	H	A	H	H	H	A	B	H	B	B	H	H	A	H	H	A
A03	3	0	SBINA03_001	scaffold2471_1-292392E	scaffold2471	292392	155	H	H	H	H	H	A	A	B	H	H	B	B	A	H	H	H	H	H	A	H	A	H	B	H	H	A	H	A	H	H	H	A	B	H	B	B	H	H	A	H	H	A
A03	3	0	SBINA03_001	scaffold3609_1-36145	scaffold3609	36145	34	H	H	H	H	H	A	A	B	H	H	B	B	A	H	H	H	H	H	A	H	A	H	B	H	H	A	H	A	H	H	H	A	B	H	B	B	H	H	A	H	H	A
A03	3	0	SBINA03_001	scaffold545_1-150229E	scaffold545	150229	67	H	H	H	H	H	A	A	B	H	H	B	B	A	H	H	H	H	H	A	H	A	H	B	H	H	A	H	A	H	H	H	A	B	H	B	B	H	H	A	H	H	A
A03	3	0.931	SBINA03_002	scaffold3609_36146-207690	scaffold3609	171545	176	H	H	H	H	H	A	A	B	H	H	B	B	A	H	H	H	H	H	A	H	A	H	B	H	H	A	H	A	H	B	H	A	B	H	B	B	H	H	A	H	H	A
A03	3	1.848	SBINA03_003	scaffold3609_207691-226372	scaffold3609	18682	9	H	H	H	H	H	A	H	B	H	H	B	B	A	H	H	H	H	H	A	H	A	H	B	H	H	A	H	A	H	B	H	A	B	H	B	B	H	H	A	H	H	A
A03	3	2.768	SBINA03_004	scaffold3609_226373-324571	scaffold3609	98199	51	H	H	H	H	H	A	H	B	H	H	B	B	A	H	H	H	H	H	A	H	H	H	B	H	H	A	H	A	H	B	H	A	B	H	B	B	H	H	A	H	H	A
A03	3	4.599	SBINA03_005	scaffold3609_324572-753377	scaffold3609	428806	366	H	H	H	H	H	A	H	B	H	H	B	B	A	H	H	B	H	H	A	H	H	H	B	H	H	A	H	A	H	B	H	A	B	H	B	B	H	H	A	H	H	A
A03	3	5.532	SBINA03_006	scaffold3609_753378-868914	scaffold3609	115537	82	H	H	H	H	H	A	H	B	H	H	B	B	A	H	H	B	H	H	A	H	H	B	B	H	H	A	H	A	H	B	H	A	B	H	B	B	H	H	A	H	H	A
A03	3	6.47	SBINA03_007	scaffold3609_868915-996103	scaffold3609	127189	83	H	H	H	H	H	A	H	B	H	H	B	B	A	H	H	B	H	H	A	H	H	B	B	H	H	A	H	A	H	B	H	A	B	H	B	B	H	H	A	H	H	A
A03	3	7.399	SBINA03_008	scaffold3609_996104-1090814	scaffold3609	94711	66	H	H	H	H	H	A	H	B	H	H	B	B	A	B	H	B	H	H	A	H	H	B	B	H	H	A	H	A	H	B	H	A	B	H	B	B	H	H	A	H	H	A
A03	3	8.353	SBINA03_009	scaffold3609_1090815-1236799	scaffold3609	145985	139	H	H	H	A	H	A	H	B	H	H	B	B	A	B	H	B	H	H	A	H	H	B	B	H	H	A	H	A	H	B	H	A	B	H	B	B	H	H	A	H	H	A
A03	3	9.295	SBINA03_010	scaffold3609_1236800-1266085E	scaffold3609	29286	21	H	H	H	A	H	A	H	B	H	H	B	B	A	B	H	B	H	H	A	H	H	B	B	H	H	A	H	A	H	B	H	A	B	H	B	B	H	H	A	H	H	A
A03	3	10.25	SBINA03_011	scaffold1167_1-252583	scaffold1167	252583	86	H	H	H	A	H	A	H	B	H	H	B	B	A	B	H	B	H	H	A	H	H	B	B	H	H	A	H	A	H	B	H	A	B	H	B	B	H	H	A	H	H	H
A03	3	10.25	SBINA03_011	scaffold2209685_1-5021E	scaffold2209685	5021	11	H	H	H	A	H	A	H	B	H	H	B	B	A	B	H	B	H	H	A	H	H	B	B	H	H	A	H	A	H	B	H	A	B	H	B	B	H	H	A	H	H	H
A03	3	10.25	SBINA03_011	scaffold2220523_1-13857E	scaffold2220523	13857	8	H	H	H	A	H	A	H	B	H	H	B	B	A	B	H	B	H	H	A	H	H	B	B	H	H	A	H	A	H	B	H	A	B	H	B	B	H	H	A	H	H	H
A03	3	10.25	SBINA03_011	scaffold2225337_1-32210E	scaffold2225337	32210	29	H	H	H	A	H	A	H	B	H	H	B	B	A	B	H	B	H	H	A	H	H	B	B	H	H	A	H	A	H	B	H	A	B	H	B	B	H	H	A	H	H	H
A03	3	10.25	SBINA03_011	scaffold2227547_1-68031E	scaffold2227547	68031	33	H	H	H	A	H	A	H	B	H	H	B	B	A	B	H	B	H	H	A	H	H	B	B	H	H	A	H	A	H	B	H	A	B	H	B	B	H	H	A	H	H	H
A03	3	10.25	SBINA03_011	scaffold2227565_1-68966E	scaffold2227565	68966	42	H	H	H	A	H	A	H	B	H	H	B	B	A	B	H	B	H	H	A	H	H	B	B	H	H	A	H	A	H	B	H	A	B	H	B	B	H	H	A	H	H	H
A03	3	11.183	SBINA03_012	scaffold1167_252584-307406E	scaffold1167	54823	73	H	H	H	A	H	A	H	B	H	H	B	B	A	B	H	B	H	H	A	H	H	B	B	H	H	A	H	A	H	B	H	A	B	H	B	B	H	H	H	H	H	H
A03	3	11.183	SBINA03_012	scaffold2227637_1-71111E	scaffold2227637	71111	33	H	H	H	A	H	A	H	B	H	H	B	B	A	B	H	B	H	H	A	H	H	B	B	H	H	A	H	A	H	B	H	A	B	H	B	B	H	H	H	H	H	H
A03	3	11.183	SBINA03_012	scaffold2227781_1-76598E	scaffold2227781	76598	67	H	H	H	A	H	A	H	B	H	H	B	B	A	B	H	B	H	H	A	H	H	B	B	H	H	A	H	A	H	B	H	A	B	H	B	B	H	H	H	H	H	H
A03	3	11.183	SBINA03_012	scaffold557_1-154522E	scaffold557	154522	110	H	H	H	A	H	A	H	B	H	H	B	B	A	B	H	B	H	H	A	H	H	B	B	H	H	A	H	A	H	B	H	A	B	H	B	B	H	H	H	H	H	H
A03	3	12.135	SBINA03_013	scaffold2228405_49514-123436E	scaffold2228405	73923	58	H	H	H	A	H	A	H	B	H	H	B	B	A	B	H	B	H	H	A	H	H	B	B	H	H	A	H	A	H	B	H	A	B	H	B	B	H	H	H	H	H	B
A03	3	12.989	SBINA03_014	scaffold2221055_1-14994E	scaffold2221055	14994	17	H	H	H	A	H	A	H	B	H	H	B	B	A	B	H	B	H	H	A	H	H	B	B	H	H	A	H	A	H	B	H	A	B	H	B	B	H	H	H	H	H	B
A03	3	12.989	SBINA03_014	scaffold2228405_1-49513	scaffold2228405	49513	36	H	H	H	A	H	A	H	B	H	H	B	B	A	B	H	B	H	H	A	H	H	B	B	H	H	A	H	A	H	B	H	A	B	H	B	B	H	H	H	H	H	B
A03	3	12.989	SBINA03_014	scaffold2228449_1-129101E	scaffold2228449	129101	77	H	H	H	A	H	A	H	B	H	H	B	B	A	B	H	B	H	H	A	H	H	B	B	H	H	A	H	A	H	B	H	A	B	H	B	B	H	H	H	H	H	B
A03	3	13.404	SBINA03_015	scaffold1219_1-175660	scaffold1219	175660	67	H	H	H	A	H	A	H	B	H	H	B	B	A	B	H	B	H	H	A	H	H	B	B	H	H	A	H	A	H	B	H	A	B	H	B	B	H	H	H	H	H	B
A03	3	14.274	SBINA03_016	scaffold1219_175661-206608	scaffold1219	30948	14	H	H	H	A	H	A	H	B	H	H	B	B	A	B	H	B	H	H	A	H	H	B	B	H	H	A	H	A	H	B	H	A	B	H	B	B	H	H	H	H	H	B
A03	3	15.698	SBINA03_017	scaffold1219_206609-340713	scaffold1219	134105	18	H	B	H	A	H	A	H	B	H	H	B	B	A	B	H	B	H	H	A	H	H	B	B	H	H	A	H	A	H	B	H	A	B	H	B	B	H	H	H	H	H	B
A03	3	16.494	SBINA03_018	scaffold1219_340714-356460E	scaffold1219	15747	14	H	B	H	A	H	A	H	B	H	H	B	B	A	B	H	B	H	H	A	H	H	B	B	H	H	A	H	A	H	B	H	A	H	H	B	B	H	H	H	H	H	B
A03	3	16.494	SBINA03_018	scaffold1967_1-89047	scaffold1967	89047	79	H	B	H	A	H	A	H	B	H	H	B	B	A	B	H	B	H	H	A	H	H	B	B	H	H	A	H	A	H	B	H	A	H	H	B	B	H	H	H	H	H	B
A03	3	17.303	SBINA03_019	scaffold1967_89048-165751	scaffold1967	76704	58	H	B	H	A	H	A	H	B	H	H	B	B	A	B	H	B	H	H	A	H	H	B	B	H	H	A	H	A	H	B	H	H	H	H	B	B	H	H	H	H	H	B
A03	3	17.773	SBINA03_020	scaffold1967_165752-305309	scaffold1967	139558	44	H	B	H	A	H	A	H	B	H	H	B	B	A	B	H	B	H	H	A	H	H	B	B	H	H	A	H	A	H	B	H	H	H	H	B	B	H	H	H	H	H	B
A03	3	18.672	SBINA03_021	scaffold1967_305310-487792	scaffold1967	182483	170	H	B	H	A	H	A	H	B	H	H	B	B	A	B	H	B	H	H	A	H	H	B	B	A	H	A	H	A	H	B	H	H	H	H	B	B	H	H	H	H	H	B
A03	3	20.36	SBINA03_022	scaffold1507_729150-782394E	scaffold1507	53245	48	H	B	H	A	H	A	H	B	H	H	B	B	A	B	H	B	H	H	A	B	H	B	B	A	H	A	H	A	H	B	H	H	H	H	B	B	H	H	H	H	H	B
A03	3	20.36	SBINA03_022	scaffold1967_487793-557952E	scaffold1967	70160	57	H	B	H	A	H	A	H	B	H	H	B	B	A	B	H	B	H	H	A	B	H	B	B	A	H	A	H	A	H	B	H	H	H	H	B	B	H	H	H	H	H	B
A03	3	22.157	SBINA03_023	scaffold1507_668581-729149	scaffold1507	60569	51	H	B	H	A	H	A	H	B	H	H	B	B	A	B	H	B	H	A	A	B	H	B	B	A	B	A	H	A	H	B	H	H	H	H	B	B	H	H	H	H	H	B
A03	3	23.643	SBINA03_024	scaffold1507_574597-668580	scaffold1507	93984	104	H	B	H	A	H	A	H	B	H	H	B	B	A	B	H	B	H	A	A	B	H	B	B	A	B	A	H	A	H	B	H	H	H	H	B	B	H	H	H	H	H	B
A03	3	23.871	SBINA03_025	scaffold1507_534672-574596	scaffold1507	39925	23	H	B	H	A	H	A	H	B	H	H	B	B	A	B	B	B	H	A	A	B	H	B	B	A	B	A	H	A	H	B	H	H	H	H	B	B	H	H	H	H	H	B
A03	3	24.726	SBINA03_026	scaffold1507_94826-534671	scaffold1507	439846	415	H	B	H	A	H	A	H	B	H	H	B	B	A	B	B	B	B	A	A	B	H	B	B	A	B	A	H	A	H	B	H	H	H	H	B	B	H	H	H	H	H	B
A03	3	24.726	SBINA03_026	scaffold2220551_1-13909E	scaffold2220551	13909	15	H	B	H	A	H	A	H	B	H	H	B	B	A	B	B	B	B	A	A	B	H	B	B	A	B	A	H	A	H	B	H	H	H	H	B	B	H	H	H	H	H	B
A03	3	25.588	SBINA03_027	scaffold1507_54415-94825	scaffold1507	40411	11	H	B	H	A	H	A	H	H	H	H	B	B	A	B	B	B	B	A	A	B	H	B	B	A	B	A	H	A	H	B	H	H	H	H	B	B	H	H	H	H	H	B
A03	3	25.86	SBINA03_028	scaffold1507_1-54414	scaffold1507	54414	33	H	B	H	A	H	A	H	H	H	H	B	B	A	B	H	B	B	A	A	B	H	B	B	A	B	A	H	A	H	B	H	H	H	H	B	B	H	H	H	H	H	B
A03	3	25.86	SBINA03_028	scaffold2021_153897-188827E	scaffold2021	34931	24	H	B	H	A	H	A	H	H	H	H	B	B	A	B	H	B	B	A	A	B	H	B	B	A	B	A	H	A	H	B	H	H	H	H	B	B	H	H	H	H	H	B
A03	3	26.789	SBINA03_029	scaffold2021_1-153896	scaffold2021	153896	97	H	B	H	A	H	A	H	H	H	H	B	B	A	B	H	B	B	A	A	B	H	B	B	A	B	A	H	A	H	B	H	H	H	H	B	B	H	H	H	H	H	B
A03	3	26.789	SBINA03_029	scaffold2649_967768-1161710E	scaffold2649	193943	127	H	B	H	A	H	A	H	H	H	H	B	B	A	B	H	B	B	A	A	B	H	B	B	A	B	A	H	A	H	B	H	H	H	H	B	B	H	H	H	H	H	B
A03	3	27.725	SBINA03_030	scaffold2649_871871-967767	scaffold2649	95897	85	H	B	H	A	H	A	H	H	H	H	B	B	A	B	H	B	B	A	A	B	H	B	B	A	B	H	H	A	H	B	H	H	H	H	B	B	H	H	H	H	H	B
A03	3	28.646	SBINA03_031	scaffold2649_836157-871870	scaffold2649	35714	38	H	B	H	A	H	A	H	H	H	H	B	B	A	B	H	H	B	A	A	B	H	B	B	A	B	H	H	A	H	B	H	H	H	H	B	B	H	H	H	H	H	B
A03	3	30.425	SBINA03_032	scaffold2649_646558-836156	scaffold2649	189599	212	H	B	H	A	H	A	H	H	H	H	B	B	A	B	H	H	B	A	A	B	H	B	B	A	B	H	H	A	H	B	H	H	H	H	B	B	H	H	H	B	H	B
A03	3	31.373	SBINA03_033	scaffold2649_369020-646557	scaffold2649	277538	228	H	B	H	A	H	A	H	H	H	H	B	B	A	B	H	H	B	A	A	B	H	B	B	A	B	H	H	A	H	B	H	H	H	H	H	B	H	H	H	B	H	B
A03	3	33.095	SBINA03_034	scaffold2649_169094-369019	scaffold2649	199926	146	H	B	H	A	H	A	H	H	H	H	B	B	A	B	H	H	B	A	A	B	B	B	B	A	B	H	H	A	H	B	H	H	H	H	H	B	H	H	H	B	H	B
A03	3	33.512	SBINA03_035	scaffold2649_1-169093	scaffold2649	169093	146	H	B	H	A	H	H	H	H	H	H	B	B	A	B	H	H	B	A	A	B	B	B	B	A	B	H	H	A	H	B	H	H	H	H	H	B	H	H	H	B	H	B
A03	3	36.259	SBINA03_036	scaffold2973_263947-368307E	scaffold2973	104361	12	A	B	H	A	H	A	H	H	H	H	B	B	A	H	H	H	B	A	A	B	B	B	B	A	B	H	H	A	H	B	H	H	H	H	H	B	H	H	H	B	H	B
A03	3	38.268	SBINA03_037	scaffold2225705_1-35518E	scaffold2225705	35518	38	A	B	B	A	H	A	H	H	H	H	B	B	A	H	H	H	B	A	A	B	B	B	B	A	B	H	H	A	H	B	B	H	H	H	H	B	H	H	H	B	H	B
A03	3	38.268	SBINA03_037	scaffold2973_1-263946	scaffold2973	263946	84	A	B	B	A	H	A	H	H	H	H	B	B	A	H	H	H	B	A	A	B	B	B	B	A	B	H	H	A	H	B	B	H	H	H	H	B	H	H	H	B	H	B
A03	3	39.286	SBINA03_038	scaffold2208395_1-4094E	scaffold2208395	4094	9	A	B	B	A	H	A	H	H	H	H	B	B	A	H	H	H	B	A	A	B	B	B	B	A	B	H	H	A	H	B	B	H	A	H	H	B	H	H	H	B	H	B
A03	3	39.286	SBINA03_038	scaffold2228097_62172-93227E	scaffold2228097	31056	20	A	B	B	A	H	A	H	H	H	H	B	B	A	H	H	H	B	A	A	B	B	B	B	A	B	H	H	A	H	B	B	H	A	H	H	B	H	H	H	B	H	B
A03	3	40.271	SBINA03_039	scaffold2228097_1-62171	scaffold2228097	62171	30	A	B	B	A	H	A	H	H	H	H	B	B	A	H	H	H	B	A	A	B	B	B	B	A	B	H	H	A	H	B	B	H	A	H	H	B	H	H	A	B	H	B
A03	3	43.254	SBINA03_040	scaffold2543_1-30325	scaffold2543	30325	28	A	B	B	A	H	A	H	H	H	H	B	B	A	H	H	H	B	A	B	B	B	B	B	A	B	H	B	A	H	B	B	H	A	H	H	B	H	H	A	B	H	B
A03	3	43.964	SBINA03_041	scaffold2543_30326-198023	scaffold2543	167698	119	A	B	B	A	H	A	H	H	H	H	B	B	A	H	H	H	B	A	B	B	B	B	B	A	B	H	B	A	H	B	B	H	A	H	H	B	B	H	A	B	H	B
A03	3	44.946	SBINA03_042	scaffold2543_198024-710858	scaffold2543	512835	48	A	B	B	A	H	A	H	H	H	H	B	B	A	H	H	H	B	A	B	B	B	B	B	A	B	H	B	A	H	B	B	H	A	H	H	B	B	H	A	B	H	B
A03	3	47.704	SBINA03_043	scaffold2543_710859-795343	scaffold2543	84485	67	A	B	B	A	H	A	B	H	H	H	B	B	A	H	H	H	B	A	B	B	B	B	B	A	B	H	B	A	H	H	B	H	A	H	H	B	B	H	A	B	H	B
A03	3	48.653	SBINA03_044	scaffold2543_795344-941621	scaffold2543	146278	72	A	B	B	A	H	A	B	H	A	H	B	B	A	H	H	H	B	A	B	B	B	B	B	A	B	H	B	A	H	H	B	H	A	H	H	B	B	H	A	B	H	B
A03	3	49.475	SBINA03_045	scaffold2543_941622-1062814	scaffold2543	121193	95	A	B	B	A	H	A	B	H	A	H	B	B	A	H	H	H	B	A	B	B	B	B	B	A	B	H	B	A	B	H	B	H	A	H	H	B	B	H	A	B	H	B
A03	3	50.354	SBINA03_046	scaffold2543_1062815-1130685	scaffold2543	67871	66	A	B	B	A	H	A	B	H	A	H	B	B	A	H	H	H	B	A	B	B	B	B	B	A	B	H	B	A	B	H	B	H	A	H	H	B	B	H	A	B	H	B
A03	3	51.292	SBINA03_047	scaffold173_1-261465E	scaffold173	261465	175	A	B	B	A	H	A	B	H	A	H	B	B	A	H	H	H	B	A	B	B	B	B	B	A	B	H	B	A	B	H	B	H	A	H	H	B	B	H	A	B	H	B
A03	3	51.292	SBINA03_047	scaffold2529_1-186048E	scaffold2529	186048	164	A	B	B	A	H	A	B	H	A	H	B	B	A	H	H	H	B	A	B	B	B	B	B	A	B	H	B	A	B	H	B	H	A	H	H	B	B	H	A	B	H	B
A03	3	51.292	SBINA03_047	scaffold2543_1130686-1407070E	scaffold2543	276385	312	A	B	B	A	H	A	B	H	A	H	B	B	A	H	H	H	B	A	B	B	B	B	B	A	B	H	B	A	B	H	B	H	A	H	H	B	B	H	A	B	H	B
A03	3	51.292	SBINA03_047	scaffold3215_1-328243E	scaffold3215	328243	352	A	B	B	A	H	A	B	H	A	H	B	B	A	H	H	H	B	A	B	B	B	B	B	A	B	H	B	A	B	H	B	H	A	H	H	B	B	H	A	B	H	B
A03	3	51.292	SBINA03_047	scaffold3221_304202-381268E	scaffold3221	77067	79	A	B	B	A	H	A	B	H	A	H	B	B	A	H	H	H	B	A	B	B	B	B	B	A	B	H	B	A	B	H	B	H	A	H	H	B	B	H	A	B	H	B
A03	3	52.213	SBINA03_048	scaffold3221_74370-304201	scaffold3221	229832	194	A	B	B	A	H	A	B	H	A	H	H	B	A	H	H	H	B	A	B	B	B	B	B	A	B	H	B	A	B	H	B	H	A	H	H	B	B	H	A	B	H	B
A03	3	52.678	SBINA03_049	scaffold2224149_1-25149E	scaffold2224149	25149	26	A	B	B	A	H	A	B	H	A	H	H	B	A	H	H	H	B	A	B	B	B	B	B	A	B	H	B	A	B	H	B	H	A	H	H	B	B	H	A	B	H	B
A03	3	52.678	SBINA03_049	scaffold2227349_1-61683E	scaffold2227349	61683	121	A	B	B	A	H	A	B	H	A	H	H	B	A	H	H	H	B	A	B	B	B	B	B	A	B	H	B	A	B	H	B	H	A	H	H	B	B	H	A	B	H	B
A03	3	52.678	SBINA03_049	scaffold2228579_1-147955E	scaffold2228579	147955	202	A	B	B	A	H	A	B	H	A	H	H	B	A	H	H	H	B	A	B	B	B	B	B	A	B	H	B	A	B	H	B	H	A	H	H	B	B	H	A	B	H	B
A03	3	52.678	SBINA03_049	scaffold2837_1-704328	scaffold2837	704328	559	A	B	B	A	H	A	B	H	A	H	H	B	A	H	H	H	B	A	B	B	B	B	B	A	B	H	B	A	B	H	B	H	A	H	H	B	B	H	A	B	H	B
A03	3	52.678	SBINA03_049	scaffold3221_1-74369	scaffold3221	74369	115	A	B	B	A	H	A	B	H	A	H	H	B	A	H	H	H	B	A	B	B	B	B	B	A	B	H	B	A	B	H	B	H	A	H	H	B	B	H	A	B	H	B
A03	3	53.535	SBINA03_050	scaffold2837_704329-892380	scaffold2837	188052	220	A	B	B	A	H	A	B	H	A	H	H	B	A	H	H	H	B	A	B	B	B	B	B	H	B	H	B	A	B	H	B	H	A	H	H	B	B	H	A	B	H	B
A03	3	54.415	SBINA03_051	scaffold2837_892381-1035992E	scaffold2837	143612	146	A	B	B	A	B	A	B	H	A	H	H	B	A	H	H	H	B	A	B	B	B	B	B	H	B	H	B	A	B	H	B	H	A	H	H	B	B	H	A	B	H	B
A03	3	55.281	SBINA03_052	scaffold2229171_236775-692400E	scaffold2229171	455626	632	A	B	B	A	B	H	B	H	A	H	H	B	A	H	H	H	B	A	B	B	B	B	B	H	B	H	B	A	B	H	B	H	A	H	H	B	B	H	A	B	H	B
A03	3	56.176	SBINA03_053	scaffold2229171_1-236774	scaffold2229171	236774	220	A	B	B	A	B	H	B	H	A	H	H	B	A	H	H	H	H	A	B	B	B	B	B	H	B	H	B	A	B	H	B	H	A	H	H	B	B	H	A	B	H	B
A03	3	57.062	SBINA03_054	scaffold2755_237986-1414817E	scaffold2755	1176832	1602	A	B	B	A	B	H	B	H	A	H	H	B	A	H	H	H	H	A	B	B	B	B	B	H	B	H	B	A	B	H	B	H	A	H	H	B	B	H	A	B	H	B
A03	3	57.062	SBINA03_054	scaffold61_1-538413E	scaffold61	538413	700	A	B	B	A	B	H	B	H	A	H	H	B	A	H	H	H	H	A	B	B	B	B	B	H	B	H	B	A	B	H	B	H	A	H	H	B	B	H	A	B	H	B
A03	3	58.041	SBINA03_055	scaffold2755_183229-237985	scaffold2755	54757	71	A	B	B	H	B	H	B	H	A	H	H	B	A	H	H	H	H	A	B	B	B	B	B	H	B	H	B	A	B	H	B	H	A	H	H	B	B	H	A	B	H	B
A03	3	58.929	SBINA03_056	scaffold1463_1-1463614	scaffold1463	1463614	1526	A	B	B	H	B	H	B	H	A	H	H	B	A	H	H	H	H	A	B	B	B	B	B	H	B	H	B	A	B	H	B	H	A	H	A	B	B	H	A	B	H	B
A03	3	58.929	SBINA03_056	scaffold2755_1-183228	scaffold2755	183228	151	A	B	B	H	B	H	B	H	A	H	H	B	A	H	H	H	H	A	B	B	B	B	B	H	B	H	B	A	B	H	B	H	A	H	A	B	B	H	A	B	H	B
A03	3	59.64	SBINA03_057	scaffold1463_1463615-1544487	scaffold1463	80873	70	A	B	B	H	B	H	B	H	A	H	H	B	A	H	H	H	H	A	B	B	B	B	B	H	B	H	B	A	B	H	B	H	A	H	A	B	B	H	A	B	H	B
A03	3	60.502	SBINA03_058	scaffold1463_1544488-1627493	scaffold1463	83006	67	A	B	B	H	B	H	B	H	A	H	H	B	A	H	H	H	H	A	B	B	B	B	B	H	B	H	B	A	B	H	B	H	A	H	A	H	B	H	A	B	H	B
A03	3	61.479	SBINA03_059	scaffold1463_1627494-3237981	scaffold1463	1610488	2021	A	B	B	H	B	H	B	H	A	H	H	B	A	H	H	H	H	A	B	B	B	B	B	H	B	H	B	A	B	H	B	H	A	H	A	H	H	H	A	B	H	B
A03	3	62.307	SBINA03_060	scaffold1463_3237982-4068750	scaffold1463	830769	1093	A	B	B	H	B	H	B	H	A	H	H	B	A	H	H	H	H	A	B	B	B	B	H	H	B	H	B	A	B	H	B	H	A	H	A	H	H	H	A	B	H	B
A03	3	63.2	SBINA03_061	scaffold1463_4068751-4740017	scaffold1463	671267	894	A	B	B	H	B	H	B	H	A	H	H	B	A	H	H	H	H	A	B	B	B	B	H	H	B	H	B	A	B	H	B	A	A	H	A	H	H	H	A	B	H	B
A03	3	64.771	SBINA03_062	scaffold1463_4740018-5985951	scaffold1463	1245934	1779	A	B	B	H	B	H	B	H	A	H	H	B	A	H	H	B	H	A	H	B	B	B	H	H	B	H	B	A	B	H	B	A	A	H	A	H	H	H	A	B	H	B
A03	3	65.109	SBINA03_063	scaffold1463_5985952-7321378	scaffold1463	1335427	1563	A	B	B	H	B	H	B	H	A	H	H	B	A	H	H	B	H	A	H	B	B	B	H	H	B	H	H	A	B	H	B	A	A	H	A	H	H	H	A	B	H	B
A03	3	65.109	SBINA03_063	scaffold2192177_1-1787E	scaffold2192177	1787	7	A	B	B	H	B	H	B	H	A	H	H	B	A	H	H	B	H	A	H	B	B	B	H	H	B	H	H	A	B	H	B	A	A	H	A	H	H	H	A	B	H	B
A03	3	65.109	SBINA03_063	scaffold2222733_1-19410E	scaffold2222733	19410	23	A	B	B	H	B	H	B	H	A	H	H	B	A	H	H	B	H	A	H	B	B	B	H	H	B	H	H	A	B	H	B	A	A	H	A	H	H	H	A	B	H	B
A03	3	65.876	SBINA03_064	scaffold1463_7321379-8011737	scaffold1463	690359	1004	A	B	B	H	B	H	B	H	A	H	H	B	A	H	H	B	H	A	H	B	B	B	H	H	H	H	H	A	B	H	B	A	A	H	A	H	H	H	A	B	H	B
A03	3	66.751	SBINA03_065	scaffold1049_1-279634E	scaffold1049	279634	238	A	B	B	H	B	H	B	H	A	H	H	B	A	H	H	B	H	A	H	B	B	B	H	H	H	H	H	A	B	H	B	A	A	H	A	H	H	H	A	B	H	B
A03	3	66.751	SBINA03_065	scaffold1169_1-168588E	scaffold1169	168588	101	A	B	B	H	B	H	B	H	A	H	H	B	A	H	H	B	H	A	H	B	B	B	H	H	H	H	H	A	B	H	B	A	A	H	A	H	H	H	A	B	H	B
A03	3	66.751	SBINA03_065	scaffold1367_1-361277E	scaffold1367	361277	200	A	B	B	H	B	H	B	H	A	H	H	B	A	H	H	B	H	A	H	B	B	B	H	H	H	H	H	A	B	H	B	A	A	H	A	H	H	H	A	B	H	B
A03	3	66.751	SBINA03_065	scaffold1457_1-905506E	scaffold1457	905506	1284	A	B	B	H	B	H	B	H	A	H	H	B	A	H	H	B	H	A	H	B	B	B	H	H	H	H	H	A	B	H	B	A	A	H	A	H	H	H	A	B	H	B
A03	3	66.751	SBINA03_065	scaffold1463_8011738-10126427E	scaffold1463	2114690	2878	A	B	B	H	B	H	B	H	A	H	H	B	A	H	H	B	H	A	H	B	B	B	H	H	H	H	H	A	B	H	B	A	A	H	A	H	H	H	A	B	H	B
A03	3	66.751	SBINA03_065	scaffold1715_1-595439E	scaffold1715	595439	723	A	B	B	H	B	H	B	H	A	H	H	B	A	H	H	B	H	A	H	B	B	B	H	H	H	H	H	A	B	H	B	A	A	H	A	H	H	H	A	B	H	B
A03	3	66.751	SBINA03_065	scaffold1849_1-1688242E	scaffold1849	1688242	2025	A	B	B	H	B	H	B	H	A	H	H	B	A	H	H	B	H	A	H	B	B	B	H	H	H	H	H	A	B	H	B	A	A	H	A	H	H	H	A	B	H	B
A03	3	66.751	SBINA03_065	scaffold21_1-540490E	scaffold21	540490	349	A	B	B	H	B	H	B	H	A	H	H	B	A	H	H	B	H	A	H	B	B	B	H	H	H	H	H	A	B	H	B	A	A	H	A	H	H	H	A	B	H	B
A03	3	66.751	SBINA03_065	scaffold2211995_1-6111E	scaffold2211995	6111	20	A	B	B	H	B	H	B	H	A	H	H	B	A	H	H	B	H	A	H	B	B	B	H	H	H	H	H	A	B	H	B	A	A	H	A	H	H	H	A	B	H	B
A03	3	66.751	SBINA03_065	scaffold2212125_1-6161E	scaffold2212125	6161	16	A	B	B	H	B	H	B	H	A	H	H	B	A	H	H	B	H	A	H	B	B	B	H	H	H	H	H	A	B	H	B	A	A	H	A	H	H	H	A	B	H	B
A03	3	66.751	SBINA03_065	scaffold2216361_1-8296E	scaffold2216361	8296	22	A	B	B	H	B	H	B	H	A	H	H	B	A	H	H	B	H	A	H	B	B	B	H	H	H	H	H	A	B	H	B	A	A	H	A	H	H	H	A	B	H	B
A03	3	66.751	SBINA03_065	scaffold2216789_1-8741E	scaffold2216789	8741	11	A	B	B	H	B	H	B	H	A	H	H	B	A	H	H	B	H	A	H	B	B	B	H	H	H	H	H	A	B	H	B	A	A	H	A	H	H	H	A	B	H	B
A03	3	66.751	SBINA03_065	scaffold2217469_1-9540E	scaffold2217469	9540	19	A	B	B	H	B	H	B	H	A	H	H	B	A	H	H	B	H	A	H	B	B	B	H	H	H	H	H	A	B	H	B	A	A	H	A	H	H	H	A	B	H	B
A03	3	66.751	SBINA03_065	scaffold2218729_1-11199E	scaffold2218729	11199	17	A	B	B	H	B	H	B	H	A	H	H	B	A	H	H	B	H	A	H	B	B	B	H	H	H	H	H	A	B	H	B	A	A	H	A	H	H	H	A	B	H	B
A03	3	66.751	SBINA03_065	scaffold2218969_1-11495E	scaffold2218969	11495	26	A	B	B	H	B	H	B	H	A	H	H	B	A	H	H	B	H	A	H	B	B	B	H	H	H	H	H	A	B	H	B	A	A	H	A	H	H	H	A	B	H	B
A03	3	66.751	SBINA03_065	scaffold2219323_1-11971E	scaffold2219323	11971	21	A	B	B	H	B	H	B	H	A	H	H	B	A	H	H	B	H	A	H	B	B	B	H	H	H	H	H	A	B	H	B	A	A	H	A	H	H	H	A	B	H	B
A03	3	66.751	SBINA03_065	scaffold2219563_1-12234E	scaffold2219563	12234	13	A	B	B	H	B	H	B	H	A	H	H	B	A	H	H	B	H	A	H	B	B	B	H	H	H	H	H	A	B	H	B	A	A	H	A	H	H	H	A	B	H	B
A03	3	66.751	SBINA03_065	scaffold2220435_1-13715E	scaffold2220435	13715	15	A	B	B	H	B	H	B	H	A	H	H	B	A	H	H	B	H	A	H	B	B	B	H	H	H	H	H	A	B	H	B	A	A	H	A	H	H	H	A	B	H	B
A03	3	66.751	SBINA03_065	scaffold2220919_1-14697E	scaffold2220919	14697	24	A	B	B	H	B	H	B	H	A	H	H	B	A	H	H	B	H	A	H	B	B	B	H	H	H	H	H	A	B	H	B	A	A	H	A	H	H	H	A	B	H	B
A03	3	66.751	SBINA03_065	scaffold2221511_1-16017E	scaffold2221511	16017	7	A	B	B	H	B	H	B	H	A	H	H	B	A	H	H	B	H	A	H	B	B	B	H	H	H	H	H	A	B	H	B	A	A	H	A	H	H	H	A	B	H	B
A03	3	66.751	SBINA03_065	scaffold2221633_1-16308E	scaffold2221633	16308	26	A	B	B	H	B	H	B	H	A	H	H	B	A	H	H	B	H	A	H	B	B	B	H	H	H	H	H	A	B	H	B	A	A	H	A	H	H	H	A	B	H	B
A03	3	66.751	SBINA03_065	scaffold2221649_1-16333E	scaffold2221649	16333	33	A	B	B	H	B	H	B	H	A	H	H	B	A	H	H	B	H	A	H	B	B	B	H	H	H	H	H	A	B	H	B	A	A	H	A	H	H	H	A	B	H	B
A03	3	66.751	SBINA03_065	scaffold2221685_1-16449E	scaffold2221685	16449	29	A	B	B	H	B	H	B	H	A	H	H	B	A	H	H	B	H	A	H	B	B	B	H	H	H	H	H	A	B	H	B	A	A	H	A	H	H	H	A	B	H	B
A03	3	66.751	SBINA03_065	scaffold2222035_1-17416E	scaffold2222035	17416	30	A	B	B	H	B	H	B	H	A	H	H	B	A	H	H	B	H	A	H	B	B	B	H	H	H	H	H	A	B	H	B	A	A	H	A	H	H	H	A	B	H	B
A03	3	66.751	SBINA03_065	scaffold2222119_1-17636E	scaffold2222119	17636	29	A	B	B	H	B	H	B	H	A	H	H	B	A	H	H	B	H	A	H	B	B	B	H	H	H	H	H	A	B	H	B	A	A	H	A	H	H	H	A	B	H	B
A03	3	66.751	SBINA03_065	scaffold2222131_1-17673E	scaffold2222131	17673	22	A	B	B	H	B	H	B	H	A	H	H	B	A	H	H	B	H	A	H	B	B	B	H	H	H	H	H	A	B	H	B	A	A	H	A	H	H	H	A	B	H	B
A03	3	66.751	SBINA03_065	scaffold2222421_1-18436E	scaffold2222421	18436	18	A	B	B	H	B	H	B	H	A	H	H	B	A	H	H	B	H	A	H	B	B	B	H	H	H	H	H	A	B	H	B	A	A	H	A	H	H	H	A	B	H	B
A03	3	66.751	SBINA03_065	scaffold2222449_1-18537E	scaffold2222449	18537	18	A	B	B	H	B	H	B	H	A	H	H	B	A	H	H	B	H	A	H	B	B	B	H	H	H	H	H	A	B	H	B	A	A	H	A	H	H	H	A	B	H	B
A03	3	66.751	SBINA03_065	scaffold2222537_1-18829E	scaffold2222537	18829	13	A	B	B	H	B	H	B	H	A	H	H	B	A	H	H	B	H	A	H	B	B	B	H	H	H	H	H	A	B	H	B	A	A	H	A	H	H	H	A	B	H	B
A03	3	66.751	SBINA03_065	scaffold2222661_1-19146E	scaffold2222661	19146	37	A	B	B	H	B	H	B	H	A	H	H	B	A	H	H	B	H	A	H	B	B	B	H	H	H	H	H	A	B	H	B	A	A	H	A	H	H	H	A	B	H	B
A03	3	66.751	SBINA03_065	scaffold2222829_1-19716E	scaffold2222829	19716	27	A	B	B	H	B	H	B	H	A	H	H	B	A	H	H	B	H	A	H	B	B	B	H	H	H	H	H	A	B	H	B	A	A	H	A	H	H	H	A	B	H	B
A03	3	66.751	SBINA03_065	scaffold2222889_1-19947E	scaffold2222889	19947	21	A	B	B	H	B	H	B	H	A	H	H	B	A	H	H	B	H	A	H	B	B	B	H	H	H	H	H	A	B	H	B	A	A	H	A	H	H	H	A	B	H	B
A03	3	66.751	SBINA03_065	scaffold2222905_1-20007E	scaffold2222905	20007	30	A	B	B	H	B	H	B	H	A	H	H	B	A	H	H	B	H	A	H	B	B	B	H	H	H	H	H	A	B	H	B	A	A	H	A	H	H	H	A	B	H	B
A03	3	66.751	SBINA03_065	scaffold2223183_1-21126E	scaffold2223183	21126	31	A	B	B	H	B	H	B	H	A	H	H	B	A	H	H	B	H	A	H	B	B	B	H	H	H	H	H	A	B	H	B	A	A	H	A	H	H	H	A	B	H	B
A03	3	66.751	SBINA03_065	scaffold2223265_1-21452E	scaffold2223265	21452	33	A	B	B	H	B	H	B	H	A	H	H	B	A	H	H	B	H	A	H	B	B	B	H	H	H	H	H	A	B	H	B	A	A	H	A	H	H	H	A	B	H	B
A03	3	66.751	SBINA03_065	scaffold2223315_1-21702E	scaffold2223315	21702	19	A	B	B	H	B	H	B	H	A	H	H	B	A	H	H	B	H	A	H	B	B	B	H	H	H	H	H	A	B	H	B	A	A	H	A	H	H	H	A	B	H	B
A03	3	66.751	SBINA03_065	scaffold2223445_1-22202E	scaffold2223445	22202	34	A	B	B	H	B	H	B	H	A	H	H	B	A	H	H	B	H	A	H	B	B	B	H	H	H	H	H	A	B	H	B	A	A	H	A	H	H	H	A	B	H	B
A03	3	66.751	SBINA03_065	scaffold2223481_1-22372E	scaffold2223481	22372	57	A	B	B	H	B	H	B	H	A	H	H	B	A	H	H	B	H	A	H	B	B	B	H	H	H	H	H	A	B	H	B	A	A	H	A	H	H	H	A	B	H	B
A03	3	66.751	SBINA03_065	scaffold2223625_1-22967E	scaffold2223625	22967	35	A	B	B	H	B	H	B	H	A	H	H	B	A	H	H	B	H	A	H	B	B	B	H	H	H	H	H	A	B	H	B	A	A	H	A	H	H	H	A	B	H	B
A03	3	66.751	SBINA03_065	scaffold2223753_1-23430E	scaffold2223753	23430	34	A	B	B	H	B	H	B	H	A	H	H	B	A	H	H	B	H	A	H	B	B	B	H	H	H	H	H	A	B	H	B	A	A	H	A	H	H	H	A	B	H	B
A03	3	66.751	SBINA03_065	scaffold2223791_1-23625E	scaffold2223791	23625	34	A	B	B	H	B	H	B	H	A	H	H	B	A	H	H	B	H	A	H	B	B	B	H	H	H	H	H	A	B	H	B	A	A	H	A	H	H	H	A	B	H	B
A03	3	66.751	SBINA03_065	scaffold2223843_1-23851E	scaffold2223843	23851	76	A	B	B	H	B	H	B	H	A	H	H	B	A	H	H	B	H	A	H	B	B	B	H	H	H	H	H	A	B	H	B	A	A	H	A	H	H	H	A	B	H	B
A03	3	66.751	SBINA03_065	scaffold2223883_1-24034E	scaffold2223883	24034	67	A	B	B	H	B	H	B	H	A	H	H	B	A	H	H	B	H	A	H	B	B	B	H	H	H	H	H	A	B	H	B	A	A	H	A	H	H	H	A	B	H	B
A03	3	66.751	SBINA03_065	scaffold2223905_1-24158E	scaffold2223905	24158	13	A	B	B	H	B	H	B	H	A	H	H	B	A	H	H	B	H	A	H	B	B	B	H	H	H	H	H	A	B	H	B	A	A	H	A	H	H	H	A	B	H	B
A03	3	66.751	SBINA03_065	scaffold2223911_1-24170E	scaffold2223911	24170	26	A	B	B	H	B	H	B	H	A	H	H	B	A	H	H	B	H	A	H	B	B	B	H	H	H	H	H	A	B	H	B	A	A	H	A	H	H	H	A	B	H	B
A03	3	66.751	SBINA03_065	scaffold2224335_1-26149E	scaffold2224335	26149	27	A	B	B	H	B	H	B	H	A	H	H	B	A	H	H	B	H	A	H	B	B	B	H	H	H	H	H	A	B	H	B	A	A	H	A	H	H	H	A	B	H	B
A03	3	66.751	SBINA03_065	scaffold2224431_1-26629E	scaffold2224431	26629	38	A	B	B	H	B	H	B	H	A	H	H	B	A	H	H	B	H	A	H	B	B	B	H	H	H	H	H	A	B	H	B	A	A	H	A	H	H	H	A	B	H	B
A03	3	66.751	SBINA03_065	scaffold2224563_1-27264E	scaffold2224563	27264	16	A	B	B	H	B	H	B	H	A	H	H	B	A	H	H	B	H	A	H	B	B	B	H	H	H	H	H	A	B	H	B	A	A	H	A	H	H	H	A	B	H	B
A03	3	66.751	SBINA03_065	scaffold2224643_1-27670E	scaffold2224643	27670	37	A	B	B	H	B	H	B	H	A	H	H	B	A	H	H	B	H	A	H	B	B	B	H	H	H	H	H	A	B	H	B	A	A	H	A	H	H	H	A	B	H	B
A03	3	66.751	SBINA03_065	scaffold2224677_1-27848E	scaffold2224677	27848	23	A	B	B	H	B	H	B	H	A	H	H	B	A	H	H	B	H	A	H	B	B	B	H	H	H	H	H	A	B	H	B	A	A	H	A	H	H	H	A	B	H	B
A03	3	66.751	SBINA03_065	scaffold2225135_1-30791E	scaffold2225135	30791	23	A	B	B	H	B	H	B	H	A	H	H	B	A	H	H	B	H	A	H	B	B	B	H	H	H	H	H	A	B	H	B	A	A	H	A	H	H	H	A	B	H	B
A03	3	66.751	SBINA03_065	scaffold2225153_1-30936E	scaffold2225153	30936	57	A	B	B	H	B	H	B	H	A	H	H	B	A	H	H	B	H	A	H	B	B	B	H	H	H	H	H	A	B	H	B	A	A	H	A	H	H	H	A	B	H	B
A03	3	66.751	SBINA03_065	scaffold2225199_1-31314E	scaffold2225199	31314	56	A	B	B	H	B	H	B	H	A	H	H	B	A	H	H	B	H	A	H	B	B	B	H	H	H	H	H	A	B	H	B	A	A	H	A	H	H	H	A	B	H	B
A03	3	66.751	SBINA03_065	scaffold2225257_1-31680E	scaffold2225257	31680	62	A	B	B	H	B	H	B	H	A	H	H	B	A	H	H	B	H	A	H	B	B	B	H	H	H	H	H	A	B	H	B	A	A	H	A	H	H	H	A	B	H	B
A03	3	66.751	SBINA03_065	scaffold2225377_1-32498E	scaffold2225377	32498	67	A	B	B	H	B	H	B	H	A	H	H	B	A	H	H	B	H	A	H	B	B	B	H	H	H	H	H	A	B	H	B	A	A	H	A	H	H	H	A	B	H	B
A03	3	66.751	SBINA03_065	scaffold2225453_1-32950E	scaffold2225453	32950	17	A	B	B	H	B	H	B	H	A	H	H	B	A	H	H	B	H	A	H	B	B	B	H	H	H	H	H	A	B	H	B	A	A	H	A	H	H	H	A	B	H	B
A03	3	66.751	SBINA03_065	scaffold2225487_1-33378E	scaffold2225487	33378	27	A	B	B	H	B	H	B	H	A	H	H	B	A	H	H	B	H	A	H	B	B	B	H	H	H	H	H	A	B	H	B	A	A	H	A	H	H	H	A	B	H	B
A03	3	66.751	SBINA03_065	scaffold2225517_1-33704E	scaffold2225517	33704	62	A	B	B	H	B	H	B	H	A	H	H	B	A	H	H	B	H	A	H	B	B	B	H	H	H	H	H	A	B	H	B	A	A	H	A	H	H	H	A	B	H	B
A03	3	66.751	SBINA03_065	scaffold2225529_1-33760E	scaffold2225529	33760	32	A	B	B	H	B	H	B	H	A	H	H	B	A	H	H	B	H	A	H	B	B	B	H	H	H	H	H	A	B	H	B	A	A	H	A	H	H	H	A	B	H	B
A03	3	66.751	SBINA03_065	scaffold2225651_1-34929E	scaffold2225651	34929	59	A	B	B	H	B	H	B	H	A	H	H	B	A	H	H	B	H	A	H	B	B	B	H	H	H	H	H	A	B	H	B	A	A	H	A	H	H	H	A	B	H	B
A03	3	66.751	SBINA03_065	scaffold2225683_1-35270E	scaffold2225683	35270	69	A	B	B	H	B	H	B	H	A	H	H	B	A	H	H	B	H	A	H	B	B	B	H	H	H	H	H	A	B	H	B	A	A	H	A	H	H	H	A	B	H	B
A03	3	66.751	SBINA03_065	scaffold2225787_1-36180E	scaffold2225787	36180	66	A	B	B	H	B	H	B	H	A	H	H	B	A	H	H	B	H	A	H	B	B	B	H	H	H	H	H	A	B	H	B	A	A	H	A	H	H	H	A	B	H	B
A03	3	66.751	SBINA03_065	scaffold2225909_1-37508E	scaffold2225909	37508	27	A	B	B	H	B	H	B	H	A	H	H	B	A	H	H	B	H	A	H	B	B	B	H	H	H	H	H	A	B	H	B	A	A	H	A	H	H	H	A	B	H	B
A03	3	66.751	SBINA03_065	scaffold2225931_1-37797E	scaffold2225931	37797	52	A	B	B	H	B	H	B	H	A	H	H	B	A	H	H	B	H	A	H	B	B	B	H	H	H	H	H	A	B	H	B	A	A	H	A	H	H	H	A	B	H	B
A03	3	66.751	SBINA03_065	scaffold2226091_1-39245E	scaffold2226091	39245	48	A	B	B	H	B	H	B	H	A	H	H	B	A	H	H	B	H	A	H	B	B	B	H	H	H	H	H	A	B	H	B	A	A	H	A	H	H	H	A	B	H	B
A03	3	66.751	SBINA03_065	scaffold2226317_1-41885E	scaffold2226317	41885	63	A	B	B	H	B	H	B	H	A	H	H	B	A	H	H	B	H	A	H	B	B	B	H	H	H	H	H	A	B	H	B	A	A	H	A	H	H	H	A	B	H	B
A03	3	66.751	SBINA03_065	scaffold2226429_1-43380E	scaffold2226429	43380	41	A	B	B	H	B	H	B	H	A	H	H	B	A	H	H	B	H	A	H	B	B	B	H	H	H	H	H	A	B	H	B	A	A	H	A	H	H	H	A	B	H	B
A03	3	66.751	SBINA03_065	scaffold2226601_1-46084E	scaffold2226601	46084	103	A	B	B	H	B	H	B	H	A	H	H	B	A	H	H	B	H	A	H	B	B	B	H	H	H	H	H	A	B	H	B	A	A	H	A	H	H	H	A	B	H	B
A03	3	66.751	SBINA03_065	scaffold2226859_1-51397E	scaffold2226859	51397	86	A	B	B	H	B	H	B	H	A	H	H	B	A	H	H	B	H	A	H	B	B	B	H	H	H	H	H	A	B	H	B	A	A	H	A	H	H	H	A	B	H	B
A03	3	66.751	SBINA03_065	scaffold2226959_1-53008E	scaffold2226959	53008	94	A	B	B	H	B	H	B	H	A	H	H	B	A	H	H	B	H	A	H	B	B	B	H	H	H	H	H	A	B	H	B	A	A	H	A	H	H	H	A	B	H	B
A03	3	66.751	SBINA03_065	scaffold2227151_1-56701E	scaffold2227151	56701	124	A	B	B	H	B	H	B	H	A	H	H	B	A	H	H	B	H	A	H	B	B	B	H	H	H	H	H	A	B	H	B	A	A	H	A	H	H	H	A	B	H	B
A03	3	66.751	SBINA03_065	scaffold2227163_1-57034E	scaffold2227163	57034	95	A	B	B	H	B	H	B	H	A	H	H	B	A	H	H	B	H	A	H	B	B	B	H	H	H	H	H	A	B	H	B	A	A	H	A	H	H	H	A	B	H	B
A03	3	66.751	SBINA03_065	scaffold2227203_1-58051E	scaffold2227203	58051	24	A	B	B	H	B	H	B	H	A	H	H	B	A	H	H	B	H	A	H	B	B	B	H	H	H	H	H	A	B	H	B	A	A	H	A	H	H	H	A	B	H	B
A03	3	66.751	SBINA03_065	scaffold2227329_1-61319E	scaffold2227329	61319	80	A	B	B	H	B	H	B	H	A	H	H	B	A	H	H	B	H	A	H	B	B	B	H	H	H	H	H	A	B	H	B	A	A	H	A	H	H	H	A	B	H	B
A03	3	66.751	SBINA03_065	scaffold2227401_1-63037E	scaffold2227401	63037	127	A	B	B	H	B	H	B	H	A	H	H	B	A	H	H	B	H	A	H	B	B	B	H	H	H	H	H	A	B	H	B	A	A	H	A	H	H	H	A	B	H	B
A03	3	66.751	SBINA03_065	scaffold2227481_1-65536E	scaffold2227481	65536	65	A	B	B	H	B	H	B	H	A	H	H	B	A	H	H	B	H	A	H	B	B	B	H	H	H	H	H	A	B	H	B	A	A	H	A	H	H	H	A	B	H	B
A03	3	66.751	SBINA03_065	scaffold2227511_1-66647E	scaffold2227511	66647	106	A	B	B	H	B	H	B	H	A	H	H	B	A	H	H	B	H	A	H	B	B	B	H	H	H	H	H	A	B	H	B	A	A	H	A	H	H	H	A	B	H	B
A03	3	66.751	SBINA03_065	scaffold2227539_1-67919E	scaffold2227539	67919	52	A	B	B	H	B	H	B	H	A	H	H	B	A	H	H	B	H	A	H	B	B	B	H	H	H	H	H	A	B	H	B	A	A	H	A	H	H	H	A	B	H	B
A03	3	66.751	SBINA03_065	scaffold2227555_1-68464E	scaffold2227555	68464	120	A	B	B	H	B	H	B	H	A	H	H	B	A	H	H	B	H	A	H	B	B	B	H	H	H	H	H	A	B	H	B	A	A	H	A	H	H	H	A	B	H	B
A03	3	66.751	SBINA03_065	scaffold2227939_1-83331E	scaffold2227939	83331	130	A	B	B	H	B	H	B	H	A	H	H	B	A	H	H	B	H	A	H	B	B	B	H	H	H	H	H	A	B	H	B	A	A	H	A	H	H	H	A	B	H	B
A03	3	66.751	SBINA03_065	scaffold2228287_1-107769E	scaffold2228287	107769	306	A	B	B	H	B	H	B	H	A	H	H	B	A	H	H	B	H	A	H	B	B	B	H	H	H	H	H	A	B	H	B	A	A	H	A	H	H	H	A	B	H	B
A03	3	66.751	SBINA03_065	scaffold2228365_1-116347E	scaffold2228365	116347	211	A	B	B	H	B	H	B	H	A	H	H	B	A	H	H	B	H	A	H	B	B	B	H	H	H	H	H	A	B	H	B	A	A	H	A	H	H	H	A	B	H	B
A03	3	66.751	SBINA03_065	scaffold2228611_1-152082E	scaffold2228611	152082	223	A	B	B	H	B	H	B	H	A	H	H	B	A	H	H	B	H	A	H	B	B	B	H	H	H	H	H	A	B	H	B	A	A	H	A	H	H	H	A	B	H	B
A03	3	66.751	SBINA03_065	scaffold2228981_1-279063E	scaffold2228981	279063	398	A	B	B	H	B	H	B	H	A	H	H	B	A	H	H	B	H	A	H	B	B	B	H	H	H	H	H	A	B	H	B	A	A	H	A	H	H	H	A	B	H	B
A03	3	66.751	SBINA03_065	scaffold2229_1-392440E	scaffold2229	392440	241	A	B	B	H	B	H	B	H	A	H	H	B	A	H	H	B	H	A	H	B	B	B	H	H	H	H	H	A	B	H	B	A	A	H	A	H	H	H	A	B	H	B
A03	3	66.751	SBINA03_065	scaffold2583_1-683419E	scaffold2583	683419	761	A	B	B	H	B	H	B	H	A	H	H	B	A	H	H	B	H	A	H	B	B	B	H	H	H	H	H	A	B	H	B	A	A	H	A	H	H	H	A	B	H	B
A03	3	66.751	SBINA03_065	scaffold2627_1-1176536E	scaffold2627	1176536	1602	A	B	B	H	B	H	B	H	A	H	H	B	A	H	H	B	H	A	H	B	B	B	H	H	H	H	H	A	B	H	B	A	A	H	A	H	H	H	A	B	H	B
A03	3	66.751	SBINA03_065	scaffold3_1-690768E	scaffold3	690768	553	A	B	B	H	B	H	B	H	A	H	H	B	A	H	H	B	H	A	H	B	B	B	H	H	H	H	H	A	B	H	B	A	A	H	A	H	H	H	A	B	H	B
A03	3	66.751	SBINA03_065	scaffold301_1-1056004	scaffold301	1056004	916	A	B	B	H	B	H	B	H	A	H	H	B	A	H	H	B	H	A	H	B	B	B	H	H	H	H	H	A	B	H	B	A	A	H	A	H	H	H	A	B	H	B
A03	3	66.751	SBINA03_065	scaffold3195_1-1028301E	scaffold3195	1028301	1130	A	B	B	H	B	H	B	H	A	H	H	B	A	H	H	B	H	A	H	B	B	B	H	H	H	H	H	A	B	H	B	A	A	H	A	H	H	H	A	B	H	B
A03	3	66.751	SBINA03_065	scaffold375_1-157792E	scaffold375	157792	31	A	B	B	H	B	H	B	H	A	H	H	B	A	H	H	B	H	A	H	B	B	B	H	H	H	H	H	A	B	H	B	A	A	H	A	H	H	H	A	B	H	B
A03	3	66.751	SBINA03_065	scaffold403_1-1454998E	scaffold403	1454998	1806	A	B	B	H	B	H	B	H	A	H	H	B	A	H	H	B	H	A	H	B	B	B	H	H	H	H	H	A	B	H	B	A	A	H	A	H	H	H	A	B	H	B
A03	3	66.751	SBINA03_065	scaffold515_1-417874E	scaffold515	417874	285	A	B	B	H	B	H	B	H	A	H	H	B	A	H	H	B	H	A	H	B	B	B	H	H	H	H	H	A	B	H	B	A	A	H	A	H	H	H	A	B	H	B
A03	3	66.751	SBINA03_065	scaffold589_1-1376982E	scaffold589	1376982	1441	A	B	B	H	B	H	B	H	A	H	H	B	A	H	H	B	H	A	H	B	B	B	H	H	H	H	H	A	B	H	B	A	A	H	A	H	H	H	A	B	H	B
A03	3	66.751	SBINA03_065	scaffold625_1-1712552E	scaffold625	1712552	2123	A	B	B	H	B	H	B	H	A	H	H	B	A	H	H	B	H	A	H	B	B	B	H	H	H	H	H	A	B	H	B	A	A	H	A	H	H	H	A	B	H	B
A03	3	66.751	SBINA03_065	scaffold645_1-422855E	scaffold645	422855	397	A	B	B	H	B	H	B	H	A	H	H	B	A	H	H	B	H	A	H	B	B	B	H	H	H	H	H	A	B	H	B	A	A	H	A	H	H	H	A	B	H	B
A03	3	66.751	SBINA03_065	scaffold679_1-181393E	scaffold679	181393	75	A	B	B	H	B	H	B	H	A	H	H	B	A	H	H	B	H	A	H	B	B	B	H	H	H	H	H	A	B	H	B	A	A	H	A	H	H	H	A	B	H	B
A03	3	66.751	SBINA03_065	scaffold691_1-2722160E	scaffold691	2722160	3606	A	B	B	H	B	H	B	H	A	H	H	B	A	H	H	B	H	A	H	B	B	B	H	H	H	H	H	A	B	H	B	A	A	H	A	H	H	H	A	B	H	B
A03	3	66.751	SBINA03_065	scaffold89_1-1763021E	scaffold89	1763021	1474	A	B	B	H	B	H	B	H	A	H	H	B	A	H	H	B	H	A	H	B	B	B	H	H	H	H	H	A	B	H	B	A	A	H	A	H	H	H	A	B	H	B
A03	3	67.233	SBINA03_066	scaffold1053_1009763-1690678E	scaffold1053	680916	629	A	B	B	H	B	H	B	H	A	H	H	B	A	H	H	B	H	A	H	B	B	B	H	H	H	H	H	A	B	H	B	A	A	H	A	H	H	H	A	H	H	B
A03	3	67.233	SBINA03_066	scaffold1329_1-998373E	scaffold1329	998373	853	A	B	B	H	B	H	B	H	A	H	H	B	A	H	H	B	H	A	H	B	B	B	H	H	H	H	H	A	B	H	B	A	A	H	A	H	H	H	A	H	H	B
A03	3	67.233	SBINA03_066	scaffold2219_1-1238191E	scaffold2219	1238191	1331	A	B	B	H	B	H	B	H	A	H	H	B	A	H	H	B	H	A	H	B	B	B	H	H	H	H	H	A	B	H	B	A	A	H	A	H	H	H	A	H	H	B
A03	3	67.233	SBINA03_066	scaffold2221005_1-14891E	scaffold2221005	14891	11	A	B	B	H	B	H	B	H	A	H	H	B	A	H	H	B	H	A	H	B	B	B	H	H	H	H	H	A	B	H	B	A	A	H	A	H	H	H	A	H	H	B
A03	3	67.233	SBINA03_066	scaffold2221535_1-16065E	scaffold2221535	16065	11	A	B	B	H	B	H	B	H	A	H	H	B	A	H	H	B	H	A	H	B	B	B	H	H	H	H	H	A	B	H	B	A	A	H	A	H	H	H	A	H	H	B
A03	3	67.233	SBINA03_066	scaffold2221779_1-16694E	scaffold2221779	16694	13	A	B	B	H	B	H	B	H	A	H	H	B	A	H	H	B	H	A	H	B	B	B	H	H	H	H	H	A	B	H	B	A	A	H	A	H	H	H	A	H	H	B
A03	3	67.233	SBINA03_066	scaffold2221845_1-16868E	scaffold2221845	16868	16	A	B	B	H	B	H	B	H	A	H	H	B	A	H	H	B	H	A	H	B	B	B	H	H	H	H	H	A	B	H	B	A	A	H	A	H	H	H	A	H	H	B
A03	3	67.233	SBINA03_066	scaffold2223009_1-20417E	scaffold2223009	20417	14	A	B	B	H	B	H	B	H	A	H	H	B	A	H	H	B	H	A	H	B	B	B	H	H	H	H	H	A	B	H	B	A	A	H	A	H	H	H	A	H	H	B
A03	3	67.233	SBINA03_066	scaffold2224101_1-24916E	scaffold2224101	24916	30	A	B	B	H	B	H	B	H	A	H	H	B	A	H	H	B	H	A	H	B	B	B	H	H	H	H	H	A	B	H	B	A	A	H	A	H	H	H	A	H	H	B
A03	3	67.233	SBINA03_066	scaffold2224131_1-25050E	scaffold2224131	25050	35	A	B	B	H	B	H	B	H	A	H	H	B	A	H	H	B	H	A	H	B	B	B	H	H	H	H	H	A	B	H	B	A	A	H	A	H	H	H	A	H	H	B
A03	3	67.233	SBINA03_066	scaffold2224685_1-27878E	scaffold2224685	27878	40	A	B	B	H	B	H	B	H	A	H	H	B	A	H	H	B	H	A	H	B	B	B	H	H	H	H	H	A	B	H	B	A	A	H	A	H	H	H	A	H	H	B
A03	3	67.233	SBINA03_066	scaffold2226263_1-41178E	scaffold2226263	41178	62	A	B	B	H	B	H	B	H	A	H	H	B	A	H	H	B	H	A	H	B	B	B	H	H	H	H	H	A	B	H	B	A	A	H	A	H	H	H	A	H	H	B
A03	3	67.233	SBINA03_066	scaffold2227303_1-60480E	scaffold2227303	60480	55	A	B	B	H	B	H	B	H	A	H	H	B	A	H	H	B	H	A	H	B	B	B	H	H	H	H	H	A	B	H	B	A	A	H	A	H	H	H	A	H	H	B
A03	3	67.233	SBINA03_066	scaffold2227383_1-62718E	scaffold2227383	62718	61	A	B	B	H	B	H	B	H	A	H	H	B	A	H	H	B	H	A	H	B	B	B	H	H	H	H	H	A	B	H	B	A	A	H	A	H	H	H	A	H	H	B
A03	3	67.233	SBINA03_066	scaffold2227651_1-71716E	scaffold2227651	71716	110	A	B	B	H	B	H	B	H	A	H	H	B	A	H	H	B	H	A	H	B	B	B	H	H	H	H	H	A	B	H	B	A	A	H	A	H	H	H	A	H	H	B
A03	3	67.233	SBINA03_066	scaffold301_1056005-3255884E	scaffold301	2199880	2906	A	B	B	H	B	H	B	H	A	H	H	B	A	H	H	B	H	A	H	B	B	B	H	H	H	H	H	A	B	H	B	A	A	H	A	H	H	H	A	H	H	B
A03	3	67.975	SBINA03_067	scaffold1053_1-1009762	scaffold1053	1009762	1229	A	B	B	H	B	H	B	H	A	H	H	B	A	H	H	B	H	A	H	B	B	B	H	H	H	H	H	A	B	H	B	A	A	A	A	H	H	H	A	H	H	B
A03	3	67.975	SBINA03_067	scaffold2005_1-1004931E	scaffold2005	1004931	1185	A	B	B	H	B	H	B	H	A	H	H	B	A	H	H	B	H	A	H	B	B	B	H	H	H	H	H	A	B	H	B	A	A	A	A	H	H	H	A	H	H	B
A03	3	67.975	SBINA03_067	scaffold2210141_1-5390E	scaffold2210141	5390	17	A	B	B	H	B	H	B	H	A	H	H	B	A	H	H	B	H	A	H	B	B	B	H	H	H	H	H	A	B	H	B	A	A	A	A	H	H	H	A	H	H	B
A03	3	67.975	SBINA03_067	scaffold2218813_1-11288E	scaffold2218813	11288	18	A	B	B	H	B	H	B	H	A	H	H	B	A	H	H	B	H	A	H	B	B	B	H	H	H	H	H	A	B	H	B	A	A	A	A	H	H	H	A	H	H	B
A03	3	67.975	SBINA03_067	scaffold2220813_1-14436E	scaffold2220813	14436	26	A	B	B	H	B	H	B	H	A	H	H	B	A	H	H	B	H	A	H	B	B	B	H	H	H	H	H	A	B	H	B	A	A	A	A	H	H	H	A	H	H	B
A03	3	67.975	SBINA03_067	scaffold2223541_1-22600E	scaffold2223541	22600	50	A	B	B	H	B	H	B	H	A	H	H	B	A	H	H	B	H	A	H	B	B	B	H	H	H	H	H	A	B	H	B	A	A	A	A	H	H	H	A	H	H	B
A03	3	67.975	SBINA03_067	scaffold2224291_1-25891E	scaffold2224291	25891	46	A	B	B	H	B	H	B	H	A	H	H	B	A	H	H	B	H	A	H	B	B	B	H	H	H	H	H	A	B	H	B	A	A	A	A	H	H	H	A	H	H	B
A03	3	67.975	SBINA03_067	scaffold2225319_1-32069E	scaffold2225319	32069	79	A	B	B	H	B	H	B	H	A	H	H	B	A	H	H	B	H	A	H	B	B	B	H	H	H	H	H	A	B	H	B	A	A	A	A	H	H	H	A	H	H	B
A03	3	67.975	SBINA03_067	scaffold2225535_1-33801E	scaffold2225535	33801	53	A	B	B	H	B	H	B	H	A	H	H	B	A	H	H	B	H	A	H	B	B	B	H	H	H	H	H	A	B	H	B	A	A	A	A	H	H	H	A	H	H	B
A03	3	67.975	SBINA03_067	scaffold2226113_1-39439E	scaffold2226113	39439	46	A	B	B	H	B	H	B	H	A	H	H	B	A	H	H	B	H	A	H	B	B	B	H	H	H	H	H	A	B	H	B	A	A	A	A	H	H	H	A	H	H	B
A03	3	67.975	SBINA03_067	scaffold2227115_1-55920E	scaffold2227115	55920	117	A	B	B	H	B	H	B	H	A	H	H	B	A	H	H	B	H	A	H	B	B	B	H	H	H	H	H	A	B	H	B	A	A	A	A	H	H	H	A	H	H	B
A03	3	67.975	SBINA03_067	scaffold2227269_1-59679E	scaffold2227269	59679	82	A	B	B	H	B	H	B	H	A	H	H	B	A	H	H	B	H	A	H	B	B	B	H	H	H	H	H	A	B	H	B	A	A	A	A	H	H	H	A	H	H	B
A03	3	67.975	SBINA03_067	scaffold2228523_1-140915E	scaffold2228523	140915	188	A	B	B	H	B	H	B	H	A	H	H	B	A	H	H	B	H	A	H	B	B	B	H	H	H	H	H	A	B	H	B	A	A	A	A	H	H	H	A	H	H	B
A03	3	67.975	SBINA03_067	scaffold29_1-1690060E	scaffold29	1690060	2181	A	B	B	H	B	H	B	H	A	H	H	B	A	H	H	B	H	A	H	B	B	B	H	H	H	H	H	A	B	H	B	A	A	A	A	H	H	H	A	H	H	B
A03	3	67.975	SBINA03_067	scaffold3159_1-330322E	scaffold3159	330322	501	A	B	B	H	B	H	B	H	A	H	H	B	A	H	H	B	H	A	H	B	B	B	H	H	H	H	H	A	B	H	B	A	A	A	A	H	H	H	A	H	H	B
A03	3	67.975	SBINA03_067	scaffold653_1-804498E	scaffold653	804498	708	A	B	B	H	B	H	B	H	A	H	H	B	A	H	H	B	H	A	H	B	B	B	H	H	H	H	H	A	B	H	B	A	A	A	A	H	H	H	A	H	H	B
A03	3	67.975	SBINA03_067	scaffold675_1-500943E	scaffold675	500943	620	A	B	B	H	B	H	B	H	A	H	H	B	A	H	H	B	H	A	H	B	B	B	H	H	H	H	H	A	B	H	B	A	A	A	A	H	H	H	A	H	H	B
A03	3	67.975	SBINA03_067	scaffold769_257741-620720E	scaffold769	362980	427	A	B	B	H	B	H	B	H	A	H	H	B	A	H	H	B	H	A	H	B	B	B	H	H	H	H	H	A	B	H	B	A	A	A	A	H	H	H	A	H	H	B
A03	3	68.694	SBINA03_068	scaffold1005_1-184231E	scaffold1005	184231	107	H	B	B	H	B	H	B	H	A	H	H	B	A	H	H	B	H	A	H	B	B	B	H	H	H	H	H	A	B	H	B	A	A	A	A	H	H	H	A	H	H	B
A03	3	68.694	SBINA03_068	scaffold1017_1-3063710E	scaffold1017	3063710	3335	H	B	B	H	B	H	B	H	A	H	H	B	A	H	H	B	H	A	H	B	B	B	H	H	H	H	H	A	B	H	B	A	A	A	A	H	H	H	A	H	H	B
A03	3	68.694	SBINA03_068	scaffold1349_732803-1332781	scaffold1349	599979	854	H	B	B	H	B	H	B	H	A	H	H	B	A	H	H	B	H	A	H	B	B	B	H	H	H	H	H	A	B	H	B	A	A	A	A	H	H	H	A	H	H	B
A03	3	68.694	SBINA03_068	scaffold1551_1-808251E	scaffold1551	808251	1059	H	B	B	H	B	H	B	H	A	H	H	B	A	H	H	B	H	A	H	B	B	B	H	H	H	H	H	A	B	H	B	A	A	A	A	H	H	H	A	H	H	B
A03	3	68.694	SBINA03_068	scaffold1601_1-1016397E	scaffold1601	1016397	1636	H	B	B	H	B	H	B	H	A	H	H	B	A	H	H	B	H	A	H	B	B	B	H	H	H	H	H	A	B	H	B	A	A	A	A	H	H	H	A	H	H	B
A03	3	68.694	SBINA03_068	scaffold2165_1-262385E	scaffold2165	262385	254	H	B	B	H	B	H	B	H	A	H	H	B	A	H	H	B	H	A	H	B	B	B	H	H	H	H	H	A	B	H	B	A	A	A	A	H	H	H	A	H	H	B
A03	3	68.694	SBINA03_068	scaffold2217239_1-9234E	scaffold2217239	9234	25	H	B	B	H	B	H	B	H	A	H	H	B	A	H	H	B	H	A	H	B	B	B	H	H	H	H	H	A	B	H	B	A	A	A	A	H	H	H	A	H	H	B
A03	3	68.694	SBINA03_068	scaffold2218221_1-10553E	scaffold2218221	10553	18	H	B	B	H	B	H	B	H	A	H	H	B	A	H	H	B	H	A	H	B	B	B	H	H	H	H	H	A	B	H	B	A	A	A	A	H	H	H	A	H	H	B
A03	3	68.694	SBINA03_068	scaffold2221193_1-15260E	scaffold2221193	15260	16	H	B	B	H	B	H	B	H	A	H	H	B	A	H	H	B	H	A	H	B	B	B	H	H	H	H	H	A	B	H	B	A	A	A	A	H	H	H	A	H	H	B
A03	3	68.694	SBINA03_068	scaffold2221529_1-16054E	scaffold2221529	16054	29	H	B	B	H	B	H	B	H	A	H	H	B	A	H	H	B	H	A	H	B	B	B	H	H	H	H	H	A	B	H	B	A	A	A	A	H	H	H	A	H	H	B
A03	3	68.694	SBINA03_068	scaffold2221837_1-16848E	scaffold2221837	16848	29	H	B	B	H	B	H	B	H	A	H	H	B	A	H	H	B	H	A	H	B	B	B	H	H	H	H	H	A	B	H	B	A	A	A	A	H	H	H	A	H	H	B
A03	3	68.694	SBINA03_068	scaffold2221885_1-17005E	scaffold2221885	17005	27	H	B	B	H	B	H	B	H	A	H	H	B	A	H	H	B	H	A	H	B	B	B	H	H	H	H	H	A	B	H	B	A	A	A	A	H	H	H	A	H	H	B
A03	3	68.694	SBINA03_068	scaffold2221893_1-17018E	scaffold2221893	17018	29	H	B	B	H	B	H	B	H	A	H	H	B	A	H	H	B	H	A	H	B	B	B	H	H	H	H	H	A	B	H	B	A	A	A	A	H	H	H	A	H	H	B
A03	3	68.694	SBINA03_068	scaffold2222201_1-17818E	scaffold2222201	17818	24	H	B	B	H	B	H	B	H	A	H	H	B	A	H	H	B	H	A	H	B	B	B	H	H	H	H	H	A	B	H	B	A	A	A	A	H	H	H	A	H	H	B
A03	3	68.694	SBINA03_068	scaffold2222343_1-18198E	scaffold2222343	18198	33	H	B	B	H	B	H	B	H	A	H	H	B	A	H	H	B	H	A	H	B	B	B	H	H	H	H	H	A	B	H	B	A	A	A	A	H	H	H	A	H	H	B
A03	3	68.694	SBINA03_068	scaffold2222411_1-18421E	scaffold2222411	18421	21	H	B	B	H	B	H	B	H	A	H	H	B	A	H	H	B	H	A	H	B	B	B	H	H	H	H	H	A	B	H	B	A	A	A	A	H	H	H	A	H	H	B
A03	3	68.694	SBINA03_068	scaffold2222645_1-19124E	scaffold2222645	19124	23	H	B	B	H	B	H	B	H	A	H	H	B	A	H	H	B	H	A	H	B	B	B	H	H	H	H	H	A	B	H	B	A	A	A	A	H	H	H	A	H	H	B
A03	3	68.694	SBINA03_068	scaffold2223209_1-21254E	scaffold2223209	21254	44	H	B	B	H	B	H	B	H	A	H	H	B	A	H	H	B	H	A	H	B	B	B	H	H	H	H	H	A	B	H	B	A	A	A	A	H	H	H	A	H	H	B
A03	3	68.694	SBINA03_068	scaffold2223379_1-21989E	scaffold2223379	21989	42	H	B	B	H	B	H	B	H	A	H	H	B	A	H	H	B	H	A	H	B	B	B	H	H	H	H	H	A	B	H	B	A	A	A	A	H	H	H	A	H	H	B
A03	3	68.694	SBINA03_068	scaffold2223543_1-22627E	scaffold2223543	22627	37	H	B	B	H	B	H	B	H	A	H	H	B	A	H	H	B	H	A	H	B	B	B	H	H	H	H	H	A	B	H	B	A	A	A	A	H	H	H	A	H	H	B
A03	3	68.694	SBINA03_068	scaffold2223685_1-23194E	scaffold2223685	23194	12	H	B	B	H	B	H	B	H	A	H	H	B	A	H	H	B	H	A	H	B	B	B	H	H	H	H	H	A	B	H	B	A	A	A	A	H	H	H	A	H	H	B
A03	3	68.694	SBINA03_068	scaffold2223695_1-23226E	scaffold2223695	23226	49	H	B	B	H	B	H	B	H	A	H	H	B	A	H	H	B	H	A	H	B	B	B	H	H	H	H	H	A	B	H	B	A	A	A	A	H	H	H	A	H	H	B
A03	3	68.694	SBINA03_068	scaffold2223841_1-23829E	scaffold2223841	23829	35	H	B	B	H	B	H	B	H	A	H	H	B	A	H	H	B	H	A	H	B	B	B	H	H	H	H	H	A	B	H	B	A	A	A	A	H	H	H	A	H	H	B
A03	3	68.694	SBINA03_068	scaffold2223915_1-24201E	scaffold2223915	24201	29	H	B	B	H	B	H	B	H	A	H	H	B	A	H	H	B	H	A	H	B	B	B	H	H	H	H	H	A	B	H	B	A	A	A	A	H	H	H	A	H	H	B
A03	3	68.694	SBINA03_068	scaffold2224223_1-25577E	scaffold2224223	25577	49	H	B	B	H	B	H	B	H	A	H	H	B	A	H	H	B	H	A	H	B	B	B	H	H	H	H	H	A	B	H	B	A	A	A	A	H	H	H	A	H	H	B
A03	3	68.694	SBINA03_068	scaffold2224251_1-25699E	scaffold2224251	25699	49	H	B	B	H	B	H	B	H	A	H	H	B	A	H	H	B	H	A	H	B	B	B	H	H	H	H	H	A	B	H	B	A	A	A	A	H	H	H	A	H	H	B
A03	3	68.694	SBINA03_068	scaffold2224531_1-27093E	scaffold2224531	27093	24	H	B	B	H	B	H	B	H	A	H	H	B	A	H	H	B	H	A	H	B	B	B	H	H	H	H	H	A	B	H	B	A	A	A	A	H	H	H	A	H	H	B
A03	3	68.694	SBINA03_068	scaffold2224671_1-27788E	scaffold2224671	27788	38	H	B	B	H	B	H	B	H	A	H	H	B	A	H	H	B	H	A	H	B	B	B	H	H	H	H	H	A	B	H	B	A	A	A	A	H	H	H	A	H	H	B
A03	3	68.694	SBINA03_068	scaffold2224693_1-27907E	scaffold2224693	27907	29	H	B	B	H	B	H	B	H	A	H	H	B	A	H	H	B	H	A	H	B	B	B	H	H	H	H	H	A	B	H	B	A	A	A	A	H	H	H	A	H	H	B
A03	3	68.694	SBINA03_068	scaffold2224713_1-28026E	scaffold2224713	28026	54	H	B	B	H	B	H	B	H	A	H	H	B	A	H	H	B	H	A	H	B	B	B	H	H	H	H	H	A	B	H	B	A	A	A	A	H	H	H	A	H	H	B
A03	3	68.694	SBINA03_068	scaffold2224727_1-28105E	scaffold2224727	28105	11	H	B	B	H	B	H	B	H	A	H	H	B	A	H	H	B	H	A	H	B	B	B	H	H	H	H	H	A	B	H	B	A	A	A	A	H	H	H	A	H	H	B
A03	3	68.694	SBINA03_068	scaffold2225227_1-31536E	scaffold2225227	31536	34	H	B	B	H	B	H	B	H	A	H	H	B	A	H	H	B	H	A	H	B	B	B	H	H	H	H	H	A	B	H	B	A	A	A	A	H	H	H	A	H	H	B
A03	3	68.694	SBINA03_068	scaffold2225351_1-32373E	scaffold2225351	32373	30	H	B	B	H	B	H	B	H	A	H	H	B	A	H	H	B	H	A	H	B	B	B	H	H	H	H	H	A	B	H	B	A	A	A	A	H	H	H	A	H	H	B
A03	3	68.694	SBINA03_068	scaffold2225399_1-32669E	scaffold2225399	32669	56	H	B	B	H	B	H	B	H	A	H	H	B	A	H	H	B	H	A	H	B	B	B	H	H	H	H	H	A	B	H	B	A	A	A	A	H	H	H	A	H	H	B
A03	3	68.694	SBINA03_068	scaffold2225929_1-37758E	scaffold2225929	37758	43	H	B	B	H	B	H	B	H	A	H	H	B	A	H	H	B	H	A	H	B	B	B	H	H	H	H	H	A	B	H	B	A	A	A	A	H	H	H	A	H	H	B
A03	3	68.694	SBINA03_068	scaffold2225939_1-37857E	scaffold2225939	37857	67	H	B	B	H	B	H	B	H	A	H	H	B	A	H	H	B	H	A	H	B	B	B	H	H	H	H	H	A	B	H	B	A	A	A	A	H	H	H	A	H	H	B
A03	3	68.694	SBINA03_068	scaffold2226053_1-38860E	scaffold2226053	38860	44	H	B	B	H	B	H	B	H	A	H	H	B	A	H	H	B	H	A	H	B	B	B	H	H	H	H	H	A	B	H	B	A	A	A	A	H	H	H	A	H	H	B
A03	3	68.694	SBINA03_068	scaffold2226121_1-39500E	scaffold2226121	39500	65	H	B	B	H	B	H	B	H	A	H	H	B	A	H	H	B	H	A	H	B	B	B	H	H	H	H	H	A	B	H	B	A	A	A	A	H	H	H	A	H	H	B
A03	3	68.694	SBINA03_068	scaffold2226225_1-40695E	scaffold2226225	40695	62	H	B	B	H	B	H	B	H	A	H	H	B	A	H	H	B	H	A	H	B	B	B	H	H	H	H	H	A	B	H	B	A	A	A	A	H	H	H	A	H	H	B
A03	3	68.694	SBINA03_068	scaffold2226287_1-41531E	scaffold2226287	41531	83	H	B	B	H	B	H	B	H	A	H	H	B	A	H	H	B	H	A	H	B	B	B	H	H	H	H	H	A	B	H	B	A	A	A	A	H	H	H	A	H	H	B
A03	3	68.694	SBINA03_068	scaffold2226837_1-50951E	scaffold2226837	50951	126	H	B	B	H	B	H	B	H	A	H	H	B	A	H	H	B	H	A	H	B	B	B	H	H	H	H	H	A	B	H	B	A	A	A	A	H	H	H	A	H	H	B
A03	3	68.694	SBINA03_068	scaffold2226861_1-51407E	scaffold2226861	51407	70	H	B	B	H	B	H	B	H	A	H	H	B	A	H	H	B	H	A	H	B	B	B	H	H	H	H	H	A	B	H	B	A	A	A	A	H	H	H	A	H	H	B
A03	3	68.694	SBINA03_068	scaffold2227227_1-58738E	scaffold2227227	58738	92	H	B	B	H	B	H	B	H	A	H	H	B	A	H	H	B	H	A	H	B	B	B	H	H	H	H	H	A	B	H	B	A	A	A	A	H	H	H	A	H	H	B
A03	3	68.694	SBINA03_068	scaffold2227761_1-75911E	scaffold2227761	75911	129	H	B	B	H	B	H	B	H	A	H	H	B	A	H	H	B	H	A	H	B	B	B	H	H	H	H	H	A	B	H	B	A	A	A	A	H	H	H	A	H	H	B
A03	3	68.694	SBINA03_068	scaffold2228421_1-125046E	scaffold2228421	125046	123	H	B	B	H	B	H	B	H	A	H	H	B	A	H	H	B	H	A	H	B	B	B	H	H	H	H	H	A	B	H	B	A	A	A	A	H	H	H	A	H	H	B
A03	3	68.694	SBINA03_068	scaffold2443_1-502787E	scaffold2443	502787	651	H	B	B	H	B	H	B	H	A	H	H	B	A	H	H	B	H	A	H	B	B	B	H	H	H	H	H	A	B	H	B	A	A	A	A	H	H	H	A	H	H	B
A03	3	68.694	SBINA03_068	scaffold349_1-2559598E	scaffold349	2559598	3190	H	B	B	H	B	H	B	H	A	H	H	B	A	H	H	B	H	A	H	B	B	B	H	H	H	H	H	A	B	H	B	A	A	A	A	H	H	H	A	H	H	B
A03	3	68.694	SBINA03_068	scaffold397_1-247059E	scaffold397	247059	255	H	B	B	H	B	H	B	H	A	H	H	B	A	H	H	B	H	A	H	B	B	B	H	H	H	H	H	A	B	H	B	A	A	A	A	H	H	H	A	H	H	B
A03	3	68.694	SBINA03_068	scaffold657_1-1467806E	scaffold657	1467806	1655	H	B	B	H	B	H	B	H	A	H	H	B	A	H	H	B	H	A	H	B	B	B	H	H	H	H	H	A	B	H	B	A	A	A	A	H	H	H	A	H	H	B
A03	3	68.694	SBINA03_068	scaffold703_1-452787E	scaffold703	452787	376	H	B	B	H	B	H	B	H	A	H	H	B	A	H	H	B	H	A	H	B	B	B	H	H	H	H	H	A	B	H	B	A	A	A	A	H	H	H	A	H	H	B
A03	3	68.694	SBINA03_068	scaffold769_1-257740	scaffold769	257740	183	H	B	B	H	B	H	B	H	A	H	H	B	A	H	H	B	H	A	H	B	B	B	H	H	H	H	H	A	B	H	B	A	A	A	A	H	H	H	A	H	H	B
A03	3	69.426	SBINA03_069	scaffold1349_1-732802	scaffold1349	732802	1130	H	B	B	H	B	H	B	H	A	H	H	B	A	H	H	B	H	H	H	B	B	B	H	H	H	H	H	A	B	H	B	A	A	A	A	H	H	H	A	H	H	B
A03	3	69.426	SBINA03_069	scaffold2131_1-443102E	scaffold2131	443102	772	H	B	B	H	B	H	B	H	A	H	H	B	A	H	H	B	H	H	H	B	B	B	H	H	H	H	H	A	B	H	B	A	A	A	A	H	H	H	A	H	H	B
A03	3	69.426	SBINA03_069	scaffold2217997_1-10276E	scaffold2217997	10276	16	H	B	B	H	B	H	B	H	A	H	H	B	A	H	H	B	H	H	H	B	B	B	H	H	H	H	H	A	B	H	B	A	A	A	A	H	H	H	A	H	H	B
A03	3	69.426	SBINA03_069	scaffold2225855_1-36834E	scaffold2225855	36834	43	H	B	B	H	B	H	B	H	A	H	H	B	A	H	H	B	H	H	H	B	B	B	H	H	H	H	H	A	B	H	B	A	A	A	A	H	H	H	A	H	H	B
A03	3	69.426	SBINA03_069	scaffold2228177_1-97416E	scaffold2228177	97416	126	H	B	B	H	B	H	B	H	A	H	H	B	A	H	H	B	H	H	H	B	B	B	H	H	H	H	H	A	B	H	B	A	A	A	A	H	H	H	A	H	H	B
A03	3	69.426	SBINA03_069	scaffold2228983_1-280347E	scaffold2228983	280347	574	H	B	B	H	B	H	B	H	A	H	H	B	A	H	H	B	H	H	H	B	B	B	H	H	H	H	H	A	B	H	B	A	A	A	A	H	H	H	A	H	H	B
A03	3	69.426	SBINA03_069	scaffold3079_3929796-4464346E	scaffold3079	534551	835	H	B	B	H	B	H	B	H	A	H	H	B	A	H	H	B	H	H	H	B	B	B	H	H	H	H	H	A	B	H	B	A	A	A	A	H	H	H	A	H	H	B
A03	3	70.228	SBINA03_070	scaffold3079_3094305-3929795	scaffold3079	835491	1124	H	B	B	H	B	H	B	H	A	H	H	B	A	H	H	B	H	H	H	B	B	B	H	H	H	H	H	A	H	H	B	A	A	A	A	H	H	H	A	H	H	B
A03	3	70.811	SBINA03_071	scaffold2223475_1-22364E	scaffold2223475	22364	57	H	B	B	H	B	H	B	H	A	H	H	B	A	H	H	B	H	H	H	B	B	B	H	H	H	H	B	A	H	H	B	A	A	A	A	H	H	H	A	H	H	B
A03	3	70.811	SBINA03_071	scaffold3079_2441567-3094304	scaffold3079	652738	753	H	B	B	H	B	H	B	H	A	H	H	B	A	H	H	B	H	H	H	B	B	B	H	H	H	H	B	A	H	H	B	A	A	A	A	H	H	H	A	H	H	B
A03	3	71.673	SBINA03_072	scaffold3079_1668883-2441566	scaffold3079	772684	793	H	B	B	H	B	H	B	H	A	A	H	B	A	H	H	B	H	H	H	B	B	B	H	H	H	H	B	A	H	H	B	A	A	A	A	H	H	H	A	H	H	B
A03	3	72.091	SBINA03_073	scaffold2225385_1-32560E	scaffold2225385	32560	55	H	B	B	H	B	H	B	H	A	A	H	B	A	H	H	B	H	H	H	B	B	B	H	H	H	H	B	A	H	H	B	A	A	A	A	H	H	H	A	B	H	B
A03	3	72.091	SBINA03_073	scaffold2226969_1-53162E	scaffold2226969	53162	101	H	B	B	H	B	H	B	H	A	A	H	B	A	H	H	B	H	H	H	B	B	B	H	H	H	H	B	A	H	H	B	A	A	A	A	H	H	H	A	B	H	B
A03	3	72.091	SBINA03_073	scaffold3079_875197-1668882	scaffold3079	793686	774	H	B	B	H	B	H	B	H	A	A	H	B	A	H	H	B	H	H	H	B	B	B	H	H	H	H	B	A	H	H	B	A	A	A	A	H	H	H	A	B	H	B
A03	3	72.988	SBINA03_074	scaffold2221373_1-15672E	scaffold2221373	15672	20	H	B	B	H	B	H	H	H	A	A	H	B	A	H	H	B	H	H	H	B	B	B	H	H	H	H	B	A	H	H	B	A	A	A	A	H	H	H	A	B	H	B
A03	3	72.988	SBINA03_074	scaffold2225229_1-31541E	scaffold2225229	31541	52	H	B	B	H	B	H	H	H	A	A	H	B	A	H	H	B	H	H	H	B	B	B	H	H	H	H	B	A	H	H	B	A	A	A	A	H	H	H	A	B	H	B
A03	3	72.988	SBINA03_074	scaffold2226083_1-39187E	scaffold2226083	39187	35	H	B	B	H	B	H	H	H	A	A	H	B	A	H	H	B	H	H	H	B	B	B	H	H	H	H	B	A	H	H	B	A	A	A	A	H	H	H	A	B	H	B
A03	3	72.988	SBINA03_074	scaffold2993_1253702-2071090E	scaffold2993	817389	1361	H	B	B	H	B	H	H	H	A	A	H	B	A	H	H	B	H	H	H	B	B	B	H	H	H	H	B	A	H	H	B	A	A	A	A	H	H	H	A	B	H	B
A03	3	72.988	SBINA03_074	scaffold3079_1-875196	scaffold3079	875196	1188	H	B	B	H	B	H	H	H	A	A	H	B	A	H	H	B	H	H	H	B	B	B	H	H	H	H	B	A	H	H	B	A	A	A	A	H	H	H	A	B	H	B
A03	3	73.981	SBINA03_075	scaffold2993_958431-1253701	scaffold2993	295271	185	H	B	B	H	B	H	H	H	A	A	H	B	A	H	H	B	H	H	H	B	B	B	H	H	H	H	B	A	H	H	B	A	A	A	A	H	H	H	A	B	H	B
A03	3	75.606	SBINA03_076	scaffold1047_1-204554E	scaffold1047	204554	286	H	B	B	H	B	H	H	H	A	A	H	B	A	A	H	B	H	H	H	B	H	B	H	H	H	H	B	A	H	A	B	A	A	A	A	H	H	H	A	B	H	B
A03	3	75.606	SBINA03_076	scaffold1265_1-2091308E	scaffold1265	2091308	2795	H	B	B	H	B	H	H	H	A	A	H	B	A	A	H	B	H	H	H	B	H	B	H	H	H	H	B	A	H	A	B	A	A	A	A	H	H	H	A	B	H	B
A03	3	75.606	SBINA03_076	scaffold1267_1-1796699E	scaffold1267	1796699	2635	H	B	B	H	B	H	H	H	A	A	H	B	A	A	H	B	H	H	H	B	H	B	H	H	H	H	B	A	H	A	B	A	A	A	A	H	H	H	A	B	H	B
A03	3	75.606	SBINA03_076	scaffold1439_1-466476E	scaffold1439	466476	661	H	B	B	H	B	H	H	H	A	A	H	B	A	A	H	B	H	H	H	B	H	B	H	H	H	H	B	A	H	A	B	A	A	A	A	H	H	H	A	B	H	B
A03	3	75.606	SBINA03_076	scaffold1999_1348895-1963398E	scaffold1999	614504	764	H	B	B	H	B	H	H	H	A	A	H	B	A	A	H	B	H	H	H	B	H	B	H	H	H	H	B	A	H	A	B	A	A	A	A	H	H	H	A	B	H	B
A03	3	75.606	SBINA03_076	scaffold2215085_1-7408E	scaffold2215085	7408	14	H	B	B	H	B	H	H	H	A	A	H	B	A	A	H	B	H	H	H	B	H	B	H	H	H	H	B	A	H	A	B	A	A	A	A	H	H	H	A	B	H	B
A03	3	75.606	SBINA03_076	scaffold2218365_1-10766E	scaffold2218365	10766	24	H	B	B	H	B	H	H	H	A	A	H	B	A	A	H	B	H	H	H	B	H	B	H	H	H	H	B	A	H	A	B	A	A	A	A	H	H	H	A	B	H	B
A03	3	75.606	SBINA03_076	scaffold2220737_1-14283E	scaffold2220737	14283	18	H	B	B	H	B	H	H	H	A	A	H	B	A	A	H	B	H	H	H	B	H	B	H	H	H	H	B	A	H	A	B	A	A	A	A	H	H	H	A	B	H	B
A03	3	75.606	SBINA03_076	scaffold2224077_1-24834E	scaffold2224077	24834	50	H	B	B	H	B	H	H	H	A	A	H	B	A	A	H	B	H	H	H	B	H	B	H	H	H	H	B	A	H	A	B	A	A	A	A	H	H	H	A	B	H	B
A03	3	75.606	SBINA03_076	scaffold2224691_1-27890E	scaffold2224691	27890	73	H	B	B	H	B	H	H	H	A	A	H	B	A	A	H	B	H	H	H	B	H	B	H	H	H	H	B	A	H	A	B	A	A	A	A	H	H	H	A	B	H	B
A03	3	75.606	SBINA03_076	scaffold2225443_1-32908E	scaffold2225443	32908	55	H	B	B	H	B	H	H	H	A	A	H	B	A	A	H	B	H	H	H	B	H	B	H	H	H	H	B	A	H	A	B	A	A	A	A	H	H	H	A	B	H	B
A03	3	75.606	SBINA03_076	scaffold2225619_1-34691E	scaffold2225619	34691	60	H	B	B	H	B	H	H	H	A	A	H	B	A	A	H	B	H	H	H	B	H	B	H	H	H	H	B	A	H	A	B	A	A	A	A	H	H	H	A	B	H	B
A03	3	75.606	SBINA03_076	scaffold2225835_1-36559E	scaffold2225835	36559	51	H	B	B	H	B	H	H	H	A	A	H	B	A	A	H	B	H	H	H	B	H	B	H	H	H	H	B	A	H	A	B	A	A	A	A	H	H	H	A	B	H	B
A03	3	75.606	SBINA03_076	scaffold2227291_1-60282E	scaffold2227291	60282	83	H	B	B	H	B	H	H	H	A	A	H	B	A	A	H	B	H	H	H	B	H	B	H	H	H	H	B	A	H	A	B	A	A	A	A	H	H	H	A	B	H	B
A03	3	75.606	SBINA03_076	scaffold2227345_1-61508E	scaffold2227345	61508	50	H	B	B	H	B	H	H	H	A	A	H	B	A	A	H	B	H	H	H	B	H	B	H	H	H	H	B	A	H	A	B	A	A	A	A	H	H	H	A	B	H	B
A03	3	75.606	SBINA03_076	scaffold2228883_1-221186E	scaffold2228883	221186	402	H	B	B	H	B	H	H	H	A	A	H	B	A	A	H	B	H	H	H	B	H	B	H	H	H	H	B	A	H	A	B	A	A	A	A	H	H	H	A	B	H	B
A03	3	75.868	SBINA03_077	scaffold1155_1-578802E	scaffold1155	578802	614	H	B	B	H	B	H	H	H	A	A	H	B	A	A	H	B	H	H	H	B	H	B	H	H	H	H	B	A	H	H	B	A	A	A	A	H	H	H	A	B	H	B
A03	3	75.868	SBINA03_077	scaffold1421_1-1190529E	scaffold1421	1190529	1569	H	B	B	H	B	H	H	H	A	A	H	B	A	A	H	B	H	H	H	B	H	B	H	H	H	H	B	A	H	H	B	A	A	A	A	H	H	H	A	B	H	B
A03	3	75.868	SBINA03_077	scaffold1637_1-1078404	scaffold1637	1078404	1079	H	B	B	H	B	H	H	H	A	A	H	B	A	A	H	B	H	H	H	B	H	B	H	H	H	H	B	A	H	H	B	A	A	A	A	H	H	H	A	B	H	B
A03	3	75.868	SBINA03_077	scaffold1747_1-648942E	scaffold1747	648942	849	H	B	B	H	B	H	H	H	A	A	H	B	A	A	H	B	H	H	H	B	H	B	H	H	H	H	B	A	H	H	B	A	A	A	A	H	H	H	A	B	H	B
A03	3	75.868	SBINA03_077	scaffold1853_1-1284305E	scaffold1853	1284305	1605	H	B	B	H	B	H	H	H	A	A	H	B	A	A	H	B	H	H	H	B	H	B	H	H	H	H	B	A	H	H	B	A	A	A	A	H	H	H	A	B	H	B
A03	3	75.868	SBINA03_077	scaffold1999_1-1348894	scaffold1999	1348894	1449	H	B	B	H	B	H	H	H	A	A	H	B	A	A	H	B	H	H	H	B	H	B	H	H	H	H	B	A	H	H	B	A	A	A	A	H	H	H	A	B	H	B
A03	3	75.868	SBINA03_077	scaffold2073_1-833975E	scaffold2073	833975	1280	H	B	B	H	B	H	H	H	A	A	H	B	A	A	H	B	H	H	H	B	H	B	H	H	H	H	B	A	H	H	B	A	A	A	A	H	H	H	A	B	H	B
A03	3	75.868	SBINA03_077	scaffold2210949_1-5726E	scaffold2210949	5726	11	H	B	B	H	B	H	H	H	A	A	H	B	A	A	H	B	H	H	H	B	H	B	H	H	H	H	B	A	H	H	B	A	A	A	A	H	H	H	A	B	H	B
A03	3	75.868	SBINA03_077	scaffold2219255_1-11871E	scaffold2219255	11871	24	H	B	B	H	B	H	H	H	A	A	H	B	A	A	H	B	H	H	H	B	H	B	H	H	H	H	B	A	H	H	B	A	A	A	A	H	H	H	A	B	H	B
A03	3	75.868	SBINA03_077	scaffold2222729_1-19400E	scaffold2222729	19400	25	H	B	B	H	B	H	H	H	A	A	H	B	A	A	H	B	H	H	H	B	H	B	H	H	H	H	B	A	H	H	B	A	A	A	A	H	H	H	A	B	H	B
A03	3	75.868	SBINA03_077	scaffold2223039_1-20519E	scaffold2223039	20519	32	H	B	B	H	B	H	H	H	A	A	H	B	A	A	H	B	H	H	H	B	H	B	H	H	H	H	B	A	H	H	B	A	A	A	A	H	H	H	A	B	H	B
A03	3	75.868	SBINA03_077	scaffold2223411_1-22050E	scaffold2223411	22050	18	H	B	B	H	B	H	H	H	A	A	H	B	A	A	H	B	H	H	H	B	H	B	H	H	H	H	B	A	H	H	B	A	A	A	A	H	H	H	A	B	H	B
A03	3	75.868	SBINA03_077	scaffold2224261_1-25721E	scaffold2224261	25721	32	H	B	B	H	B	H	H	H	A	A	H	B	A	A	H	B	H	H	H	B	H	B	H	H	H	H	B	A	H	H	B	A	A	A	A	H	H	H	A	B	H	B
A03	3	75.868	SBINA03_077	scaffold2224319_1-26034E	scaffold2224319	26034	62	H	B	B	H	B	H	H	H	A	A	H	B	A	A	H	B	H	H	H	B	H	B	H	H	H	H	B	A	H	H	B	A	A	A	A	H	H	H	A	B	H	B
A03	3	75.868	SBINA03_077	scaffold2224447_1-26701E	scaffold2224447	26701	35	H	B	B	H	B	H	H	H	A	A	H	B	A	A	H	B	H	H	H	B	H	B	H	H	H	H	B	A	H	H	B	A	A	A	A	H	H	H	A	B	H	B
A03	3	75.868	SBINA03_077	scaffold2225969_1-38041E	scaffold2225969	38041	57	H	B	B	H	B	H	H	H	A	A	H	B	A	A	H	B	H	H	H	B	H	B	H	H	H	H	B	A	H	H	B	A	A	A	A	H	H	H	A	B	H	B
A03	3	75.868	SBINA03_077	scaffold2226067_1-39010E	scaffold2226067	39010	21	H	B	B	H	B	H	H	H	A	A	H	B	A	A	H	B	H	H	H	B	H	B	H	H	H	H	B	A	H	H	B	A	A	A	A	H	H	H	A	B	H	B
A03	3	75.868	SBINA03_077	scaffold2226081_1-39176E	scaffold2226081	39176	29	H	B	B	H	B	H	H	H	A	A	H	B	A	A	H	B	H	H	H	B	H	B	H	H	H	H	B	A	H	H	B	A	A	A	A	H	H	H	A	B	H	B
A03	3	75.868	SBINA03_077	scaffold2226147_1-39742E	scaffold2226147	39742	106	H	B	B	H	B	H	H	H	A	A	H	B	A	A	H	B	H	H	H	B	H	B	H	H	H	H	B	A	H	H	B	A	A	A	A	H	H	H	A	B	H	B
A03	3	75.868	SBINA03_077	scaffold2226153_1-39837E	scaffold2226153	39837	80	H	B	B	H	B	H	H	H	A	A	H	B	A	A	H	B	H	H	H	B	H	B	H	H	H	H	B	A	H	H	B	A	A	A	A	H	H	H	A	B	H	B
A03	3	75.868	SBINA03_077	scaffold2226241_1-40911E	scaffold2226241	40911	57	H	B	B	H	B	H	H	H	A	A	H	B	A	A	H	B	H	H	H	B	H	B	H	H	H	H	B	A	H	H	B	A	A	A	A	H	H	H	A	B	H	B
A03	3	75.868	SBINA03_077	scaffold2227077_1-55120E	scaffold2227077	55120	74	H	B	B	H	B	H	H	H	A	A	H	B	A	A	H	B	H	H	H	B	H	B	H	H	H	H	B	A	H	H	B	A	A	A	A	H	H	H	A	B	H	B
A03	3	75.868	SBINA03_077	scaffold2228251_1-103260E	scaffold2228251	103260	133	H	B	B	H	B	H	H	H	A	A	H	B	A	A	H	B	H	H	H	B	H	B	H	H	H	H	B	A	H	H	B	A	A	A	A	H	H	H	A	B	H	B
A03	3	75.868	SBINA03_077	scaffold2228431_1-126386E	scaffold2228431	126386	182	H	B	B	H	B	H	H	H	A	A	H	B	A	A	H	B	H	H	H	B	H	B	H	H	H	H	B	A	H	H	B	A	A	A	A	H	H	H	A	B	H	B
A03	3	75.868	SBINA03_077	scaffold2228673_1-164234E	scaffold2228673	164234	223	H	B	B	H	B	H	H	H	A	A	H	B	A	A	H	B	H	H	H	B	H	B	H	H	H	H	B	A	H	H	B	A	A	A	A	H	H	H	A	B	H	B
A03	3	75.868	SBINA03_077	scaffold2228715_1-170219E	scaffold2228715	170219	280	H	B	B	H	B	H	H	H	A	A	H	B	A	A	H	B	H	H	H	B	H	B	H	H	H	H	B	A	H	H	B	A	A	A	A	H	H	H	A	B	H	B
A03	3	75.868	SBINA03_077	scaffold2441_1-924989E	scaffold2441	924989	766	H	B	B	H	B	H	H	H	A	A	H	B	A	A	H	B	H	H	H	B	H	B	H	H	H	H	B	A	H	H	B	A	A	A	A	H	H	H	A	B	H	B
A03	3	75.868	SBINA03_077	scaffold2993_1-958430	scaffold2993	958430	1418	H	B	B	H	B	H	H	H	A	A	H	B	A	A	H	B	H	H	H	B	H	B	H	H	H	H	B	A	H	H	B	A	A	A	A	H	H	H	A	B	H	B
A03	3	76.588	SBINA03_078	scaffold1637_1078405-1101147	scaffold1637	22743	29	H	B	B	H	B	H	H	H	A	A	H	B	A	A	H	B	H	H	H	B	H	H	H	H	H	H	B	A	H	H	B	A	A	A	A	H	H	H	A	B	H	B
A03	3	77.143	SBINA03_079	scaffold1637_1101148-2008784E	scaffold1637	907637	1512	H	B	B	H	B	H	H	H	A	A	H	B	A	A	H	B	H	H	H	B	H	H	B	H	H	H	B	A	H	H	B	A	A	A	A	H	H	H	A	B	H	B
A03	3	77.143	SBINA03_079	scaffold3029_1-614285	scaffold3029	614285	926	H	B	B	H	B	H	H	H	A	A	H	B	A	A	H	B	H	H	H	B	H	H	B	H	H	H	B	A	H	H	B	A	A	A	A	H	H	H	A	B	H	B
A03	3	77.143	SBINA03_079	scaffold3535_1-490907E	scaffold3535	490907	846	H	B	B	H	B	H	H	H	A	A	H	B	A	A	H	B	H	H	H	B	H	H	B	H	H	H	B	A	H	H	B	A	A	A	A	H	H	H	A	B	H	B
A03	3	77.851	SBINA03_080	scaffold3029_614286-650280	scaffold3029	35995	36	H	B	B	H	B	H	H	H	A	A	H	B	A	A	H	B	H	H	B	B	H	H	B	H	H	H	B	A	H	H	B	A	A	A	A	H	H	H	A	B	H	B
A03	3	78.839	SBINA03_081	scaffold3029_650281-879652	scaffold3029	229372	428	H	B	B	B	B	H	H	H	A	A	H	B	A	A	H	B	H	H	B	B	H	H	B	H	H	H	B	A	H	H	B	A	A	A	A	H	H	H	A	B	H	B
A03	3	79.621	SBINA03_082	scaffold2221031_1-14937E	scaffold2221031	14937	20	H	B	B	B	B	H	H	H	A	A	H	B	A	A	H	B	H	H	B	B	H	H	B	H	H	H	B	A	H	H	H	A	A	A	A	H	H	H	A	B	H	B
A03	3	79.621	SBINA03_082	scaffold3029_879653-1179587	scaffold3029	299935	319	H	B	B	B	B	H	H	H	A	A	H	B	A	A	H	B	H	H	B	B	H	H	B	H	H	H	B	A	H	H	H	A	A	A	A	H	H	H	A	B	H	B
A03	3	80.446	SBINA03_083	scaffold3029_1179588-1899863	scaffold3029	720276	609	H	B	B	B	B	H	H	H	A	A	H	B	A	A	H	B	H	H	B	B	H	H	B	H	H	H	B	A	H	H	H	A	A	A	A	H	H	H	A	B	H	B
A03	3	81.335	SBINA03_084	scaffold3029_1899864-2140186	scaffold3029	240323	281	H	B	B	B	B	H	H	B	A	A	H	B	A	A	H	B	H	H	B	B	H	H	B	H	H	H	B	A	H	H	H	A	A	A	A	H	H	H	A	B	H	B
A03	3	82.255	SBINA03_085	scaffold3029_2140187-2296355	scaffold3029	156169	198	H	B	B	B	B	H	H	B	A	A	H	B	A	A	H	B	H	H	B	B	H	H	B	H	H	H	B	A	H	H	H	A	A	A	A	H	H	H	A	B	H	B
A03	3	83.121	SBINA03_086	scaffold3029_2835863-3016157	scaffold3029	180295	229	H	B	B	B	B	H	H	B	A	A	H	B	A	A	H	B	H	H	B	B	H	H	B	H	H	H	B	A	H	H	H	A	A	A	A	H	H	H	A	B	H	B
A03	3	83.121	SBINA03_086	scaffold3029_2296356-2380701	scaffold3029	84346	55	H	B	B	B	B	H	H	B	A	A	H	B	A	A	H	B	H	H	B	B	H	H	B	H	H	H	B	A	H	H	H	A	A	A	A	H	H	H	A	B	H	B
A03	3	83.121	SBINA03_086	scaffold2213849_1-6821E	scaffold2213849	6821	21	H	B	B	B	B	H	H	B	A	A	H	B	A	A	H	B	H	H	B	B	H	H	B	H	H	H	B	A	H	H	H	A	A	A	A	H	H	H	A	B	H	B
A03	3	83.764	SBINA03_087	scaffold3029_3016158-4129792	scaffold3029	1113635	1607	H	B	B	B	B	H	H	B	A	A	H	B	A	A	H	B	H	H	B	B	H	H	B	H	H	H	B	A	H	H	H	A	A	A	A	H	H	H	A	B	H	B
A03	3	83.764	SBINA03_087	scaffold3029_4262616-4416822	scaffold3029	154207	279	H	B	B	B	B	H	H	B	A	A	H	B	A	A	H	B	H	H	B	B	H	H	B	H	H	H	B	A	H	H	H	A	A	A	A	H	H	H	A	B	H	B
A03	3	83.764	SBINA03_087	scaffold3029_4477673-4496037	scaffold3029	18365	15	H	B	B	B	B	H	H	B	A	A	H	B	A	A	H	B	H	H	B	B	H	H	B	H	H	H	B	A	H	H	H	A	A	A	A	H	H	H	A	B	H	B
A03	3	83.764	SBINA03_087	scaffold3029_4544960-4687443	scaffold3029	142484	198	H	B	B	B	B	H	H	B	A	A	H	B	A	A	H	B	H	H	B	B	H	H	B	H	H	H	B	A	H	H	H	A	A	A	A	H	H	H	A	B	H	B
A03	3	83.764	SBINA03_087	scaffold3029_4823950-5015843	scaffold3029	191894	348	H	B	B	B	B	H	H	B	A	A	H	B	A	A	H	B	H	H	B	B	H	H	B	H	H	H	B	A	H	H	H	A	A	A	A	H	H	H	A	B	H	B
A03	3	83.764	SBINA03_087	scaffold3029_5313238-5629345	scaffold3029	316108	517	H	B	B	B	B	H	H	B	A	A	H	B	A	A	H	B	H	H	B	B	H	H	B	H	H	H	B	A	H	H	H	A	A	A	A	H	H	H	A	B	H	B
A03	3	83.764	SBINA03_087	scaffold2216459_1-8390E	scaffold2216459	8390	8	H	B	B	B	B	H	H	B	A	A	H	B	A	A	H	B	H	H	B	B	H	H	B	H	H	H	B	A	H	H	H	A	A	A	A	H	H	H	A	B	H	B
A03	3	83.764	SBINA03_087	scaffold2222971_1-20288E	scaffold2222971	20288	66	H	B	B	B	B	H	H	B	A	A	H	B	A	A	H	B	H	H	B	B	H	H	B	H	H	H	B	A	H	H	H	A	A	A	A	H	H	H	A	B	H	B
A03	3	83.764	SBINA03_087	scaffold2225173_1-31068E	scaffold2225173	31068	55	H	B	B	B	B	H	H	B	A	A	H	B	A	A	H	B	H	H	B	B	H	H	B	H	H	H	B	A	H	H	H	A	A	A	A	H	H	H	A	B	H	B
A03	3	83.764	SBINA03_087	scaffold2225901_1-37360E	scaffold2225901	37360	84	H	B	B	B	B	H	H	B	A	A	H	B	A	A	H	B	H	H	B	B	H	H	B	H	H	H	B	A	H	H	H	A	A	A	A	H	H	H	A	B	H	B
A03	3	84.479	SBINA03_088	scaffold3029_5629346-6163653	scaffold3029	534308	681	H	B	B	B	B	H	H	B	A	A	H	B	A	A	H	B	H	H	B	B	H	H	B	H	H	H	B	A	H	H	H	A	A	A	A	H	H	H	A	B	H	B
A03	3	84.479	SBINA03_088	scaffold3029_6889930-6989186	scaffold3029	99257	72	H	B	B	B	B	H	H	B	A	A	H	B	A	A	H	B	H	H	B	B	H	H	B	H	H	H	B	A	H	H	H	A	A	A	A	H	H	H	A	B	H	B
A03	3	85.205	SBINA03_089	scaffold2221699_1-16465E	scaffold2221699	16465	23	H	B	B	B	B	H	H	B	A	A	H	B	A	A	H	B	H	H	B	B	H	H	B	H	H	H	B	A	H	H	H	A	A	A	A	H	H	H	A	B	H	B
A03	3	85.205	SBINA03_089	scaffold3029_6989187-7094195	scaffold3029	105009	93	H	B	B	B	B	H	H	B	A	A	H	B	A	A	H	B	H	H	B	B	H	H	B	H	H	H	B	A	H	H	H	A	A	A	A	H	H	H	A	B	H	B
A03	3	85.941	SBINA03_090	scaffold3029_7094196-7252121	scaffold3029	157926	197	H	B	B	B	B	H	H	B	A	A	H	B	A	A	H	B	H	H	B	B	H	H	B	H	B	H	B	A	H	H	H	A	A	A	A	H	H	H	A	B	H	B
A03	3	86.614	SBINA03_091	scaffold2228225_1-101994E	scaffold2228225	101994	215	H	B	B	B	B	H	H	B	A	A	H	B	A	A	H	B	H	H	B	B	H	H	B	H	B	B	B	A	H	H	H	A	A	A	A	H	H	H	A	B	H	B
A03	3	86.614	SBINA03_091	scaffold3029_7252122-8431747E	scaffold3029	1179626	1325	H	B	B	B	B	H	H	B	A	A	H	B	A	A	H	B	H	H	B	B	H	H	B	H	B	B	B	A	H	H	H	A	A	A	A	H	H	H	A	B	H	B
A03	3	86.614	SBINA03_091	scaffold3351_1-793012	scaffold3351	793012	972	H	B	B	B	B	H	H	B	A	A	H	B	A	A	H	B	H	H	B	B	H	H	B	H	B	B	B	A	H	H	H	A	A	A	A	H	H	H	A	B	H	B
A03	3	87.418	SBINA03_092	scaffold3351_793013-993560	scaffold3351	200548	239	H	B	B	B	B	H	H	B	A	A	H	B	A	A	H	B	H	H	B	B	H	H	B	H	B	B	B	A	H	H	H	A	A	A	A	H	A	H	A	B	H	B
A03	3	88.227	SBINA03_093	scaffold3351_993561-1011223	scaffold3351	17663	16	H	B	B	B	B	H	H	B	A	A	H	B	A	A	H	B	H	H	B	B	H	H	B	H	B	B	B	A	H	H	H	A	A	A	A	H	A	H	A	B	H	B
A03	3	89.06	SBINA03_094	scaffold3351_1011224-1198500	scaffold3351	187277	67	H	B	B	B	B	H	H	B	A	A	H	B	A	A	H	B	H	H	B	B	H	H	B	H	B	B	B	A	H	H	H	A	H	A	A	H	A	H	A	B	H	B
A03	3	89.887	SBINA03_095	scaffold3351_1198501-2835888	scaffold3351	1637388	2660	H	B	B	B	B	H	H	B	A	A	H	B	A	A	H	B	H	H	B	B	H	H	B	H	B	B	B	A	H	H	H	A	H	A	A	H	A	H	A	B	H	B
A03	3	90.637	SBINA03_096	scaffold2212663_1-6361E	scaffold2212663	6361	22	H	B	H	B	B	H	H	B	A	A	H	B	A	A	H	B	H	H	B	B	H	H	B	H	B	B	B	A	H	H	H	A	H	A	A	H	A	H	A	B	H	B
A03	3	90.637	SBINA03_096	scaffold2222441_1-18511E	scaffold2222441	18511	22	H	B	H	B	B	H	H	B	A	A	H	B	A	A	H	B	H	H	B	B	H	H	B	H	B	B	B	A	H	H	H	A	H	A	A	H	A	H	A	B	H	B
A03	3	90.637	SBINA03_096	scaffold3351_2835889-2913322E	scaffold3351	77434	79	H	B	H	B	B	H	H	B	A	A	H	B	A	A	H	B	H	H	B	B	H	H	B	H	B	B	B	A	H	H	H	A	H	A	A	H	A	H	A	B	H	B
A03	3	90.637	SBINA03_096	scaffold3713_1-2388657E	scaffold3713	2388657	3377	H	B	H	B	B	H	H	B	A	A	H	B	A	A	H	B	H	H	B	B	H	H	B	H	B	B	B	A	H	H	H	A	H	A	A	H	A	H	A	B	H	B
A03	3	91.402	SBINA03_097	scaffold3503_1-120526	scaffold3503	120526	162	H	B	H	B	B	H	H	B	A	A	H	B	A	A	H	B	H	H	B	B	H	H	B	H	B	B	B	A	H	H	H	A	H	A	A	H	A	H	A	B	H	B
A03	3	93.782	SBINA03_098	scaffold3503_120527-126562	scaffold3503	6036	7	H	B	H	B	B	H	H	B	A	A	H	B	A	A	H	B	H	H	B	B	H	H	B	H	B	B	B	A	H	H	H	A	H	H	A	B	A	H	A	B	B	B
A03	3	94.478	SBINA03_099	scaffold2227629_1-70644E	scaffold2227629	70644	64	H	B	H	B	B	H	H	B	A	A	H	B	A	A	H	B	H	H	B	B	H	H	B	H	B	B	B	A	H	H	H	A	H	H	A	B	A	H	A	B	B	B
A03	3	94.478	SBINA03_099	scaffold3441_1-661228E	scaffold3441	661228	907	H	B	H	B	B	H	H	B	A	A	H	B	A	A	H	B	H	H	B	B	H	H	B	H	B	B	B	A	H	H	H	A	H	H	A	B	A	H	A	B	B	B
A03	3	94.478	SBINA03_099	scaffold3503_126563-1005066E	scaffold3503	878504	968	H	B	H	B	B	H	H	B	A	A	H	B	A	A	H	B	H	H	B	B	H	H	B	H	B	B	B	A	H	H	H	A	H	H	A	B	A	H	A	B	B	B
A03	3	95.628	SBINA03_100	scaffold3249_1-206255	scaffold3249	206255	131	H	B	H	B	B	H	H	B	A	A	H	B	A	A	H	B	H	H	B	B	H	H	B	H	B	H	B	A	H	H	H	A	H	H	A	B	A	H	A	B	B	B
A03	3	96.511	SBINA03_101	scaffold3249_206256-380827	scaffold3249	174572	193	H	B	H	B	B	H	H	B	A	A	H	B	A	A	H	B	H	H	B	B	H	H	B	H	B	H	B	A	H	H	H	A	H	H	A	B	A	H	H	B	B	B
A03	3	97.3	SBINA03_102	scaffold1199_1-189125E	scaffold1199	189125	173	H	B	H	B	B	H	H	B	A	A	H	B	A	A	H	B	H	H	B	B	H	H	H	H	B	H	B	A	H	H	H	A	H	H	A	B	A	H	H	B	B	B
A03	3	97.3	SBINA03_102	scaffold2227305_1-60527E	scaffold2227305	60527	97	H	B	H	B	B	H	H	B	A	A	H	B	A	A	H	B	H	H	B	B	H	H	H	H	B	H	B	A	H	H	H	A	H	H	A	B	A	H	H	B	B	B
A03	3	97.3	SBINA03_102	scaffold2227995_1-86388E	scaffold2227995	86388	113	H	B	H	B	B	H	H	B	A	A	H	B	A	A	H	B	H	H	B	B	H	H	H	H	B	H	B	A	H	H	H	A	H	H	A	B	A	H	H	B	B	B
A03	3	97.3	SBINA03_102	scaffold2801_1-72119	scaffold2801	72119	145	H	B	H	B	B	H	H	B	A	A	H	B	A	A	H	B	H	H	B	B	H	H	H	H	B	H	B	A	H	H	H	A	H	H	A	B	A	H	H	B	B	B
A03	3	97.3	SBINA03_102	scaffold3249_380828-506048E	scaffold3249	125221	79	H	B	H	B	B	H	H	B	A	A	H	B	A	A	H	B	H	H	B	B	H	H	H	H	B	H	B	A	H	H	H	A	H	H	A	B	A	H	H	B	B	B
A03	3	98.142	SBINA03_103	scaffold2801_72120-721777	scaffold2801	649658	797	H	B	H	B	B	H	H	B	A	A	H	B	A	A	H	B	H	H	B	B	H	H	H	H	B	H	B	A	H	H	H	A	H	H	A	B	A	H	H	B	B	B
A03	3	99.01	SBINA03_104	scaffold2801_721778-889074	scaffold2801	167297	161	H	B	H	B	B	H	H	B	A	A	H	B	A	A	H	B	H	H	B	B	H	H	H	H	B	H	B	A	H	H	H	H	H	H	A	B	A	H	H	B	B	B
A03	3	99.883	SBINA03_105	scaffold2801_889075-1023350	scaffold2801	134276	193	H	B	H	B	B	H	H	B	A	A	H	B	A	A	H	B	H	H	B	B	H	H	A	H	B	H	B	A	H	H	H	H	H	H	A	B	A	H	H	B	B	B
A03	3	100.628	SBINA03_106	scaffold2801_1023351-1194310	scaffold2801	170960	175	H	B	H	B	B	H	H	B	A	A	H	B	A	A	H	B	H	H	B	B	H	H	A	H	B	H	B	A	H	H	H	H	H	H	A	B	A	H	H	B	B	B
A03	3	101.481	SBINA03_107	scaffold2225889_1-37173E	scaffold2225889	37173	42	H	B	H	B	B	H	H	B	A	A	H	B	A	A	H	B	H	H	B	B	H	H	A	H	B	H	B	A	H	B	H	H	H	H	A	B	A	H	H	B	B	B
A03	3	101.481	SBINA03_107	scaffold2226597_1-46057E	scaffold2226597	46057	40	H	B	H	B	B	H	H	B	A	A	H	B	A	A	H	B	H	H	B	B	H	H	A	H	B	H	B	A	H	B	H	H	H	H	A	B	A	H	H	B	B	B
A03	3	101.481	SBINA03_107	scaffold2801_1194311-1648034	scaffold2801	453724	270	H	B	H	B	B	H	H	B	A	A	H	B	A	A	H	B	H	H	B	B	H	H	A	H	B	H	B	A	H	B	H	H	H	H	A	B	A	H	H	B	B	B
A03	3	102.324	SBINA03_108	scaffold2801_1648035-1875500E	scaffold2801	227466	240	H	B	H	B	B	H	H	B	A	A	H	B	A	H	H	B	H	H	B	B	H	H	A	H	B	H	B	A	H	B	H	H	H	H	A	B	A	H	H	B	B	B
A03	3	103.068	SBINA03_109	scaffold2228937_1-245997E	scaffold2228937	245997	246	H	B	H	B	B	H	H	B	A	A	H	B	A	H	H	B	H	H	B	B	H	B	A	H	B	H	B	A	H	B	H	H	H	H	A	B	A	H	H	B	B	B
A03	3	103.068	SBINA03_109	scaffold2224097_1-24909E	scaffold2224097	24909	31	H	B	H	B	B	H	H	B	A	A	H	B	A	H	H	B	H	H	B	B	H	B	A	H	B	H	B	A	H	B	H	H	H	H	A	B	A	H	H	B	B	B
A03	3	103.068	SBINA03_109	scaffold2228505_1-138623E	scaffold2228505	138623	106	H	B	H	B	B	H	H	B	A	A	H	B	A	H	H	B	H	H	B	B	H	B	A	H	B	H	B	A	H	B	H	H	H	H	A	B	A	H	H	B	B	B
A03	3	103.068	SBINA03_109	scaffold3009_1-478595E	scaffold3009	478595	333	H	B	H	B	B	H	H	B	A	A	H	B	A	H	H	B	H	H	B	B	H	B	A	H	B	H	B	A	H	B	H	H	H	H	A	B	A	H	H	B	B	B
A03	3	103.068	SBINA03_109	scaffold3019_1-66504	scaffold3019	66504	73	H	B	H	B	B	H	H	B	A	A	H	B	A	H	H	B	H	H	B	B	H	B	A	H	B	H	B	A	H	B	H	H	H	H	A	B	A	H	H	B	B	B
A03	3	103.752	SBINA03_110	scaffold3019_66505-192225	scaffold3019	125721	25	H	B	H	B	B	H	H	B	A	A	H	B	A	H	H	B	H	H	B	B	H	B	A	H	B	H	B	A	H	B	H	H	H	H	A	B	A	H	H	B	B	B
A03	3	104.542	SBINA03_111	scaffold3019_192226-228326	scaffold3019	36101	21	H	B	H	B	B	H	H	B	A	A	H	B	A	H	H	B	H	H	B	B	H	B	A	H	B	H	B	A	H	B	H	H	H	H	A	B	A	H	H	B	B	B
A03	3	105.228	SBINA03_112	scaffold3019_228327-443856E	scaffold3019	215530	148	H	B	H	B	B	H	H	B	A	A	H	B	A	H	H	B	H	H	B	B	H	B	A	H	B	H	B	A	H	B	B	H	H	H	A	B	A	H	H	B	B	B
A03	3	105.817	SBINA03_113	scaffold2221035_1-14941E	scaffold2221035	14941	31	H	B	H	B	B	H	H	B	A	A	H	B	A	H	H	B	H	H	B	B	H	B	A	H	B	H	B	A	H	B	B	H	H	H	A	B	A	H	H	B	B	B
A03	3	105.817	SBINA03_113	scaffold2228663_1-162082E	scaffold2228663	162082	133	H	B	H	B	B	H	H	B	A	A	H	B	A	H	H	B	H	H	B	B	H	B	A	H	B	H	B	A	H	B	B	H	H	H	A	B	A	H	H	B	B	B
A03	3	105.817	SBINA03_113	scaffold2769_1-547045E	scaffold2769	547045	642	H	B	H	B	B	H	H	B	A	A	H	B	A	H	H	B	H	H	B	B	H	B	A	H	B	H	B	A	H	B	B	H	H	H	A	B	A	H	H	B	B	B
A03	3	106.815	SBINA03_114	scaffold2229053_238556-347254E	scaffold2229053	108699	82	H	B	H	B	B	H	H	B	A	A	H	B	A	H	H	B	H	H	B	B	H	B	A	H	B	H	B	A	H	B	B	H	H	H	H	B	A	H	H	B	B	B
A03	3	107.728	SBINA03_115	scaffold2229053_226154-238555	scaffold2229053	12402	9	H	B	H	B	B	H	H	B	A	A	H	B	A	H	H	B	H	H	B	B	A	B	A	H	B	H	B	A	H	B	B	H	H	H	H	B	A	H	H	B	B	B
A03	3	109.599	SBINA03_116	scaffold2229053_163267-226153	scaffold2229053	62887	24	H	B	H	B	B	H	H	B	A	A	H	B	A	H	H	B	H	H	B	H	A	B	A	H	B	H	B	A	H	B	B	H	H	H	H	B	H	H	H	B	B	B
A03	3	110.599	SBINA03_117	scaffold2229053_127348-163266	scaffold2229053	35919	39	H	B	H	B	B	H	H	B	A	A	H	B	A	H	H	B	H	H	B	H	A	B	A	H	B	H	B	H	H	B	B	H	H	H	H	B	H	H	H	B	B	B
A03	3	111.613	SBINA03_118	scaffold2229053_53876-127347	scaffold2229053	73472	110	H	B	H	B	B	H	H	B	A	A	H	B	A	H	H	B	H	H	B	H	A	B	A	H	B	H	B	H	H	B	B	H	H	H	H	B	H	H	H	H	B	B
A03	3	112.463	SBINA03_119	scaffold2229053_48812-53875	scaffold2229053	5064	7	H	B	H	B	B	H	H	H	A	A	H	B	A	H	H	B	H	H	B	H	A	B	A	H	B	H	B	H	H	B	B	H	H	H	H	B	H	H	H	H	B	B
A03	3	113.497	SBINA03_120	scaffold2229053_13157-48811	scaffold2229053	35655	48	H	H	H	B	B	H	H	H	A	A	H	B	A	H	H	B	H	H	B	H	A	B	A	H	B	H	B	H	H	B	B	H	H	H	H	B	H	H	H	H	B	B
A03	3	114.438	SBINA03_121	scaffold3475_447038-460739E	scaffold3475	13702	14	H	H	H	B	B	H	H	H	A	H	H	B	A	H	H	B	H	H	B	H	A	B	A	H	B	H	B	H	H	B	B	H	H	H	H	B	H	H	H	H	B	B
A03	3	114.553	SBINA03_122	scaffold2229053_1-13156	scaffold2229053	13156	13	H	H	H	B	B	H	H	H	A	H	H	B	A	H	H	B	H	H	B	H	A	B	A	H	H	H	B	H	H	B	B	H	H	H	H	B	H	H	H	H	B	B
A03	3	116.011	SBINA03_123	scaffold3475_425999-447037	scaffold3475	21039	40	H	H	H	B	B	H	H	H	A	H	H	B	A	H	H	B	A	H	B	H	A	B	A	H	B	H	B	H	A	B	B	H	H	H	H	B	H	H	H	H	B	B
A03	3	116.925	SBINA03_124	scaffold3475_387603-425998	scaffold3475	38396	36	H	H	H	B	B	H	H	H	A	H	H	B	A	H	H	B	A	H	B	H	A	B	A	H	B	H	B	H	A	B	B	H	H	H	H	B	H	A	H	H	B	B
A03	3	117.844	SBINA03_125	scaffold3475_361096-387602	scaffold3475	26507	30	H	H	H	B	B	H	H	H	A	H	H	B	A	H	H	B	A	H	B	H	A	B	A	H	B	H	B	H	A	B	B	H	H	H	H	B	H	A	H	H	B	B
A03	3	118.734	SBINA03_126	scaffold3475_280393-361095	scaffold3475	80703	98	H	H	H	B	B	H	H	H	A	H	H	B	A	H	H	B	A	H	B	A	A	B	A	H	B	H	B	H	A	B	B	H	H	H	H	B	H	A	H	H	B	B
A03	3	119.672	SBINA03_127	scaffold3475_224131-280392	scaffold3475	56262	76	H	H	H	B	B	H	H	H	H	H	H	B	A	H	H	B	A	H	B	A	A	B	A	H	B	H	B	H	A	B	B	H	H	H	H	B	H	A	H	H	B	B
A03	3	120.908	SBINA03_128	scaffold3475_1-224130	scaffold3475	224130	313	H	H	H	B	B	H	H	H	H	H	H	B	A	H	H	B	A	H	B	A	A	B	A	H	B	H	B	H	H	B	B	H	H	H	H	B	H	A	H	H	B	B
A03	3	120.908	SBINA03_128	scaffold2229013_227528-300863E	scaffold2229013	73336	115	H	H	H	B	B	H	H	H	H	H	H	B	A	H	H	B	A	H	B	A	A	B	A	H	B	H	B	H	H	B	B	H	H	H	H	B	H	A	H	H	B	B
A03	3	121.387	SBINA03_129	scaffold2229013_1-227527	scaffold2229013	227527	432	H	H	H	B	B	H	H	H	H	H	H	B	A	H	H	B	A	H	B	A	A	H	A	H	B	H	B	H	H	B	B	H	H	H	H	B	H	A	H	H	B	B
A03	3	122.276	SBINA03_130	scaffold2229137_1-60891	scaffold2229137	60891	110	H	H	H	B	B	H	H	H	H	H	H	B	A	H	H	B	A	H	B	A	A	H	A	H	B	H	B	H	H	B	B	H	H	H	H	B	H	A	H	H	B	B
A03	3	123.801	SBINA03_131	scaffold2229137_60892-331234	scaffold2229137	270343	435	H	H	H	B	B	H	H	H	H	H	H	B	A	H	H	B	A	H	B	A	H	H	A	H	B	H	B	H	H	B	B	H	H	H	H	H	H	A	H	H	B	B
A03	3	124.812	SBINA03_132	scaffold2229137_331235-415712	scaffold2229137	84478	116	H	H	H	B	B	H	H	H	H	H	A	B	A	H	H	B	A	H	B	A	H	B	A	H	B	H	B	H	H	B	B	H	H	H	H	H	H	A	H	H	B	B
A03	3	126.882	SBINA03_133	scaffold2228273_60492-106188E	scaffold2228273	45697	56	H	H	H	B	B	H	H	H	H	H	A	B	A	H	H	B	A	H	B	A	H	B	A	B	B	H	B	H	H	B	B	H	H	H	H	H	H	A	H	H	B	B
A03	3	126.882	SBINA03_133	scaffold2229137_415713-480134E	scaffold2229137	64422	56	H	H	H	B	B	H	H	H	H	H	A	B	A	H	H	B	A	H	B	A	H	B	A	B	B	H	B	H	H	B	B	H	H	H	H	H	H	A	H	H	B	B
A03	3	127.939	SBINA03_134	scaffold2228273_1-60491	scaffold2228273	60491	66	H	H	H	B	B	H	H	H	H	H	A	B	A	H	H	B	A	H	B	A	H	B	A	B	B	H	H	H	H	B	B	H	H	H	H	H	H	A	H	H	B	B
A03	3	127.939	SBINA03_134	scaffold2228885_177441-221244E	scaffold2228885	43804	59	H	H	H	B	B	H	H	H	H	H	A	B	A	H	H	B	A	H	B	A	H	B	A	B	B	H	H	H	H	B	B	H	H	H	H	H	H	A	H	H	B	B
A03	3	128.913	SBINA03_135	scaffold2228885_163836-177440	scaffold2228885	13605	13	H	H	H	B	B	H	H	H	H	H	A	B	A	H	H	B	A	A	B	A	H	B	A	B	B	H	H	H	H	B	B	H	H	H	H	H	H	A	H	H	B	B
A03	3	129.873	SBINA03_136	scaffold2228885_90153-163835	scaffold2228885	73683	102	H	H	H	B	B	A	H	H	H	H	A	B	A	H	H	B	A	A	B	A	H	B	A	B	B	H	H	H	H	B	B	H	H	H	H	H	H	A	H	H	B	B
A03	3	130.912	SBINA03_137	scaffold2228885_75357-90152	scaffold2228885	14796	20	H	H	H	B	B	A	H	H	H	H	A	B	A	H	H	B	A	A	B	A	H	B	A	B	B	H	H	H	H	B	B	H	H	H	H	H	H	A	H	H	B	B
A03	3	131.869	SBINA03_138	scaffold2228885_1-75356	scaffold2228885	75356	72	H	H	H	B	B	A	H	H	H	H	A	B	A	H	H	B	A	A	B	A	H	B	A	B	B	H	H	H	H	B	B	H	H	H	H	H	H	A	H	H	B	B
A03	3	131.869	SBINA03_138	scaffold3623_1245330-1316497E	scaffold3623	71168	74	H	H	H	B	B	A	H	H	H	H	A	B	A	H	H	B	A	A	B	A	H	B	A	B	B	H	H	H	H	B	B	H	H	H	H	H	H	A	H	H	B	B
A03	3	133.739	SBINA03_139	scaffold3623_1218001-1245329	scaffold3623	27329	32	H	H	H	B	B	A	H	H	H	H	A	B	H	H	H	B	A	A	B	A	H	B	A	B	B	H	H	H	H	B	B	H	H	H	H	H	H	A	H	H	B	B
A03	3	135.623	SBINA03_140	scaffold3623_1169481-1218000	scaffold3623	48520	38	H	H	H	B	B	A	H	H	H	H	A	B	H	H	H	B	A	A	B	A	H	B	A	B	B	H	H	H	H	H	B	B	H	H	H	H	H	A	H	H	B	B
A03	3	136.504	SBINA03_141	scaffold3623_791826-1169480	scaffold3623	377655	502	H	H	H	B	B	A	H	H	H	H	A	B	H	H	H	B	H	A	B	A	H	B	A	B	B	H	H	H	H	H	B	B	H	H	H	H	H	A	H	H	B	B
A03	3	138.399	SBINA03_142	scaffold3623_763381-791825	scaffold3623	28445	42	H	H	H	B	B	A	B	H	H	H	A	B	H	H	H	B	H	A	B	A	H	B	A	B	B	H	H	H	H	H	H	B	H	H	H	H	H	A	H	H	B	B
A03	3	139.351	SBINA03_143	scaffold3623_737413-763380	scaffold3623	25968	37	H	H	H	B	B	A	B	H	H	H	A	B	H	H	H	B	H	A	B	A	H	B	A	B	B	H	A	H	H	H	H	B	H	H	H	H	H	A	H	H	B	B
A03	3	140.265	SBINA03_144	scaffold3623_651605-737412	scaffold3623	85808	126	H	H	H	B	B	A	B	H	H	H	A	B	H	H	H	B	H	A	B	A	H	B	A	B	B	H	A	H	H	H	H	B	H	H	H	H	H	A	H	H	B	B
A03	3	142.091	SBINA03_145	scaffold2219111_1-11666E	scaffold2219111	11666	18	H	H	H	B	B	A	B	H	H	H	A	B	H	H	H	B	B	A	B	A	H	B	A	B	B	H	A	H	H	H	H	B	H	H	H	H	H	A	H	H	B	B
A03	3	142.091	SBINA03_145	scaffold2225851_1-36809E	scaffold2225851	36809	24	H	H	H	B	B	A	B	H	H	H	A	B	H	H	H	B	B	A	B	A	H	B	A	B	B	H	A	H	H	H	H	B	H	H	H	H	H	A	H	H	B	B
A03	3	142.091	SBINA03_145	scaffold3623_398049-651604	scaffold3623	253556	196	H	H	H	B	B	A	B	H	H	H	A	B	H	H	H	B	B	A	B	A	H	B	A	B	B	H	A	H	H	H	H	B	H	H	H	H	H	A	H	H	B	B
A03	3	142.988	SBINA03_146	scaffold3623_213024-398048	scaffold3623	185025	228	B	H	H	B	B	A	B	H	H	H	A	B	H	H	H	B	B	A	B	A	H	B	A	B	B	H	A	H	H	H	H	B	H	H	H	H	H	A	H	H	B	B
A03	3	143.889	SBINA03_147	scaffold3623_173306-213023	scaffold3623	39718	61	B	H	A	B	B	A	B	H	H	H	A	B	H	H	H	B	B	A	B	A	H	B	A	B	B	H	A	H	H	H	H	B	H	H	H	H	H	A	H	H	B	B
A03	3	144.759	SBINA03_148	scaffold3363_489720-547024E	scaffold3363	57305	43	B	H	A	B	B	A	B	H	H	H	A	B	H	H	H	B	B	A	B	A	H	B	A	B	B	H	A	H	H	H	H	B	H	H	H	H	H	A	H	H	B	B
A03	3	144.759	SBINA03_148	scaffold3623_1-173305	scaffold3623	173305	169	B	H	A	B	B	A	B	H	H	H	A	B	H	H	H	B	B	A	B	A	H	B	A	B	B	H	A	H	H	H	H	B	H	H	H	H	H	A	H	H	B	B
A03	3	145.642	SBINA03_149	scaffold3363_400642-489719	scaffold3363	89078	76	B	H	A	H	B	A	B	H	H	H	A	B	H	H	H	B	B	A	B	A	H	B	A	B	B	H	A	H	H	H	H	B	H	H	H	H	H	A	H	H	B	B
A03	3	146.424	SBINA03_150	scaffold3363_262047-400641	scaffold3363	138595	134	B	H	A	H	B	A	B	H	H	H	A	B	H	H	H	B	B	A	B	A	H	B	A	B	B	H	A	H	H	H	H	B	H	H	H	H	H	A	H	H	B	B
A04	4	0	SBINA04_001	scaffold3619_1-172206	scaffold3619	172206	386	H	B	H	A	H	A	H	H	H	H	A	H	B	H	H	B	B	B	B	H	B	H	H	B	H	H	H	B	A	H	H	B	H	H	A	H	H	A	A	B	H	H
A04	4	0.872	SBINA04_002	scaffold3619_172207-256597	scaffold3619	84391	146	H	B	H	A	H	A	H	H	H	H	A	H	B	H	H	B	B	B	B	H	B	B	H	B	H	H	H	B	A	H	H	B	H	H	A	H	H	A	A	B	H	H
A04	4	2.669	SBINA04_003	scaffold3619_256598-264908	scaffold3619	8311	10	H	B	H	A	H	A	H	H	H	H	A	H	B	H	H	B	B	B	H	H	B	B	H	B	H	H	H	B	A	H	H	B	H	H	H	H	H	A	A	B	H	H
A04	4	3.62	SBINA04_004	scaffold3619_264909-484560	scaffold3619	219652	414	H	B	H	A	H	A	H	H	H	H	A	H	B	H	H	B	B	B	H	H	B	B	H	B	H	H	H	B	A	H	H	B	H	H	H	H	H	A	A	B	H	H
A04	4	4.578	SBINA04_005	scaffold3619_484561-487515	scaffold3619	2955	4	H	B	H	A	H	A	H	H	H	A	A	H	B	H	H	B	B	B	H	H	B	B	H	B	H	H	H	B	A	H	H	B	H	H	H	H	H	A	A	B	H	H
A04	4	5.534	SBINA04_006	scaffold3619_487516-555490	scaffold3619	67975	134	H	B	H	A	H	A	H	H	H	A	A	H	B	H	H	B	B	B	H	H	B	B	H	B	H	H	H	B	A	H	H	B	H	B	H	H	H	A	A	B	H	H
A04	4	6.465	SBINA04_007	scaffold3619_555491-969410	scaffold3619	413920	848	H	B	H	A	H	A	H	H	H	A	A	H	B	H	H	B	B	B	H	H	B	B	H	B	H	H	H	B	A	H	H	H	H	B	H	H	H	A	A	B	H	H
A04	4	7.18	SBINA04_008	scaffold2759_1-48804	scaffold2759	48804	138	H	B	H	A	H	A	H	H	H	A	A	H	B	H	H	B	B	B	H	H	B	B	H	B	B	H	H	B	A	H	H	H	H	B	H	H	H	A	A	B	H	H
A04	4	7.18	SBINA04_008	scaffold3619_1215552-1397471E	scaffold3619	181920	421	H	B	H	A	H	A	H	H	H	A	A	H	B	H	H	B	B	B	H	H	B	B	H	B	B	H	H	B	A	H	H	H	H	B	H	H	H	A	A	B	H	H
A04	4	7.544	SBINA04_009	scaffold3619_969411-1215551	scaffold3619	246141	614	H	B	H	A	H	A	H	H	H	A	A	H	B	H	H	B	B	B	H	H	B	B	H	B	B	H	H	B	A	H	H	H	H	B	H	H	H	A	A	B	H	H
A04	4	9.407	SBINA04_010	scaffold2759_48805-366520	scaffold2759	317716	574	H	B	H	A	H	A	H	H	H	A	A	H	B	H	H	B	B	B	H	H	H	B	H	B	B	H	H	B	A	H	H	H	H	B	H	H	H	A	A	B	H	H
A04	4	9.923	SBINA04_011	scaffold1437_1-545244	scaffold1437	545244	1549	H	B	H	A	H	A	H	H	H	A	A	H	B	H	H	B	B	B	H	H	H	B	H	B	B	H	H	B	A	H	H	H	H	B	H	H	H	A	A	B	B	H
A04	4	9.923	SBINA04_011	scaffold2214683_1-7187E	scaffold2214683	7187	22	H	B	H	A	H	A	H	H	H	A	A	H	B	H	H	B	B	B	H	H	H	B	H	B	B	H	H	B	A	H	H	H	H	B	H	H	H	A	A	B	B	H
A04	4	9.923	SBINA04_011	scaffold2216881_1-8842E	scaffold2216881	8842	40	H	B	H	A	H	A	H	H	H	A	A	H	B	H	H	B	B	B	H	H	H	B	H	B	B	H	H	B	A	H	H	H	H	B	H	H	H	A	A	B	B	H
A04	4	9.923	SBINA04_011	scaffold2220455_1-13748E	scaffold2220455	13748	79	H	B	H	A	H	A	H	H	H	A	A	H	B	H	H	B	B	B	H	H	H	B	H	B	B	H	H	B	A	H	H	H	H	B	H	H	H	A	A	B	B	H
A04	4	9.923	SBINA04_011	scaffold2759_366521-465961E	scaffold2759	99441	359	H	B	H	A	H	A	H	H	H	A	A	H	B	H	H	B	B	B	H	H	H	B	H	B	B	H	H	B	A	H	H	H	H	B	H	H	H	A	A	B	B	H
A04	4	10.848	SBINA04_012	scaffold1437_545245-601696	scaffold1437	56452	119	H	B	H	A	H	A	H	H	H	A	A	H	B	H	H	B	B	B	H	H	H	B	H	B	B	H	H	B	A	H	H	H	H	B	H	H	H	A	A	B	B	H
A04	4	11.771	SBINA04_013	scaffold1437_601697-647421E	scaffold1437	45725	128	H	B	H	A	H	A	H	B	H	A	A	H	B	H	H	B	B	B	H	H	H	B	H	B	B	H	H	B	A	H	H	H	H	B	H	H	H	A	A	B	B	H
A04	4	11.771	SBINA04_013	scaffold1603_486918-746862E	scaffold1603	259945	988	H	B	H	A	H	A	H	B	H	A	A	H	B	H	H	B	B	B	H	H	H	B	H	B	B	H	H	B	A	H	H	H	H	B	H	H	H	A	A	B	B	H
A04	4	12.67	SBINA04_014	scaffold1603_161905-486917	scaffold1603	325013	1128	H	B	H	A	H	A	H	B	H	A	A	H	B	H	H	B	B	B	H	H	H	B	H	B	B	H	H	B	A	H	H	H	H	B	H	H	H	A	A	B	B	H
A04	4	13.231	SBINA04_015	scaffold1603_1-161904	scaffold1603	161904	161	H	B	H	A	H	A	H	B	H	A	A	H	B	H	H	B	B	B	H	H	H	B	H	B	B	H	H	B	A	H	B	H	H	B	H	H	H	A	A	B	B	H
A04	4	13.231	SBINA04_015	scaffold409_673176-703928E	scaffold409	30753	60	H	B	H	A	H	A	H	B	H	A	A	H	B	H	H	B	B	B	H	H	H	B	H	B	B	H	H	B	A	H	B	H	H	B	H	H	H	A	A	B	B	H
A04	4	14.133	SBINA04_016	scaffold409_590066-673175	scaffold409	83110	165	H	B	H	A	H	A	H	B	H	A	A	H	B	H	H	B	B	B	H	H	H	B	H	B	B	H	H	B	A	H	B	H	H	B	H	H	H	A	A	B	B	H
A04	4	15.02	SBINA04_017	scaffold409_197169-373166	scaffold409	175998	492	H	B	H	A	H	A	H	B	H	A	A	H	B	H	H	B	B	B	H	H	H	B	H	B	B	H	B	B	A	H	B	H	H	B	H	H	H	A	A	B	B	H
A04	4	15.151	SBINA04_018	scaffold409_373167-590065	scaffold409	216899	527	H	B	H	A	H	A	H	B	H	A	A	H	B	H	H	B	B	B	H	H	H	B	H	B	B	H	B	B	A	B	B	H	H	B	H	H	H	A	A	B	B	H
A04	4	16.009	SBINA04_019	scaffold2212625_1-6345E	scaffold2212625	6345	19	H	B	H	A	H	A	H	B	H	A	A	H	B	H	H	B	B	B	H	H	H	B	A	B	B	H	B	B	A	H	B	H	H	B	H	H	H	A	A	B	B	H
A04	4	16.009	SBINA04_019	scaffold409_1-197168	scaffold409	197168	196	H	B	H	A	H	A	H	B	H	A	A	H	B	H	H	B	B	B	H	H	H	B	A	B	B	H	B	B	A	H	B	H	H	B	H	H	H	A	A	B	B	H
A04	4	16.009	SBINA04_019	scaffold647_1-169367	scaffold647	169367	232	H	B	H	A	H	A	H	B	H	A	A	H	B	H	H	B	B	B	H	H	H	B	A	B	B	H	B	B	A	H	B	H	H	B	H	H	H	A	A	B	B	H
A04	4	16.009	SBINA04_019	scaffold877_1-200492E	scaffold877	200492	158	H	B	H	A	H	A	H	B	H	A	A	H	B	H	H	B	B	B	H	H	H	B	A	B	B	H	B	B	A	H	B	H	H	B	H	H	H	A	A	B	B	H
A04	4	16.393	SBINA04_020	scaffold2221203_1-15280E	scaffold2221203	15280	43	H	B	H	A	H	A	H	B	H	A	A	H	B	H	H	B	B	B	H	H	H	B	A	B	B	H	B	B	A	H	B	H	A	B	H	H	H	A	A	B	B	H
A04	4	16.393	SBINA04_020	scaffold2228205_1-100254E	scaffold2228205	100254	297	H	B	H	A	H	A	H	B	H	A	A	H	B	H	H	B	B	B	H	H	H	B	A	B	B	H	B	B	A	H	B	H	A	B	H	H	H	A	A	B	B	H
A04	4	16.393	SBINA04_020	scaffold2228647_1-160158E	scaffold2228647	160158	814	H	B	H	A	H	A	H	B	H	A	A	H	B	H	H	B	B	B	H	H	H	B	A	B	B	H	B	B	A	H	B	H	A	B	H	H	H	A	A	B	B	H
A04	4	16.393	SBINA04_020	scaffold445_1-170690E	scaffold445	170690	201	H	B	H	A	H	A	H	B	H	A	A	H	B	H	H	B	B	B	H	H	H	B	A	B	B	H	B	B	A	H	B	H	A	B	H	H	H	A	A	B	B	H
A04	4	16.393	SBINA04_020	scaffold647_169368-190050E	scaffold647	20683	90	H	B	H	A	H	A	H	B	H	A	A	H	B	H	H	B	B	B	H	H	H	B	A	B	B	H	B	B	A	H	B	H	A	B	H	H	H	A	A	B	B	H
A04	4	17.814	SBINA04_021	scaffold1725_520462-558733E	scaffold1725	38272	67	H	B	H	A	H	A	H	B	H	A	A	H	B	H	H	B	B	B	H	H	H	B	A	B	B	H	B	H	A	H	B	H	A	B	H	H	H	A	A	B	H	H
A04	4	18.358	SBINA04_022	scaffold1725_495846-520461	scaffold1725	24616	22	H	B	H	A	H	A	H	B	H	A	A	B	B	H	H	B	B	B	H	H	H	B	A	B	B	H	B	H	A	H	B	H	A	B	H	H	H	A	A	B	H	H
A04	4	19.902	SBINA04_023	scaffold1725_477840-495845	scaffold1725	18006	7	H	B	H	A	H	A	H	B	H	A	H	B	B	H	H	B	B	B	H	H	H	B	A	B	B	H	B	H	A	H	B	H	A	B	H	H	H	A	A	B	H	B
A04	4	20.247	SBINA04_024	scaffold1725_353812-477839	scaffold1725	124028	73	H	B	H	A	H	A	H	B	H	A	H	B	B	H	H	B	B	B	H	H	H	B	A	B	B	H	B	H	A	H	B	H	H	B	H	H	H	A	A	B	H	B
A04	4	20.247	SBINA04_024	scaffold2226319_1-41910E	scaffold2226319	41910	63	H	B	H	A	H	A	H	B	H	A	H	B	B	H	H	B	B	B	H	H	H	B	A	B	B	H	B	H	A	H	B	H	H	B	H	H	H	A	A	B	H	B
A04	4	20.814	SBINA04_025	scaffold1725_345848-353811	scaffold1725	7964	13	H	B	H	A	H	A	H	B	H	A	H	B	B	H	H	B	B	B	H	H	H	B	A	B	B	H	B	H	A	H	H	H	H	B	H	H	H	A	A	B	H	B
A04	4	21.771	SBINA04_026	scaffold1725_337694-345847	scaffold1725	8154	12	H	B	H	A	H	A	H	B	H	A	H	B	B	H	H	B	B	B	H	H	H	B	A	B	B	H	B	H	A	H	H	H	H	B	H	H	H	A	A	B	H	B
A04	4	22.534	SBINA04_027	scaffold1725_121747-337693	scaffold1725	215947	139	H	B	H	A	H	A	B	B	H	A	H	B	B	H	H	B	B	B	H	H	H	B	A	B	B	H	B	H	A	H	H	H	H	B	H	H	H	A	A	B	H	B
A04	4	23.247	SBINA04_028	scaffold1725_105586-121746	scaffold1725	16161	32	A	B	H	A	H	A	B	B	H	A	H	B	B	H	H	B	B	B	H	H	H	B	A	B	B	H	B	H	A	H	H	H	H	B	H	H	H	A	A	B	H	B
A04	4	25.544	SBINA04_029	scaffold1725_1-105585	scaffold1725	105585	46	A	B	H	A	H	A	B	B	H	A	H	H	B	H	H	B	H	B	H	H	H	H	A	B	B	H	B	H	A	H	H	H	H	B	H	H	H	A	A	B	H	B
A04	4	26.485	SBINA04_030	scaffold2227455_1-64310E	scaffold2227455	64310	113	A	B	H	A	H	A	B	B	H	A	H	H	B	H	H	B	H	B	H	H	H	H	A	B	B	H	B	H	A	H	H	H	H	B	H	H	H	A	A	B	H	B
A04	4	26.485	SBINA04_030	scaffold2228621_91409-153551E	scaffold2228621	62143	190	A	B	H	A	H	A	B	B	H	A	H	H	B	H	H	B	H	B	H	H	H	H	A	B	B	H	B	H	A	H	H	H	H	B	H	H	H	A	A	B	H	B
A04	4	26.485	SBINA04_030	scaffold253_1-364117E	scaffold253	364117	577	A	B	H	A	H	A	B	B	H	A	H	H	B	H	H	B	H	B	H	H	H	H	A	B	B	H	B	H	A	H	H	H	H	B	H	H	H	A	A	B	H	B
A04	4	27.414	SBINA04_031	scaffold2228621_1-91408	scaffold2228621	91408	236	A	B	H	A	H	A	B	B	H	A	H	H	B	H	H	B	H	B	H	B	H	H	A	B	B	H	B	H	A	H	H	H	H	B	H	H	H	A	A	B	H	B
A04	4	28.335	SBINA04_032	scaffold2228911_1-235677E	scaffold2228911	235677	577	A	B	H	A	H	A	B	B	H	A	H	H	B	H	H	B	H	B	B	B	H	H	A	B	B	H	B	H	A	H	H	H	H	B	H	H	H	A	A	B	H	B
A04	4	28.335	SBINA04_032	scaffold3695_1-241150	scaffold3695	241150	585	A	B	H	A	H	A	B	B	H	A	H	H	B	H	H	B	H	B	B	B	H	H	A	B	B	H	B	H	A	H	H	H	H	B	H	H	H	A	A	B	H	B
A04	4	28.938	SBINA04_033	scaffold3695_241151-366114	scaffold3695	124964	377	A	B	H	A	H	A	B	B	H	A	H	H	B	H	H	B	H	B	B	B	H	H	A	B	B	H	B	H	A	H	H	H	H	B	H	H	H	A	A	B	H	B
A04	4	29.815	SBINA04_034	scaffold2222115_1-17624E	scaffold2222115	17624	31	A	B	B	A	H	A	B	B	H	A	H	H	B	H	H	B	H	B	B	B	H	H	A	B	B	H	B	H	A	H	H	H	H	B	H	H	H	A	A	B	H	B
A04	4	29.815	SBINA04_034	scaffold3695_366115-750172	scaffold3695	384058	605	A	B	B	A	H	A	B	B	H	A	H	H	B	H	H	B	H	B	B	B	H	H	A	B	B	H	B	H	A	H	H	H	H	B	H	H	H	A	A	B	H	B
A04	4	30.692	SBINA04_035	scaffold3695_750173-799413	scaffold3695	49241	78	A	B	B	A	H	A	B	B	H	A	H	H	B	H	H	B	H	B	B	B	H	H	A	B	B	H	B	H	A	H	H	H	H	B	H	H	H	A	A	B	H	B
A04	4	31.56	SBINA04_036	scaffold3695_799414-1016311	scaffold3695	216898	378	A	B	B	A	H	A	B	B	H	A	H	H	B	H	B	B	H	B	B	B	H	H	A	B	B	H	B	H	A	H	H	H	H	B	H	H	H	A	A	B	H	B
A04	4	32.447	SBINA04_037	scaffold3695_1016312-1055483	scaffold3695	39172	62	A	B	B	A	H	A	B	B	H	A	H	H	B	H	B	H	H	B	B	B	H	H	A	B	B	H	B	H	A	H	H	H	H	B	H	H	H	A	A	B	H	B
A04	4	33.005	SBINA04_038	scaffold2209311_1-4699E	scaffold2209311	4699	19	A	B	B	A	H	A	B	B	H	A	H	H	B	H	B	H	H	B	B	B	H	H	A	B	B	H	B	H	A	H	H	H	H	B	H	H	H	A	A	B	H	B
A04	4	33.005	SBINA04_038	scaffold2667_1-316073E	scaffold2667	316073	430	A	B	B	A	H	A	B	B	H	A	H	H	B	H	B	H	H	B	B	B	H	H	A	B	B	H	B	H	A	H	H	H	H	B	H	H	H	A	A	B	H	B
A04	4	33.005	SBINA04_038	scaffold3695_1055484-1363867E	scaffold3695	308384	442	A	B	B	A	H	A	B	B	H	A	H	H	B	H	B	H	H	B	B	B	H	H	A	B	B	H	B	H	A	H	H	H	H	B	H	H	H	A	A	B	H	B
A04	4	35.787	SBINA04_039	scaffold2227711_1-43231	scaffold2227711	43231	34	H	B	B	A	H	A	B	B	H	A	H	H	B	H	B	H	H	B	B	B	H	H	A	B	B	H	B	H	H	H	H	H	H	B	H	H	H	A	A	B	H	B
A04	4	36.747	SBINA04_040	scaffold2227711_43232-73863E	scaffold2227711	30632	26	H	B	B	A	H	A	B	B	H	A	H	H	B	H	B	H	H	B	B	B	H	H	A	B	B	H	B	H	H	H	H	H	H	B	H	H	H	A	A	B	H	B
A04	4	37.655	SBINA04_041	scaffold2229147_375004-511220E	scaffold2229147	136217	204	H	B	B	A	H	A	B	B	H	A	H	H	B	H	B	H	H	B	B	B	H	H	A	H	B	H	B	H	H	H	H	H	H	B	H	H	H	A	A	B	H	B
A04	4	38.408	SBINA04_042	scaffold2228463_1-130144E	scaffold2228463	130144	26	H	B	B	A	H	A	H	B	H	A	H	H	B	H	B	H	H	B	B	B	H	H	A	H	B	H	B	H	H	H	H	H	H	B	H	H	H	A	A	B	H	B
A04	4	38.408	SBINA04_042	scaffold2229147_1-375003	scaffold2229147	375003	700	H	B	B	A	H	A	H	B	H	A	H	H	B	H	B	H	H	B	B	B	H	H	A	H	B	H	B	H	H	H	H	H	H	B	H	H	H	A	A	B	H	B
A04	4	38.408	SBINA04_042	scaffold3639_1776726-1975837E	scaffold3639	199112	339	H	B	B	A	H	A	H	B	H	A	H	H	B	H	B	H	H	B	B	B	H	H	A	H	B	H	B	H	H	H	H	H	H	B	H	H	H	A	A	B	H	B
A04	4	39.337	SBINA04_043	scaffold3639_1756120-1776725	scaffold3639	20606	50	H	B	B	A	H	A	H	B	H	A	H	H	B	H	B	H	H	B	B	B	H	H	A	H	B	H	B	H	H	H	H	H	H	B	H	H	H	A	A	B	H	B
A04	4	40.247	SBINA04_044	scaffold3639_1726541-1756119	scaffold3639	29579	40	H	B	B	A	H	A	H	B	H	A	H	H	B	H	B	H	H	B	B	B	H	H	A	H	B	H	B	H	H	H	H	H	H	B	H	H	A	A	A	B	H	B
A04	4	40.773	SBINA04_045	scaffold3639_852570-1726540	scaffold3639	873971	2039	H	B	B	A	H	A	H	B	H	A	H	H	B	H	B	H	H	B	B	B	H	H	A	H	B	H	B	H	H	H	H	H	H	B	H	H	A	A	A	B	H	B
A04	4	41.8	SBINA04_046	scaffold3639_766459-852569	scaffold3639	86111	156	H	B	B	A	H	H	H	B	H	A	H	H	B	H	B	H	H	B	B	B	H	H	A	H	B	H	B	H	H	H	H	H	H	B	H	H	A	A	A	B	H	B
A04	4	42.762	SBINA04_047	scaffold3639_732502-766458	scaffold3639	33957	56	H	B	B	A	H	H	H	B	B	A	H	H	B	H	B	H	H	B	B	B	H	H	A	H	B	H	B	H	H	H	H	H	H	B	H	H	A	A	A	B	H	B
A04	4	43.728	SBINA04_048	scaffold3639_94876-732501	scaffold3639	637626	978	H	B	B	A	H	H	H	B	B	A	H	H	B	B	B	H	H	B	B	B	H	H	A	H	B	H	B	H	H	H	H	H	H	B	H	H	A	A	A	B	H	B
A04	4	44.725	SBINA04_049	scaffold1937_1-194384E	scaffold1937	194384	131	H	B	B	H	H	H	H	B	B	A	H	H	B	B	B	H	H	B	B	B	H	H	A	H	B	H	B	H	H	H	H	H	H	B	H	H	A	A	A	B	H	B
A04	4	44.725	SBINA04_049	scaffold2211819_1-6054E	scaffold2211819	6054	20	H	B	B	H	H	H	H	B	B	A	H	H	B	B	B	H	H	B	B	B	H	H	A	H	B	H	B	H	H	H	H	H	H	B	H	H	A	A	A	B	H	B
A04	4	44.725	SBINA04_049	scaffold2225573_1-34293E	scaffold2225573	34293	66	H	B	B	H	H	H	H	B	B	A	H	H	B	B	B	H	H	B	B	B	H	H	A	H	B	H	B	H	H	H	H	H	H	B	H	H	A	A	A	B	H	B
A04	4	44.725	SBINA04_049	scaffold3639_1-94875	scaffold3639	94875	154	H	B	B	H	H	H	H	B	B	A	H	H	B	B	B	H	H	B	B	B	H	H	A	H	B	H	B	H	H	H	H	H	H	B	H	H	A	A	A	B	H	B
A04	4	44.725	SBINA04_049	scaffold65_453293-1068829E	scaffold65	615537	1380	H	B	B	H	H	H	H	B	B	A	H	H	B	B	B	H	H	B	B	B	H	H	A	H	B	H	B	H	H	H	H	H	H	B	H	H	A	A	A	B	H	B
A04	4	45.708	SBINA04_050	scaffold2227775_1-76414E	scaffold2227775	76414	340	H	B	B	H	H	H	H	B	B	A	H	H	B	B	B	A	H	B	B	B	H	H	A	H	B	H	B	H	H	H	H	H	H	B	H	H	A	A	A	B	H	B
A04	4	45.708	SBINA04_050	scaffold2699_1623055-2036269E	scaffold2699	413215	1380	H	B	B	H	H	H	H	B	B	A	H	H	B	B	B	A	H	B	B	B	H	H	A	H	B	H	B	H	H	H	H	H	H	B	H	H	A	A	A	B	H	B
A04	4	45.708	SBINA04_050	scaffold65_1-453292	scaffold65	453292	759	H	B	B	H	H	H	H	B	B	A	H	H	B	B	B	A	H	B	B	B	H	H	A	H	B	H	B	H	H	H	H	H	H	B	H	H	A	A	A	B	H	B
A04	4	46.68	SBINA04_051	scaffold2216205_1-8148E	scaffold2216205	8148	11	H	B	B	H	H	H	H	B	B	A	H	H	H	B	B	A	H	B	B	B	H	H	A	H	B	H	B	H	H	H	H	H	H	B	H	H	A	A	A	B	H	B
A04	4	46.68	SBINA04_051	scaffold2219951_1-12825E	scaffold2219951	12825	27	H	B	B	H	H	H	H	B	B	A	H	H	H	B	B	A	H	B	B	B	H	H	A	H	B	H	B	H	H	H	H	H	H	B	H	H	A	A	A	B	H	B
A04	4	46.68	SBINA04_051	scaffold2226883_1-51917E	scaffold2226883	51917	90	H	B	B	H	H	H	H	B	B	A	H	H	H	B	B	A	H	B	B	B	H	H	A	H	B	H	B	H	H	H	H	H	H	B	H	H	A	A	A	B	H	B
A04	4	46.68	SBINA04_051	scaffold2227599_1-69650E	scaffold2227599	69650	72	H	B	B	H	H	H	H	B	B	A	H	H	H	B	B	A	H	B	B	B	H	H	A	H	B	H	B	H	H	H	H	H	H	B	H	H	A	A	A	B	H	B
A04	4	46.68	SBINA04_051	scaffold2699_490654-1623054	scaffold2699	1132401	1812	H	B	B	H	H	H	H	B	B	A	H	H	H	B	B	A	H	B	B	B	H	H	A	H	B	H	B	H	H	H	H	H	H	B	H	H	A	A	A	B	H	B
A04	4	47.573	SBINA04_052	scaffold2216695_1-8643E	scaffold2216695	8643	23	H	B	B	H	H	H	H	B	B	A	H	H	H	B	B	A	H	B	B	B	H	H	A	H	B	H	B	H	H	H	H	H	H	B	H	H	A	A	A	B	A	B
A04	4	47.573	SBINA04_052	scaffold2221347_1-15609E	scaffold2221347	15609	36	H	B	B	H	H	H	H	B	B	A	H	H	H	B	B	A	H	B	B	B	H	H	A	H	B	H	B	H	H	H	H	H	H	B	H	H	A	A	A	B	A	B
A04	4	47.573	SBINA04_052	scaffold2223825_1-23766E	scaffold2223825	23766	31	H	B	B	H	H	H	H	B	B	A	H	H	H	B	B	A	H	B	B	B	H	H	A	H	B	H	B	H	H	H	H	H	H	B	H	H	A	A	A	B	A	B
A04	4	47.573	SBINA04_052	scaffold2225119_1-30684E	scaffold2225119	30684	24	H	B	B	H	H	H	H	B	B	A	H	H	H	B	B	A	H	B	B	B	H	H	A	H	B	H	B	H	H	H	H	H	H	B	H	H	A	A	A	B	A	B
A04	4	47.736	SBINA04_053	scaffold1127_1-802434E	scaffold1127	802434	1839	H	B	B	H	H	H	H	B	B	A	H	H	H	B	B	A	H	B	B	B	H	H	A	H	B	H	B	H	H	H	H	H	H	B	H	H	A	A	A	B	A	B
A04	4	47.736	SBINA04_053	scaffold1181_1-317154E	scaffold1181	317154	509	H	B	B	H	H	H	H	B	B	A	H	H	H	B	B	A	H	B	B	B	H	H	A	H	B	H	B	H	H	H	H	H	H	B	H	H	A	A	A	B	A	B
A04	4	47.736	SBINA04_053	scaffold1271_1-197128E	scaffold1271	197128	308	H	B	B	H	H	H	H	B	B	A	H	H	H	B	B	A	H	B	B	B	H	H	A	H	B	H	B	H	H	H	H	H	H	B	H	H	A	A	A	B	A	B
A04	4	47.736	SBINA04_053	scaffold1303_1-176321E	scaffold1303	176321	211	H	B	B	H	H	H	H	B	B	A	H	H	H	B	B	A	H	B	B	B	H	H	A	H	B	H	B	H	H	H	H	H	H	B	H	H	A	A	A	B	A	B
A04	4	47.736	SBINA04_053	scaffold1325_1-215863E	scaffold1325	215863	205	H	B	B	H	H	H	H	B	B	A	H	H	H	B	B	A	H	B	B	B	H	H	A	H	B	H	B	H	H	H	H	H	H	B	H	H	A	A	A	B	A	B
A04	4	47.736	SBINA04_053	scaffold139_1-845583E	scaffold139	845583	1263	H	B	B	H	H	H	H	B	B	A	H	H	H	B	B	A	H	B	B	B	H	H	A	H	B	H	B	H	H	H	H	H	H	B	H	H	A	A	A	B	A	B
A04	4	47.736	SBINA04_053	scaffold1403_1-180203E	scaffold1403	180203	205	H	B	B	H	H	H	H	B	B	A	H	H	H	B	B	A	H	B	B	B	H	H	A	H	B	H	B	H	H	H	H	H	H	B	H	H	A	A	A	B	A	B
A04	4	47.736	SBINA04_053	scaffold1451_1-770561E	scaffold1451	770561	1244	H	B	B	H	H	H	H	B	B	A	H	H	H	B	B	A	H	B	B	B	H	H	A	H	B	H	B	H	H	H	H	H	H	B	H	H	A	A	A	B	A	B
A04	4	47.736	SBINA04_053	scaffold1461_1-1892820E	scaffold1461	1892820	4287	H	B	B	H	H	H	H	B	B	A	H	H	H	B	B	A	H	B	B	B	H	H	A	H	B	H	B	H	H	H	H	H	H	B	H	H	A	A	A	B	A	B
A04	4	47.736	SBINA04_053	scaffold1505_1-1041222E	scaffold1505	1041222	1951	H	B	B	H	H	H	H	B	B	A	H	H	H	B	B	A	H	B	B	B	H	H	A	H	B	H	B	H	H	H	H	H	H	B	H	H	A	A	A	B	A	B
A04	4	47.736	SBINA04_053	scaffold1537_1-2373217E	scaffold1537	2373217	5191	H	B	B	H	H	H	H	B	B	A	H	H	H	B	B	A	H	B	B	B	H	H	A	H	B	H	B	H	H	H	H	H	H	B	H	H	A	A	A	B	A	B
A04	4	47.736	SBINA04_053	scaffold1629_1-327081E	scaffold1629	327081	589	H	B	B	H	H	H	H	B	B	A	H	H	H	B	B	A	H	B	B	B	H	H	A	H	B	H	B	H	H	H	H	H	H	B	H	H	A	A	A	B	A	B
A04	4	47.736	SBINA04_053	scaffold1643_1-717393E	scaffold1643	717393	1314	H	B	B	H	H	H	H	B	B	A	H	H	H	B	B	A	H	B	B	B	H	H	A	H	B	H	B	H	H	H	H	H	H	B	H	H	A	A	A	B	A	B
A04	4	47.736	SBINA04_053	scaffold1663_1-951718E	scaffold1663	951718	2206	H	B	B	H	H	H	H	B	B	A	H	H	H	B	B	A	H	B	B	B	H	H	A	H	B	H	B	H	H	H	H	H	H	B	H	H	A	A	A	B	A	B
A04	4	47.736	SBINA04_053	scaffold1817_1-116000E	scaffold1817	116000	328	H	B	B	H	H	H	H	B	B	A	H	H	H	B	B	A	H	B	B	B	H	H	A	H	B	H	B	H	H	H	H	H	H	B	H	H	A	A	A	B	A	B
A04	4	47.736	SBINA04_053	scaffold1861_1-255929E	scaffold1861	255929	530	H	B	B	H	H	H	H	B	B	A	H	H	H	B	B	A	H	B	B	B	H	H	A	H	B	H	B	H	H	H	H	H	H	B	H	H	A	A	A	B	A	B
A04	4	47.736	SBINA04_053	scaffold2055_1-371963E	scaffold2055	371963	1100	H	B	B	H	H	H	H	B	B	A	H	H	H	B	B	A	H	B	B	B	H	H	A	H	B	H	B	H	H	H	H	H	H	B	H	H	A	A	A	B	A	B
A04	4	47.736	SBINA04_053	scaffold2069_1-1057888E	scaffold2069	1057888	2230	H	B	B	H	H	H	H	B	B	A	H	H	H	B	B	A	H	B	B	B	H	H	A	H	B	H	B	H	H	H	H	H	H	B	H	H	A	A	A	B	A	B
A04	4	47.736	SBINA04_053	scaffold2085_1-187651E	scaffold2085	187651	435	H	B	B	H	H	H	H	B	B	A	H	H	H	B	B	A	H	B	B	B	H	H	A	H	B	H	B	H	H	H	H	H	H	B	H	H	A	A	A	B	A	B
A04	4	47.736	SBINA04_053	scaffold2161_1-498833E	scaffold2161	498833	992	H	B	B	H	H	H	H	B	B	A	H	H	H	B	B	A	H	B	B	B	H	H	A	H	B	H	B	H	H	H	H	H	H	B	H	H	A	A	A	B	A	B
A04	4	47.736	SBINA04_053	scaffold2209711_1-5051E	scaffold2209711	5051	13	H	B	B	H	H	H	H	B	B	A	H	H	H	B	B	A	H	B	B	B	H	H	A	H	B	H	B	H	H	H	H	H	H	B	H	H	A	A	A	B	A	B
A04	4	47.736	SBINA04_053	scaffold2211389_1-5903E	scaffold2211389	5903	25	H	B	B	H	H	H	H	B	B	A	H	H	H	B	B	A	H	B	B	B	H	H	A	H	B	H	B	H	H	H	H	H	H	B	H	H	A	A	A	B	A	B
A04	4	47.736	SBINA04_053	scaffold2212087_1-6145E	scaffold2212087	6145	22	H	B	B	H	H	H	H	B	B	A	H	H	H	B	B	A	H	B	B	B	H	H	A	H	B	H	B	H	H	H	H	H	H	B	H	H	A	A	A	B	A	B
A04	4	47.736	SBINA04_053	scaffold2214597_1-7156E	scaffold2214597	7156	32	H	B	B	H	H	H	H	B	B	A	H	H	H	B	B	A	H	B	B	B	H	H	A	H	B	H	B	H	H	H	H	H	H	B	H	H	A	A	A	B	A	B
A04	4	47.736	SBINA04_053	scaffold2215493_1-7641E	scaffold2215493	7641	29	H	B	B	H	H	H	H	B	B	A	H	H	H	B	B	A	H	B	B	B	H	H	A	H	B	H	B	H	H	H	H	H	H	B	H	H	A	A	A	B	A	B
A04	4	47.736	SBINA04_053	scaffold2216239_1-8177E	scaffold2216239	8177	16	H	B	B	H	H	H	H	B	B	A	H	H	H	B	B	A	H	B	B	B	H	H	A	H	B	H	B	H	H	H	H	H	H	B	H	H	A	A	A	B	A	B
A04	4	47.736	SBINA04_053	scaffold2216987_1-8946E	scaffold2216987	8946	22	H	B	B	H	H	H	H	B	B	A	H	H	H	B	B	A	H	B	B	B	H	H	A	H	B	H	B	H	H	H	H	H	H	B	H	H	A	A	A	B	A	B
A04	4	47.736	SBINA04_053	scaffold2217119_1-9095E	scaffold2217119	9095	20	H	B	B	H	H	H	H	B	B	A	H	H	H	B	B	A	H	B	B	B	H	H	A	H	B	H	B	H	H	H	H	H	H	B	H	H	A	A	A	B	A	B
A04	4	47.736	SBINA04_053	scaffold2217661_1-9812E	scaffold2217661	9812	28	H	B	B	H	H	H	H	B	B	A	H	H	H	B	B	A	H	B	B	B	H	H	A	H	B	H	B	H	H	H	H	H	H	B	H	H	A	A	A	B	A	B
A04	4	47.736	SBINA04_053	scaffold2217805_1-9972E	scaffold2217805	9972	16	H	B	B	H	H	H	H	B	B	A	H	H	H	B	B	A	H	B	B	B	H	H	A	H	B	H	B	H	H	H	H	H	H	B	H	H	A	A	A	B	A	B
A04	4	47.736	SBINA04_053	scaffold2217859_1-10054E	scaffold2217859	10054	18	H	B	B	H	H	H	H	B	B	A	H	H	H	B	B	A	H	B	B	B	H	H	A	H	B	H	B	H	H	H	H	H	H	B	H	H	A	A	A	B	A	B
A04	4	47.736	SBINA04_053	scaffold2217877_1-10079E	scaffold2217877	10079	27	H	B	B	H	H	H	H	B	B	A	H	H	H	B	B	A	H	B	B	B	H	H	A	H	B	H	B	H	H	H	H	H	H	B	H	H	A	A	A	B	A	B
A04	4	47.736	SBINA04_053	scaffold2218227_1-10564E	scaffold2218227	10564	49	H	B	B	H	H	H	H	B	B	A	H	H	H	B	B	A	H	B	B	B	H	H	A	H	B	H	B	H	H	H	H	H	H	B	H	H	A	A	A	B	A	B
A04	4	47.736	SBINA04_053	scaffold2218437_1-10843E	scaffold2218437	10843	27	H	B	B	H	H	H	H	B	B	A	H	H	H	B	B	A	H	B	B	B	H	H	A	H	B	H	B	H	H	H	H	H	H	B	H	H	A	A	A	B	A	B
A04	4	47.736	SBINA04_053	scaffold2218501_1-10914E	scaffold2218501	10914	30	H	B	B	H	H	H	H	B	B	A	H	H	H	B	B	A	H	B	B	B	H	H	A	H	B	H	B	H	H	H	H	H	H	B	H	H	A	A	A	B	A	B
A04	4	47.736	SBINA04_053	scaffold2218675_1-11142E	scaffold2218675	11142	25	H	B	B	H	H	H	H	B	B	A	H	H	H	B	B	A	H	B	B	B	H	H	A	H	B	H	B	H	H	H	H	H	H	B	H	H	A	A	A	B	A	B
A04	4	47.736	SBINA04_053	scaffold2218799_1-11273E	scaffold2218799	11273	21	H	B	B	H	H	H	H	B	B	A	H	H	H	B	B	A	H	B	B	B	H	H	A	H	B	H	B	H	H	H	H	H	H	B	H	H	A	A	A	B	A	B
A04	4	47.736	SBINA04_053	scaffold2218845_1-11336E	scaffold2218845	11336	64	H	B	B	H	H	H	H	B	B	A	H	H	H	B	B	A	H	B	B	B	H	H	A	H	B	H	B	H	H	H	H	H	H	B	H	H	A	A	A	B	A	B
A04	4	47.736	SBINA04_053	scaffold2219559_1-12225E	scaffold2219559	12225	21	H	B	B	H	H	H	H	B	B	A	H	H	H	B	B	A	H	B	B	B	H	H	A	H	B	H	B	H	H	H	H	H	H	B	H	H	A	A	A	B	A	B
A04	4	47.736	SBINA04_053	scaffold2219585_1-12271E	scaffold2219585	12271	23	H	B	B	H	H	H	H	B	B	A	H	H	H	B	B	A	H	B	B	B	H	H	A	H	B	H	B	H	H	H	H	H	H	B	H	H	A	A	A	B	A	B
A04	4	47.736	SBINA04_053	scaffold2219855_1-12685E	scaffold2219855	12685	24	H	B	B	H	H	H	H	B	B	A	H	H	H	B	B	A	H	B	B	B	H	H	A	H	B	H	B	H	H	H	H	H	H	B	H	H	A	A	A	B	A	B
A04	4	47.736	SBINA04_053	scaffold2220533_1-13875E	scaffold2220533	13875	23	H	B	B	H	H	H	H	B	B	A	H	H	H	B	B	A	H	B	B	B	H	H	A	H	B	H	B	H	H	H	H	H	H	B	H	H	A	A	A	B	A	B
A04	4	47.736	SBINA04_053	scaffold2220539_1-13881E	scaffold2220539	13881	38	H	B	B	H	H	H	H	B	B	A	H	H	H	B	B	A	H	B	B	B	H	H	A	H	B	H	B	H	H	H	H	H	H	B	H	H	A	A	A	B	A	B
A04	4	47.736	SBINA04_053	scaffold2220643_1-14086E	scaffold2220643	14086	50	H	B	B	H	H	H	H	B	B	A	H	H	H	B	B	A	H	B	B	B	H	H	A	H	B	H	B	H	H	H	H	H	H	B	H	H	A	A	A	B	A	B
A04	4	47.736	SBINA04_053	scaffold2220947_1-14760E	scaffold2220947	14760	46	H	B	B	H	H	H	H	B	B	A	H	H	H	B	B	A	H	B	B	B	H	H	A	H	B	H	B	H	H	H	H	H	H	B	H	H	A	A	A	B	A	B
A04	4	47.736	SBINA04_053	scaffold2220999_1-14883E	scaffold2220999	14883	23	H	B	B	H	H	H	H	B	B	A	H	H	H	B	B	A	H	B	B	B	H	H	A	H	B	H	B	H	H	H	H	H	H	B	H	H	A	A	A	B	A	B
A04	4	47.736	SBINA04_053	scaffold2221527_1-16050E	scaffold2221527	16050	44	H	B	B	H	H	H	H	B	B	A	H	H	H	B	B	A	H	B	B	B	H	H	A	H	B	H	B	H	H	H	H	H	H	B	H	H	A	A	A	B	A	B
A04	4	47.736	SBINA04_053	scaffold2221679_1-16429E	scaffold2221679	16429	67	H	B	B	H	H	H	H	B	B	A	H	H	H	B	B	A	H	B	B	B	H	H	A	H	B	H	B	H	H	H	H	H	H	B	H	H	A	A	A	B	A	B
A04	4	47.736	SBINA04_053	scaffold2221749_1-16631E	scaffold2221749	16631	21	H	B	B	H	H	H	H	B	B	A	H	H	H	B	B	A	H	B	B	B	H	H	A	H	B	H	B	H	H	H	H	H	H	B	H	H	A	A	A	B	A	B
A04	4	47.736	SBINA04_053	scaffold2221819_1-16798E	scaffold2221819	16798	37	H	B	B	H	H	H	H	B	B	A	H	H	H	B	B	A	H	B	B	B	H	H	A	H	B	H	B	H	H	H	H	H	H	B	H	H	A	A	A	B	A	B
A04	4	47.736	SBINA04_053	scaffold2221887_1-17006E	scaffold2221887	17006	42	H	B	B	H	H	H	H	B	B	A	H	H	H	B	B	A	H	B	B	B	H	H	A	H	B	H	B	H	H	H	H	H	H	B	H	H	A	A	A	B	A	B
A04	4	47.736	SBINA04_053	scaffold2222023_1-17395E	scaffold2222023	17395	54	H	B	B	H	H	H	H	B	B	A	H	H	H	B	B	A	H	B	B	B	H	H	A	H	B	H	B	H	H	H	H	H	H	B	H	H	A	A	A	B	A	B
A04	4	47.736	SBINA04_053	scaffold2222045_1-17435E	scaffold2222045	17435	38	H	B	B	H	H	H	H	B	B	A	H	H	H	B	B	A	H	B	B	B	H	H	A	H	B	H	B	H	H	H	H	H	H	B	H	H	A	A	A	B	A	B
A04	4	47.736	SBINA04_053	scaffold2222491_1-18667E	scaffold2222491	18667	63	H	B	B	H	H	H	H	B	B	A	H	H	H	B	B	A	H	B	B	B	H	H	A	H	B	H	B	H	H	H	H	H	H	B	H	H	A	A	A	B	A	B
A04	4	47.736	SBINA04_053	scaffold2222613_1-19033E	scaffold2222613	19033	53	H	B	B	H	H	H	H	B	B	A	H	H	H	B	B	A	H	B	B	B	H	H	A	H	B	H	B	H	H	H	H	H	H	B	H	H	A	A	A	B	A	B
A04	4	47.736	SBINA04_053	scaffold2222653_1-19133E	scaffold2222653	19133	44	H	B	B	H	H	H	H	B	B	A	H	H	H	B	B	A	H	B	B	B	H	H	A	H	B	H	B	H	H	H	H	H	H	B	H	H	A	A	A	B	A	B
A04	4	47.736	SBINA04_053	scaffold2222747_1-19429E	scaffold2222747	19429	55	H	B	B	H	H	H	H	B	B	A	H	H	H	B	B	A	H	B	B	B	H	H	A	H	B	H	B	H	H	H	H	H	H	B	H	H	A	A	A	B	A	B
A04	4	47.736	SBINA04_053	scaffold2222785_1-19592E	scaffold2222785	19592	19	H	B	B	H	H	H	H	B	B	A	H	H	H	B	B	A	H	B	B	B	H	H	A	H	B	H	B	H	H	H	H	H	H	B	H	H	A	A	A	B	A	B
A04	4	47.736	SBINA04_053	scaffold2222941_1-20142E	scaffold2222941	20142	74	H	B	B	H	H	H	H	B	B	A	H	H	H	B	B	A	H	B	B	B	H	H	A	H	B	H	B	H	H	H	H	H	H	B	H	H	A	A	A	B	A	B
A04	4	47.736	SBINA04_053	scaffold2223001_1-20385E	scaffold2223001	20385	23	H	B	B	H	H	H	H	B	B	A	H	H	H	B	B	A	H	B	B	B	H	H	A	H	B	H	B	H	H	H	H	H	H	B	H	H	A	A	A	B	A	B
A04	4	47.736	SBINA04_053	scaffold2223051_1-20586E	scaffold2223051	20586	25	H	B	B	H	H	H	H	B	B	A	H	H	H	B	B	A	H	B	B	B	H	H	A	H	B	H	B	H	H	H	H	H	H	B	H	H	A	A	A	B	A	B
A04	4	47.736	SBINA04_053	scaffold2223139_1-20952E	scaffold2223139	20952	52	H	B	B	H	H	H	H	B	B	A	H	H	H	B	B	A	H	B	B	B	H	H	A	H	B	H	B	H	H	H	H	H	H	B	H	H	A	A	A	B	A	B
A04	4	47.736	SBINA04_053	scaffold2223331_1-21770E	scaffold2223331	21770	109	H	B	B	H	H	H	H	B	B	A	H	H	H	B	B	A	H	B	B	B	H	H	A	H	B	H	B	H	H	H	H	H	H	B	H	H	A	A	A	B	A	B
A04	4	47.736	SBINA04_053	scaffold2223395_1-22031E	scaffold2223395	22031	54	H	B	B	H	H	H	H	B	B	A	H	H	H	B	B	A	H	B	B	B	H	H	A	H	B	H	B	H	H	H	H	H	H	B	H	H	A	A	A	B	A	B
A04	4	47.736	SBINA04_053	scaffold2223565_1-22701E	scaffold2223565	22701	39	H	B	B	H	H	H	H	B	B	A	H	H	H	B	B	A	H	B	B	B	H	H	A	H	B	H	B	H	H	H	H	H	H	B	H	H	A	A	A	B	A	B
A04	4	47.736	SBINA04_053	scaffold2223613_1-22923E	scaffold2223613	22923	52	H	B	B	H	H	H	H	B	B	A	H	H	H	B	B	A	H	B	B	B	H	H	A	H	B	H	B	H	H	H	H	H	H	B	H	H	A	A	A	B	A	B
A04	4	47.736	SBINA04_053	scaffold2223769_1-23504E	scaffold2223769	23504	54	H	B	B	H	H	H	H	B	B	A	H	H	H	B	B	A	H	B	B	B	H	H	A	H	B	H	B	H	H	H	H	H	H	B	H	H	A	A	A	B	A	B
A04	4	47.736	SBINA04_053	scaffold2223937_1-24276E	scaffold2223937	24276	26	H	B	B	H	H	H	H	B	B	A	H	H	H	B	B	A	H	B	B	B	H	H	A	H	B	H	B	H	H	H	H	H	H	B	H	H	A	A	A	B	A	B
A04	4	47.736	SBINA04_053	scaffold2224001_1-24491E	scaffold2224001	24491	34	H	B	B	H	H	H	H	B	B	A	H	H	H	B	B	A	H	B	B	B	H	H	A	H	B	H	B	H	H	H	H	H	H	B	H	H	A	A	A	B	A	B
A04	4	47.736	SBINA04_053	scaffold2224005_1-24502E	scaffold2224005	24502	47	H	B	B	H	H	H	H	B	B	A	H	H	H	B	B	A	H	B	B	B	H	H	A	H	B	H	B	H	H	H	H	H	H	B	H	H	A	A	A	B	A	B
A04	4	47.736	SBINA04_053	scaffold2224017_1-24585E	scaffold2224017	24585	46	H	B	B	H	H	H	H	B	B	A	H	H	H	B	B	A	H	B	B	B	H	H	A	H	B	H	B	H	H	H	H	H	H	B	H	H	A	A	A	B	A	B
A04	4	47.736	SBINA04_053	scaffold2224045_1-24728E	scaffold2224045	24728	62	H	B	B	H	H	H	H	B	B	A	H	H	H	B	B	A	H	B	B	B	H	H	A	H	B	H	B	H	H	H	H	H	H	B	H	H	A	A	A	B	A	B
A04	4	47.736	SBINA04_053	scaffold2224061_1-24787E	scaffold2224061	24787	66	H	B	B	H	H	H	H	B	B	A	H	H	H	B	B	A	H	B	B	B	H	H	A	H	B	H	B	H	H	H	H	H	H	B	H	H	A	A	A	B	A	B
A04	4	47.736	SBINA04_053	scaffold2224095_1-24909E	scaffold2224095	24909	80	H	B	B	H	H	H	H	B	B	A	H	H	H	B	B	A	H	B	B	B	H	H	A	H	B	H	B	H	H	H	H	H	H	B	H	H	A	A	A	B	A	B
A04	4	47.736	SBINA04_053	scaffold2224103_1-24917E	scaffold2224103	24917	47	H	B	B	H	H	H	H	B	B	A	H	H	H	B	B	A	H	B	B	B	H	H	A	H	B	H	B	H	H	H	H	H	H	B	H	H	A	A	A	B	A	B
A04	4	47.736	SBINA04_053	scaffold2224185_1-25394E	scaffold2224185	25394	37	H	B	B	H	H	H	H	B	B	A	H	H	H	B	B	A	H	B	B	B	H	H	A	H	B	H	B	H	H	H	H	H	H	B	H	H	A	A	A	B	A	B
A04	4	47.736	SBINA04_053	scaffold2224187_1-25404E	scaffold2224187	25404	55	H	B	B	H	H	H	H	B	B	A	H	H	H	B	B	A	H	B	B	B	H	H	A	H	B	H	B	H	H	H	H	H	H	B	H	H	A	A	A	B	A	B
A04	4	47.736	SBINA04_053	scaffold2224217_1-25550E	scaffold2224217	25550	49	H	B	B	H	H	H	H	B	B	A	H	H	H	B	B	A	H	B	B	B	H	H	A	H	B	H	B	H	H	H	H	H	H	B	H	H	A	A	A	B	A	B
A04	4	47.736	SBINA04_053	scaffold2224405_1-26470E	scaffold2224405	26470	72	H	B	B	H	H	H	H	B	B	A	H	H	H	B	B	A	H	B	B	B	H	H	A	H	B	H	B	H	H	H	H	H	H	B	H	H	A	A	A	B	A	B
A04	4	47.736	SBINA04_053	scaffold2224475_1-26837E	scaffold2224475	26837	43	H	B	B	H	H	H	H	B	B	A	H	H	H	B	B	A	H	B	B	B	H	H	A	H	B	H	B	H	H	H	H	H	H	B	H	H	A	A	A	B	A	B
A04	4	47.736	SBINA04_053	scaffold2224493_1-26929E	scaffold2224493	26929	70	H	B	B	H	H	H	H	B	B	A	H	H	H	B	B	A	H	B	B	B	H	H	A	H	B	H	B	H	H	H	H	H	H	B	H	H	A	A	A	B	A	B
A04	4	47.736	SBINA04_053	scaffold2224651_1-27706E	scaffold2224651	27706	74	H	B	B	H	H	H	H	B	B	A	H	H	H	B	B	A	H	B	B	B	H	H	A	H	B	H	B	H	H	H	H	H	H	B	H	H	A	A	A	B	A	B
A04	4	47.736	SBINA04_053	scaffold2224729_1-28107E	scaffold2224729	28107	61	H	B	B	H	H	H	H	B	B	A	H	H	H	B	B	A	H	B	B	B	H	H	A	H	B	H	B	H	H	H	H	H	H	B	H	H	A	A	A	B	A	B
A04	4	47.736	SBINA04_053	scaffold2224733_1-28142E	scaffold2224733	28142	88	H	B	B	H	H	H	H	B	B	A	H	H	H	B	B	A	H	B	B	B	H	H	A	H	B	H	B	H	H	H	H	H	H	B	H	H	A	A	A	B	A	B
A04	4	47.736	SBINA04_053	scaffold2224849_1-29009E	scaffold2224849	29009	77	H	B	B	H	H	H	H	B	B	A	H	H	H	B	B	A	H	B	B	B	H	H	A	H	B	H	B	H	H	H	H	H	H	B	H	H	A	A	A	B	A	B
A04	4	47.736	SBINA04_053	scaffold2224927_1-29457E	scaffold2224927	29457	81	H	B	B	H	H	H	H	B	B	A	H	H	H	B	B	A	H	B	B	B	H	H	A	H	B	H	B	H	H	H	H	H	H	B	H	H	A	A	A	B	A	B
A04	4	47.736	SBINA04_053	scaffold2224937_1-29526E	scaffold2224937	29526	55	H	B	B	H	H	H	H	B	B	A	H	H	H	B	B	A	H	B	B	B	H	H	A	H	B	H	B	H	H	H	H	H	H	B	H	H	A	A	A	B	A	B
A04	4	47.736	SBINA04_053	scaffold2225087_1-30480E	scaffold2225087	30480	46	H	B	B	H	H	H	H	B	B	A	H	H	H	B	B	A	H	B	B	B	H	H	A	H	B	H	B	H	H	H	H	H	H	B	H	H	A	A	A	B	A	B
A04	4	47.736	SBINA04_053	scaffold2225105_1-30611E	scaffold2225105	30611	58	H	B	B	H	H	H	H	B	B	A	H	H	H	B	B	A	H	B	B	B	H	H	A	H	B	H	B	H	H	H	H	H	H	B	H	H	A	A	A	B	A	B
A04	4	47.736	SBINA04_053	scaffold2225127_1-30760E	scaffold2225127	30760	30	H	B	B	H	H	H	H	B	B	A	H	H	H	B	B	A	H	B	B	B	H	H	A	H	B	H	B	H	H	H	H	H	H	B	H	H	A	A	A	B	A	B
A04	4	47.736	SBINA04_053	scaffold2225187_1-31197E	scaffold2225187	31197	83	H	B	B	H	H	H	H	B	B	A	H	H	H	B	B	A	H	B	B	B	H	H	A	H	B	H	B	H	H	H	H	H	H	B	H	H	A	A	A	B	A	B
A04	4	47.736	SBINA04_053	scaffold2225291_1-31880E	scaffold2225291	31880	73	H	B	B	H	H	H	H	B	B	A	H	H	H	B	B	A	H	B	B	B	H	H	A	H	B	H	B	H	H	H	H	H	H	B	H	H	A	A	A	B	A	B
A04	4	47.736	SBINA04_053	scaffold2225365_1-32457E	scaffold2225365	32457	76	H	B	B	H	H	H	H	B	B	A	H	H	H	B	B	A	H	B	B	B	H	H	A	H	B	H	B	H	H	H	H	H	H	B	H	H	A	A	A	B	A	B
A04	4	47.736	SBINA04_053	scaffold2225439_1-32874E	scaffold2225439	32874	70	H	B	B	H	H	H	H	B	B	A	H	H	H	B	B	A	H	B	B	B	H	H	A	H	B	H	B	H	H	H	H	H	H	B	H	H	A	A	A	B	A	B
A04	4	47.736	SBINA04_053	scaffold2225729_1-35611E	scaffold2225729	35611	66	H	B	B	H	H	H	H	B	B	A	H	H	H	B	B	A	H	B	B	B	H	H	A	H	B	H	B	H	H	H	H	H	H	B	H	H	A	A	A	B	A	B
A04	4	47.736	SBINA04_053	scaffold2225749_1-35768E	scaffold2225749	35768	116	H	B	B	H	H	H	H	B	B	A	H	H	H	B	B	A	H	B	B	B	H	H	A	H	B	H	B	H	H	H	H	H	H	B	H	H	A	A	A	B	A	B
A04	4	47.736	SBINA04_053	scaffold2225755_1-35835E	scaffold2225755	35835	78	H	B	B	H	H	H	H	B	B	A	H	H	H	B	B	A	H	B	B	B	H	H	A	H	B	H	B	H	H	H	H	H	H	B	H	H	A	A	A	B	A	B
A04	4	47.736	SBINA04_053	scaffold2225757_1-35845E	scaffold2225757	35845	40	H	B	B	H	H	H	H	B	B	A	H	H	H	B	B	A	H	B	B	B	H	H	A	H	B	H	B	H	H	H	H	H	H	B	H	H	A	A	A	B	A	B
A04	4	47.736	SBINA04_053	scaffold2225833_1-36555E	scaffold2225833	36555	49	H	B	B	H	H	H	H	B	B	A	H	H	H	B	B	A	H	B	B	B	H	H	A	H	B	H	B	H	H	H	H	H	H	B	H	H	A	A	A	B	A	B
A04	4	47.736	SBINA04_053	scaffold2225837_1-36576E	scaffold2225837	36576	135	H	B	B	H	H	H	H	B	B	A	H	H	H	B	B	A	H	B	B	B	H	H	A	H	B	H	B	H	H	H	H	H	H	B	H	H	A	A	A	B	A	B
A04	4	47.736	SBINA04_053	scaffold2225927_1-37753E	scaffold2225927	37753	104	H	B	B	H	H	H	H	B	B	A	H	H	H	B	B	A	H	B	B	B	H	H	A	H	B	H	B	H	H	H	H	H	H	B	H	H	A	A	A	B	A	B
A04	4	47.736	SBINA04_053	scaffold2225957_1-37973E	scaffold2225957	37973	143	H	B	B	H	H	H	H	B	B	A	H	H	H	B	B	A	H	B	B	B	H	H	A	H	B	H	B	H	H	H	H	H	H	B	H	H	A	A	A	B	A	B
A04	4	47.736	SBINA04_053	scaffold2226019_1-38454E	scaffold2226019	38454	174	H	B	B	H	H	H	H	B	B	A	H	H	H	B	B	A	H	B	B	B	H	H	A	H	B	H	B	H	H	H	H	H	H	B	H	H	A	A	A	B	A	B
A04	4	47.736	SBINA04_053	scaffold2226099_1-39341E	scaffold2226099	39341	70	H	B	B	H	H	H	H	B	B	A	H	H	H	B	B	A	H	B	B	B	H	H	A	H	B	H	B	H	H	H	H	H	H	B	H	H	A	A	A	B	A	B
A04	4	47.736	SBINA04_053	scaffold2226129_1-39546E	scaffold2226129	39546	113	H	B	B	H	H	H	H	B	B	A	H	H	H	B	B	A	H	B	B	B	H	H	A	H	B	H	B	H	H	H	H	H	H	B	H	H	A	A	A	B	A	B
A04	4	47.736	SBINA04_053	scaffold2226143_1-39709E	scaffold2226143	39709	83	H	B	B	H	H	H	H	B	B	A	H	H	H	B	B	A	H	B	B	B	H	H	A	H	B	H	B	H	H	H	H	H	H	B	H	H	A	A	A	B	A	B
A04	4	47.736	SBINA04_053	scaffold2226293_1-41620E	scaffold2226293	41620	149	H	B	B	H	H	H	H	B	B	A	H	H	H	B	B	A	H	B	B	B	H	H	A	H	B	H	B	H	H	H	H	H	H	B	H	H	A	A	A	B	A	B
A04	4	47.736	SBINA04_053	scaffold2226335_1-42100E	scaffold2226335	42100	195	H	B	B	H	H	H	H	B	B	A	H	H	H	B	B	A	H	B	B	B	H	H	A	H	B	H	B	H	H	H	H	H	H	B	H	H	A	A	A	B	A	B
A04	4	47.736	SBINA04_053	scaffold2226495_1-44342E	scaffold2226495	44342	69	H	B	B	H	H	H	H	B	B	A	H	H	H	B	B	A	H	B	B	B	H	H	A	H	B	H	B	H	H	H	H	H	H	B	H	H	A	A	A	B	A	B
A04	4	47.736	SBINA04_053	scaffold2226549_1-45302E	scaffold2226549	45302	167	H	B	B	H	H	H	H	B	B	A	H	H	H	B	B	A	H	B	B	B	H	H	A	H	B	H	B	H	H	H	H	H	H	B	H	H	A	A	A	B	A	B
A04	4	47.736	SBINA04_053	scaffold2226677_1-47496E	scaffold2226677	47496	135	H	B	B	H	H	H	H	B	B	A	H	H	H	B	B	A	H	B	B	B	H	H	A	H	B	H	B	H	H	H	H	H	H	B	H	H	A	A	A	B	A	B
A04	4	47.736	SBINA04_053	scaffold2226713_1-47945E	scaffold2226713	47945	143	H	B	B	H	H	H	H	B	B	A	H	H	H	B	B	A	H	B	B	B	H	H	A	H	B	H	B	H	H	H	H	H	H	B	H	H	A	A	A	B	A	B
A04	4	47.736	SBINA04_053	scaffold2226795_1-49601E	scaffold2226795	49601	83	H	B	B	H	H	H	H	B	B	A	H	H	H	B	B	A	H	B	B	B	H	H	A	H	B	H	B	H	H	H	H	H	H	B	H	H	A	A	A	B	A	B
A04	4	47.736	SBINA04_053	scaffold2226877_1-51622E	scaffold2226877	51622	153	H	B	B	H	H	H	H	B	B	A	H	H	H	B	B	A	H	B	B	B	H	H	A	H	B	H	B	H	H	H	H	H	H	B	H	H	A	A	A	B	A	B
A04	4	47.736	SBINA04_053	scaffold2226897_1-52055E	scaffold2226897	52055	194	H	B	B	H	H	H	H	B	B	A	H	H	H	B	B	A	H	B	B	B	H	H	A	H	B	H	B	H	H	H	H	H	H	B	H	H	A	A	A	B	A	B
A04	4	47.736	SBINA04_053	scaffold2227055_1-54828E	scaffold2227055	54828	108	H	B	B	H	H	H	H	B	B	A	H	H	H	B	B	A	H	B	B	B	H	H	A	H	B	H	B	H	H	H	H	H	H	B	H	H	A	A	A	B	A	B
A04	4	47.736	SBINA04_053	scaffold2227123_1-56137E	scaffold2227123	56137	123	H	B	B	H	H	H	H	B	B	A	H	H	H	B	B	A	H	B	B	B	H	H	A	H	B	H	B	H	H	H	H	H	H	B	H	H	A	A	A	B	A	B
A04	4	47.736	SBINA04_053	scaffold2227129_1-56272E	scaffold2227129	56272	126	H	B	B	H	H	H	H	B	B	A	H	H	H	B	B	A	H	B	B	B	H	H	A	H	B	H	B	H	H	H	H	H	H	B	H	H	A	A	A	B	A	B
A04	4	47.736	SBINA04_053	scaffold2227141_1-56465E	scaffold2227141	56465	183	H	B	B	H	H	H	H	B	B	A	H	H	H	B	B	A	H	B	B	B	H	H	A	H	B	H	B	H	H	H	H	H	H	B	H	H	A	A	A	B	A	B
A04	4	47.736	SBINA04_053	scaffold2227185_1-57419E	scaffold2227185	57419	211	H	B	B	H	H	H	H	B	B	A	H	H	H	B	B	A	H	B	B	B	H	H	A	H	B	H	B	H	H	H	H	H	H	B	H	H	A	A	A	B	A	B
A04	4	47.736	SBINA04_053	scaffold2227211_1-58301E	scaffold2227211	58301	141	H	B	B	H	H	H	H	B	B	A	H	H	H	B	B	A	H	B	B	B	H	H	A	H	B	H	B	H	H	H	H	H	H	B	H	H	A	A	A	B	A	B
A04	4	47.736	SBINA04_053	scaffold2227219_1-58471E	scaffold2227219	58471	161	H	B	B	H	H	H	H	B	B	A	H	H	H	B	B	A	H	B	B	B	H	H	A	H	B	H	B	H	H	H	H	H	H	B	H	H	A	A	A	B	A	B
A04	4	47.736	SBINA04_053	scaffold2227307_1-60562E	scaffold2227307	60562	179	H	B	B	H	H	H	H	B	B	A	H	H	H	B	B	A	H	B	B	B	H	H	A	H	B	H	B	H	H	H	H	H	H	B	H	H	A	A	A	B	A	B
A04	4	47.736	SBINA04_053	scaffold2227361_1-62139E	scaffold2227361	62139	109	H	B	B	H	H	H	H	B	B	A	H	H	H	B	B	A	H	B	B	B	H	H	A	H	B	H	B	H	H	H	H	H	H	B	H	H	A	A	A	B	A	B
A04	4	47.736	SBINA04_053	scaffold2227363_1-62152E	scaffold2227363	62152	250	H	B	B	H	H	H	H	B	B	A	H	H	H	B	B	A	H	B	B	B	H	H	A	H	B	H	B	H	H	H	H	H	H	B	H	H	A	A	A	B	A	B
A04	4	47.736	SBINA04_053	scaffold2227519_1-67044E	scaffold2227519	67044	213	H	B	B	H	H	H	H	B	B	A	H	H	H	B	B	A	H	B	B	B	H	H	A	H	B	H	B	H	H	H	H	H	H	B	H	H	A	A	A	B	A	B
A04	4	47.736	SBINA04_053	scaffold2227739_1-75140E	scaffold2227739	75140	177	H	B	B	H	H	H	H	B	B	A	H	H	H	B	B	A	H	B	B	B	H	H	A	H	B	H	B	H	H	H	H	H	H	B	H	H	A	A	A	B	A	B
A04	4	47.736	SBINA04_053	scaffold2227869_1-80199E	scaffold2227869	80199	266	H	B	B	H	H	H	H	B	B	A	H	H	H	B	B	A	H	B	B	B	H	H	A	H	B	H	B	H	H	H	H	H	H	B	H	H	A	A	A	B	A	B
A04	4	47.736	SBINA04_053	scaffold2227905_1-81389E	scaffold2227905	81389	239	H	B	B	H	H	H	H	B	B	A	H	H	H	B	B	A	H	B	B	B	H	H	A	H	B	H	B	H	H	H	H	H	H	B	H	H	A	A	A	B	A	B
A04	4	47.736	SBINA04_053	scaffold2228053_1-89715E	scaffold2228053	89715	274	H	B	B	H	H	H	H	B	B	A	H	H	H	B	B	A	H	B	B	B	H	H	A	H	B	H	B	H	H	H	H	H	H	B	H	H	A	A	A	B	A	B
A04	4	47.736	SBINA04_053	scaffold2228181_1-97751E	scaffold2228181	97751	312	H	B	B	H	H	H	H	B	B	A	H	H	H	B	B	A	H	B	B	B	H	H	A	H	B	H	B	H	H	H	H	H	H	B	H	H	A	A	A	B	A	B
A04	4	47.736	SBINA04_053	scaffold2228247_1-103118E	scaffold2228247	103118	241	H	B	B	H	H	H	H	B	B	A	H	H	H	B	B	A	H	B	B	B	H	H	A	H	B	H	B	H	H	H	H	H	H	B	H	H	A	A	A	B	A	B
A04	4	47.736	SBINA04_053	scaffold2228313_1-112489E	scaffold2228313	112489	460	H	B	B	H	H	H	H	B	B	A	H	H	H	B	B	A	H	B	B	B	H	H	A	H	B	H	B	H	H	H	H	H	H	B	H	H	A	A	A	B	A	B
A04	4	47.736	SBINA04_053	scaffold2228747_1-178617E	scaffold2228747	178617	449	H	B	B	H	H	H	H	B	B	A	H	H	H	B	B	A	H	B	B	B	H	H	A	H	B	H	B	H	H	H	H	H	H	B	H	H	A	A	A	B	A	B
A04	4	47.736	SBINA04_053	scaffold2228963_1-258622E	scaffold2228963	258622	675	H	B	B	H	H	H	H	B	B	A	H	H	H	B	B	A	H	B	B	B	H	H	A	H	B	H	B	H	H	H	H	H	H	B	H	H	A	A	A	B	A	B
A04	4	47.736	SBINA04_053	scaffold2495_1-257367E	scaffold2495	257367	566	H	B	B	H	H	H	H	B	B	A	H	H	H	B	B	A	H	B	B	B	H	H	A	H	B	H	B	H	H	H	H	H	H	B	H	H	A	A	A	B	A	B
A04	4	47.736	SBINA04_053	scaffold2585_1-213669E	scaffold2585	213669	386	H	B	B	H	H	H	H	B	B	A	H	H	H	B	B	A	H	B	B	B	H	H	A	H	B	H	B	H	H	H	H	H	H	B	H	H	A	A	A	B	A	B
A04	4	47.736	SBINA04_053	scaffold2675_1-190539E	scaffold2675	190539	343	H	B	B	H	H	H	H	B	B	A	H	H	H	B	B	A	H	B	B	B	H	H	A	H	B	H	B	H	H	H	H	H	H	B	H	H	A	A	A	B	A	B
A04	4	47.736	SBINA04_053	scaffold2699_1-490653	scaffold2699	490653	1138	H	B	B	H	H	H	H	B	B	A	H	H	H	B	B	A	H	B	B	B	H	H	A	H	B	H	B	H	H	H	H	H	H	B	H	H	A	A	A	B	A	B
A04	4	47.736	SBINA04_053	scaffold2779_1-2832480E	scaffold2779	2832480	6047	H	B	B	H	H	H	H	B	B	A	H	H	H	B	B	A	H	B	B	B	H	H	A	H	B	H	B	H	H	H	H	H	H	B	H	H	A	A	A	B	A	B
A04	4	47.736	SBINA04_053	scaffold279_1-403735E	scaffold279	403735	540	H	B	B	H	H	H	H	B	B	A	H	H	H	B	B	A	H	B	B	B	H	H	A	H	B	H	B	H	H	H	H	H	H	B	H	H	A	A	A	B	A	B
A04	4	47.736	SBINA04_053	scaffold281_1-186336E	scaffold281	186336	88	H	B	B	H	H	H	H	B	B	A	H	H	H	B	B	A	H	B	B	B	H	H	A	H	B	H	B	H	H	H	H	H	H	B	H	H	A	A	A	B	A	B
A04	4	47.736	SBINA04_053	scaffold2985_1-593232E	scaffold2985	593232	864	H	B	B	H	H	H	H	B	B	A	H	H	H	B	B	A	H	B	B	B	H	H	A	H	B	H	B	H	H	H	H	H	H	B	H	H	A	A	A	B	A	B
A04	4	47.736	SBINA04_053	scaffold3097_1-1067480E	scaffold3097	1067480	2629	H	B	B	H	H	H	H	B	B	A	H	H	H	B	B	A	H	B	B	B	H	H	A	H	B	H	B	H	H	H	H	H	H	B	H	H	A	A	A	B	A	B
A04	4	47.736	SBINA04_053	scaffold313_1-167258E	scaffold313	167258	66	H	B	B	H	H	H	H	B	B	A	H	H	H	B	B	A	H	B	B	B	H	H	A	H	B	H	B	H	H	H	H	H	H	B	H	H	A	A	A	B	A	B
A04	4	47.736	SBINA04_053	scaffold473_1-201102E	scaffold473	201102	122	H	B	B	H	H	H	H	B	B	A	H	H	H	B	B	A	H	B	B	B	H	H	A	H	B	H	B	H	H	H	H	H	H	B	H	H	A	A	A	B	A	B
A04	4	47.736	SBINA04_053	scaffold603_1-889433E	scaffold603	889433	1670	H	B	B	H	H	H	H	B	B	A	H	H	H	B	B	A	H	B	B	B	H	H	A	H	B	H	B	H	H	H	H	H	H	B	H	H	A	A	A	B	A	B
A04	4	47.736	SBINA04_053	scaffold609_1-917461E	scaffold609	917461	1764	H	B	B	H	H	H	H	B	B	A	H	H	H	B	B	A	H	B	B	B	H	H	A	H	B	H	B	H	H	H	H	H	H	B	H	H	A	A	A	B	A	B
A04	4	47.736	SBINA04_053	scaffold617_1-371706E	scaffold617	371706	496	H	B	B	H	H	H	H	B	B	A	H	H	H	B	B	A	H	B	B	B	H	H	A	H	B	H	B	H	H	H	H	H	H	B	H	H	A	A	A	B	A	B
A04	4	47.736	SBINA04_053	scaffold623_1-184321E	scaffold623	184321	172	H	B	B	H	H	H	H	B	B	A	H	H	H	B	B	A	H	B	B	B	H	H	A	H	B	H	B	H	H	H	H	H	H	B	H	H	A	A	A	B	A	B
A04	4	47.736	SBINA04_053	scaffold649_1-295177E	scaffold649	295177	397	H	B	B	H	H	H	H	B	B	A	H	H	H	B	B	A	H	B	B	B	H	H	A	H	B	H	B	H	H	H	H	H	H	B	H	H	A	A	A	B	A	B
A04	4	47.736	SBINA04_053	scaffold71_1-168828E	scaffold71	168828	117	H	B	B	H	H	H	H	B	B	A	H	H	H	B	B	A	H	B	B	B	H	H	A	H	B	H	B	H	H	H	H	H	H	B	H	H	A	A	A	B	A	B
A04	4	47.736	SBINA04_053	scaffold813_1-1253340E	scaffold813	1253340	3291	H	B	B	H	H	H	H	B	B	A	H	H	H	B	B	A	H	B	B	B	H	H	A	H	B	H	B	H	H	H	H	H	H	B	H	H	A	A	A	B	A	B
A04	4	47.736	SBINA04_053	scaffold839_1-542902E	scaffold839	542902	1692	H	B	B	H	H	H	H	B	B	A	H	H	H	B	B	A	H	B	B	B	H	H	A	H	B	H	B	H	H	H	H	H	H	B	H	H	A	A	A	B	A	B
A04	4	47.736	SBINA04_053	scaffold881_1-1981266E	scaffold881	1981266	4538	H	B	B	H	H	H	H	B	B	A	H	H	H	B	B	A	H	B	B	B	H	H	A	H	B	H	B	H	H	H	H	H	H	B	H	H	A	A	A	B	A	B
A04	4	47.736	SBINA04_053	scaffold887_1-514414E	scaffold887	514414	380	H	B	B	H	H	H	H	B	B	A	H	H	H	B	B	A	H	B	B	B	H	H	A	H	B	H	B	H	H	H	H	H	H	B	H	H	A	A	A	B	A	B
A04	4	47.736	SBINA04_053	scaffold967_1-917066	scaffold967	917066	1859	H	B	B	H	H	H	H	B	B	A	H	H	H	B	B	A	H	B	B	B	H	H	A	H	B	H	B	H	H	H	H	H	H	B	H	H	A	A	A	B	A	B
A04	4	47.736	SBINA04_053	scaffold997_1-337584E	scaffold997	337584	387	H	B	B	H	H	H	H	B	B	A	H	H	H	B	B	A	H	B	B	B	H	H	A	H	B	H	B	H	H	H	H	H	H	B	H	H	A	A	A	B	A	B
A04	4	48.693	SBINA04_054	scaffold1015_1-665270E	scaffold1015	665270	2009	H	B	B	H	H	H	H	B	B	A	H	H	H	B	B	A	H	B	B	B	H	H	A	H	B	H	B	H	H	H	H	H	H	B	H	H	A	A	A	B	A	B
A04	4	48.693	SBINA04_054	scaffold1021_1-276570E	scaffold1021	276570	817	H	B	B	H	H	H	H	B	B	A	H	H	H	B	B	A	H	B	B	B	H	H	A	H	B	H	B	H	H	H	H	H	H	B	H	H	A	A	A	B	A	B
A04	4	48.693	SBINA04_054	scaffold1193_1-3136715E	scaffold1193	3136715	6380	H	B	B	H	H	H	H	B	B	A	H	H	H	B	B	A	H	B	B	B	H	H	A	H	B	H	B	H	H	H	H	H	H	B	H	H	A	A	A	B	A	B
A04	4	48.693	SBINA04_054	scaffold1759_1-492591E	scaffold1759	492591	1020	H	B	B	H	H	H	H	B	B	A	H	H	H	B	B	A	H	B	B	B	H	H	A	H	B	H	B	H	H	H	H	H	H	B	H	H	A	A	A	B	A	B
A04	4	48.693	SBINA04_054	scaffold1917_1-2085968E	scaffold1917	2085968	4613	H	B	B	H	H	H	H	B	B	A	H	H	H	B	B	A	H	B	B	B	H	H	A	H	B	H	B	H	H	H	H	H	H	B	H	H	A	A	A	B	A	B
A04	4	48.693	SBINA04_054	scaffold2206267_1-3251E	scaffold2206267	3251	15	H	B	B	H	H	H	H	B	B	A	H	H	H	B	B	A	H	B	B	B	H	H	A	H	B	H	B	H	H	H	H	H	H	B	H	H	A	A	A	B	A	B
A04	4	48.693	SBINA04_054	scaffold2208581_1-4212E	scaffold2208581	4212	12	H	B	B	H	H	H	H	B	B	A	H	H	H	B	B	A	H	B	B	B	H	H	A	H	B	H	B	H	H	H	H	H	H	B	H	H	A	A	A	B	A	B
A04	4	48.693	SBINA04_054	scaffold2216043_1-8008E	scaffold2216043	8008	15	H	B	B	H	H	H	H	B	B	A	H	H	H	B	B	A	H	B	B	B	H	H	A	H	B	H	B	H	H	H	H	H	H	B	H	H	A	A	A	B	A	B
A04	4	48.693	SBINA04_054	scaffold2216213_1-8161E	scaffold2216213	8161	22	H	B	B	H	H	H	H	B	B	A	H	H	H	B	B	A	H	B	B	B	H	H	A	H	B	H	B	H	H	H	H	H	H	B	H	H	A	A	A	B	A	B
A04	4	48.693	SBINA04_054	scaffold2216373_1-8303E	scaffold2216373	8303	38	H	B	B	H	H	H	H	B	B	A	H	H	H	B	B	A	H	B	B	B	H	H	A	H	B	H	B	H	H	H	H	H	H	B	H	H	A	A	A	B	A	B
A04	4	48.693	SBINA04_054	scaffold2217369_1-9397E	scaffold2217369	9397	21	H	B	B	H	H	H	H	B	B	A	H	H	H	B	B	A	H	B	B	B	H	H	A	H	B	H	B	H	H	H	H	H	H	B	H	H	A	A	A	B	A	B
A04	4	48.693	SBINA04_054	scaffold2218485_1-10894E	scaffold2218485	10894	23	H	B	B	H	H	H	H	B	B	A	H	H	H	B	B	A	H	B	B	B	H	H	A	H	B	H	B	H	H	H	H	H	H	B	H	H	A	A	A	B	A	B
A04	4	48.693	SBINA04_054	scaffold2219069_1-11625E	scaffold2219069	11625	20	H	B	B	H	H	H	H	B	B	A	H	H	H	B	B	A	H	B	B	B	H	H	A	H	B	H	B	H	H	H	H	H	H	B	H	H	A	A	A	B	A	B
A04	4	48.693	SBINA04_054	scaffold2219813_1-12585E	scaffold2219813	12585	36	H	B	B	H	H	H	H	B	B	A	H	H	H	B	B	A	H	B	B	B	H	H	A	H	B	H	B	H	H	H	H	H	H	B	H	H	A	A	A	B	A	B
A04	4	48.693	SBINA04_054	scaffold2219819_1-12593E	scaffold2219819	12593	28	H	B	B	H	H	H	H	B	B	A	H	H	H	B	B	A	H	B	B	B	H	H	A	H	B	H	B	H	H	H	H	H	H	B	H	H	A	A	A	B	A	B
A04	4	48.693	SBINA04_054	scaffold2219947_1-12821E	scaffold2219947	12821	39	H	B	B	H	H	H	H	B	B	A	H	H	H	B	B	A	H	B	B	B	H	H	A	H	B	H	B	H	H	H	H	H	H	B	H	H	A	A	A	B	A	B
A04	4	48.693	SBINA04_054	scaffold2220063_1-13033E	scaffold2220063	13033	53	H	B	B	H	H	H	H	B	B	A	H	H	H	B	B	A	H	B	B	B	H	H	A	H	B	H	B	H	H	H	H	H	H	B	H	H	A	A	A	B	A	B
A04	4	48.693	SBINA04_054	scaffold2220417_1-13684E	scaffold2220417	13684	48	H	B	B	H	H	H	H	B	B	A	H	H	H	B	B	A	H	B	B	B	H	H	A	H	B	H	B	H	H	H	H	H	H	B	H	H	A	A	A	B	A	B
A04	4	48.693	SBINA04_054	scaffold2220577_1-13964E	scaffold2220577	13964	25	H	B	B	H	H	H	H	B	B	A	H	H	H	B	B	A	H	B	B	B	H	H	A	H	B	H	B	H	H	H	H	H	H	B	H	H	A	A	A	B	A	B
A04	4	48.693	SBINA04_054	scaffold2221435_1-15845E	scaffold2221435	15845	51	H	B	B	H	H	H	H	B	B	A	H	H	H	B	B	A	H	B	B	B	H	H	A	H	B	H	B	H	H	H	H	H	H	B	H	H	A	A	A	B	A	B
A04	4	48.693	SBINA04_054	scaffold2221693_1-16456E	scaffold2221693	16456	46	H	B	B	H	H	H	H	B	B	A	H	H	H	B	B	A	H	B	B	B	H	H	A	H	B	H	B	H	H	H	H	H	H	B	H	H	A	A	A	B	A	B
A04	4	48.693	SBINA04_054	scaffold2221839_1-16856E	scaffold2221839	16856	33	H	B	B	H	H	H	H	B	B	A	H	H	H	B	B	A	H	B	B	B	H	H	A	H	B	H	B	H	H	H	H	H	H	B	H	H	A	A	A	B	A	B
A04	4	48.693	SBINA04_054	scaffold2221959_1-17210E	scaffold2221959	17210	29	H	B	B	H	H	H	H	B	B	A	H	H	H	B	B	A	H	B	B	B	H	H	A	H	B	H	B	H	H	H	H	H	H	B	H	H	A	A	A	B	A	B
A04	4	48.693	SBINA04_054	scaffold2222187_1-17788E	scaffold2222187	17788	59	H	B	B	H	H	H	H	B	B	A	H	H	H	B	B	A	H	B	B	B	H	H	A	H	B	H	B	H	H	H	H	H	H	B	H	H	A	A	A	B	A	B
A04	4	48.693	SBINA04_054	scaffold2222329_1-18170E	scaffold2222329	18170	45	H	B	B	H	H	H	H	B	B	A	H	H	H	B	B	A	H	B	B	B	H	H	A	H	B	H	B	H	H	H	H	H	H	B	H	H	A	A	A	B	A	B
A04	4	48.693	SBINA04_054	scaffold2222535_1-18822E	scaffold2222535	18822	29	H	B	B	H	H	H	H	B	B	A	H	H	H	B	B	A	H	B	B	B	H	H	A	H	B	H	B	H	H	H	H	H	H	B	H	H	A	A	A	B	A	B
A04	4	48.693	SBINA04_054	scaffold2222555_1-18869E	scaffold2222555	18869	68	H	B	B	H	H	H	H	B	B	A	H	H	H	B	B	A	H	B	B	B	H	H	A	H	B	H	B	H	H	H	H	H	H	B	H	H	A	A	A	B	A	B
A04	4	48.693	SBINA04_054	scaffold2222559_1-18873E	scaffold2222559	18873	27	H	B	B	H	H	H	H	B	B	A	H	H	H	B	B	A	H	B	B	B	H	H	A	H	B	H	B	H	H	H	H	H	H	B	H	H	A	A	A	B	A	B
A04	4	48.693	SBINA04_054	scaffold2222573_1-18898E	scaffold2222573	18898	77	H	B	B	H	H	H	H	B	B	A	H	H	H	B	B	A	H	B	B	B	H	H	A	H	B	H	B	H	H	H	H	H	H	B	H	H	A	A	A	B	A	B
A04	4	48.693	SBINA04_054	scaffold2223131_1-20941E	scaffold2223131	20941	61	H	B	B	H	H	H	H	B	B	A	H	H	H	B	B	A	H	B	B	B	H	H	A	H	B	H	B	H	H	H	H	H	H	B	H	H	A	A	A	B	A	B
A04	4	48.693	SBINA04_054	scaffold2223137_1-20947E	scaffold2223137	20947	83	H	B	B	H	H	H	H	B	B	A	H	H	H	B	B	A	H	B	B	B	H	H	A	H	B	H	B	H	H	H	H	H	H	B	H	H	A	A	A	B	A	B
A04	4	48.693	SBINA04_054	scaffold2223549_1-22649E	scaffold2223549	22649	74	H	B	B	H	H	H	H	B	B	A	H	H	H	B	B	A	H	B	B	B	H	H	A	H	B	H	B	H	H	H	H	H	H	B	H	H	A	A	A	B	A	B
A04	4	48.693	SBINA04_054	scaffold2224047_1-24728E	scaffold2224047	24728	28	H	B	B	H	H	H	H	B	B	A	H	H	H	B	B	A	H	B	B	B	H	H	A	H	B	H	B	H	H	H	H	H	H	B	H	H	A	A	A	B	A	B
A04	4	48.693	SBINA04_054	scaffold2224913_1-29342E	scaffold2224913	29342	128	H	B	B	H	H	H	H	B	B	A	H	H	H	B	B	A	H	B	B	B	H	H	A	H	B	H	B	H	H	H	H	H	H	B	H	H	A	A	A	B	A	B
A04	4	48.693	SBINA04_054	scaffold2225165_1-31014E	scaffold2225165	31014	133	H	B	B	H	H	H	H	B	B	A	H	H	H	B	B	A	H	B	B	B	H	H	A	H	B	H	B	H	H	H	H	H	H	B	H	H	A	A	A	B	A	B
A04	4	48.693	SBINA04_054	scaffold2225239_1-31609E	scaffold2225239	31609	148	H	B	B	H	H	H	H	B	B	A	H	H	H	B	B	A	H	B	B	B	H	H	A	H	B	H	B	H	H	H	H	H	H	B	H	H	A	A	A	B	A	B
A04	4	48.693	SBINA04_054	scaffold2225269_1-31718E	scaffold2225269	31718	58	H	B	B	H	H	H	H	B	B	A	H	H	H	B	B	A	H	B	B	B	H	H	A	H	B	H	B	H	H	H	H	H	H	B	H	H	A	A	A	B	A	B
A04	4	48.693	SBINA04_054	scaffold2225627_1-34778E	scaffold2225627	34778	154	H	B	B	H	H	H	H	B	B	A	H	H	H	B	B	A	H	B	B	B	H	H	A	H	B	H	B	H	H	H	H	H	H	B	H	H	A	A	A	B	A	B
A04	4	48.693	SBINA04_054	scaffold2225813_1-36408E	scaffold2225813	36408	102	H	B	B	H	H	H	H	B	B	A	H	H	H	B	B	A	H	B	B	B	H	H	A	H	B	H	B	H	H	H	H	H	H	B	H	H	A	A	A	B	A	B
A04	4	48.693	SBINA04_054	scaffold2226455_1-43790E	scaffold2226455	43790	173	H	B	B	H	H	H	H	B	B	A	H	H	H	B	B	A	H	B	B	B	H	H	A	H	B	H	B	H	H	H	H	H	H	B	H	H	A	A	A	B	A	B
A04	4	48.693	SBINA04_054	scaffold2226521_1-44921E	scaffold2226521	44921	184	H	B	B	H	H	H	H	B	B	A	H	H	H	B	B	A	H	B	B	B	H	H	A	H	B	H	B	H	H	H	H	H	H	B	H	H	A	A	A	B	A	B
A04	4	48.693	SBINA04_054	scaffold2226577_1-45807E	scaffold2226577	45807	112	H	B	B	H	H	H	H	B	B	A	H	H	H	B	B	A	H	B	B	B	H	H	A	H	B	H	B	H	H	H	H	H	H	B	H	H	A	A	A	B	A	B
A04	4	48.693	SBINA04_054	scaffold2226751_1-48647E	scaffold2226751	48647	229	H	B	B	H	H	H	H	B	B	A	H	H	H	B	B	A	H	B	B	B	H	H	A	H	B	H	B	H	H	H	H	H	H	B	H	H	A	A	A	B	A	B
A04	4	48.693	SBINA04_054	scaffold2226803_1-49783E	scaffold2226803	49783	173	H	B	B	H	H	H	H	B	B	A	H	H	H	B	B	A	H	B	B	B	H	H	A	H	B	H	B	H	H	H	H	H	H	B	H	H	A	A	A	B	A	B
A04	4	48.693	SBINA04_054	scaffold2227079_1-55124E	scaffold2227079	55124	248	H	B	B	H	H	H	H	B	B	A	H	H	H	B	B	A	H	B	B	B	H	H	A	H	B	H	B	H	H	H	H	H	H	B	H	H	A	A	A	B	A	B
A04	4	48.693	SBINA04_054	scaffold2227355_1-61825E	scaffold2227355	61825	247	H	B	B	H	H	H	H	B	B	A	H	H	H	B	B	A	H	B	B	B	H	H	A	H	B	H	B	H	H	H	H	H	H	B	H	H	A	A	A	B	A	B
A04	4	48.693	SBINA04_054	scaffold2227373_1-62530E	scaffold2227373	62530	182	H	B	B	H	H	H	H	B	B	A	H	H	H	B	B	A	H	B	B	B	H	H	A	H	B	H	B	H	H	H	H	H	H	B	H	H	A	A	A	B	A	B
A04	4	48.693	SBINA04_054	scaffold2227619_1-70462E	scaffold2227619	70462	261	H	B	B	H	H	H	H	B	B	A	H	H	H	B	B	A	H	B	B	B	H	H	A	H	B	H	B	H	H	H	H	H	H	B	H	H	A	A	A	B	A	B
A04	4	48.693	SBINA04_054	scaffold2227959_1-84480E	scaffold2227959	84480	295	H	B	B	H	H	H	H	B	B	A	H	H	H	B	B	A	H	B	B	B	H	H	A	H	B	H	B	H	H	H	H	H	H	B	H	H	A	A	A	B	A	B
A04	4	48.693	SBINA04_054	scaffold2227993_1-86107E	scaffold2227993	86107	156	H	B	B	H	H	H	H	B	B	A	H	H	H	B	B	A	H	B	B	B	H	H	A	H	B	H	B	H	H	H	H	H	H	B	H	H	A	A	A	B	A	B
A04	4	48.693	SBINA04_054	scaffold2228517_1-139233E	scaffold2228517	139233	461	H	B	B	H	H	H	H	B	B	A	H	H	H	B	B	A	H	B	B	B	H	H	A	H	B	H	B	H	H	H	H	H	H	B	H	H	A	A	A	B	A	B
A04	4	48.693	SBINA04_054	scaffold2228923_1-238685E	scaffold2228923	238685	1117	H	B	B	H	H	H	H	B	B	A	H	H	H	B	B	A	H	B	B	B	H	H	A	H	B	H	B	H	H	H	H	H	H	B	H	H	A	A	A	B	A	B
A04	4	48.693	SBINA04_054	scaffold2285_1-1333394E	scaffold2285	1333394	3162	H	B	B	H	H	H	H	B	B	A	H	H	H	B	B	A	H	B	B	B	H	H	A	H	B	H	B	H	H	H	H	H	H	B	H	H	A	A	A	B	A	B
A04	4	48.693	SBINA04_054	scaffold2351_1-709389E	scaffold2351	709389	1968	H	B	B	H	H	H	H	B	B	A	H	H	H	B	B	A	H	B	B	B	H	H	A	H	B	H	B	H	H	H	H	H	H	B	H	H	A	A	A	B	A	B
A04	4	48.693	SBINA04_054	scaffold2403_1-235413E	scaffold2403	235413	634	H	B	B	H	H	H	H	B	B	A	H	H	H	B	B	A	H	B	B	B	H	H	A	H	B	H	B	H	H	H	H	H	H	B	H	H	A	A	A	B	A	B
A04	4	48.693	SBINA04_054	scaffold2499_1-1258911E	scaffold2499	1258911	1910	H	B	B	H	H	H	H	B	B	A	H	H	H	B	B	A	H	B	B	B	H	H	A	H	B	H	B	H	H	H	H	H	H	B	H	H	A	A	A	B	A	B
A04	4	48.693	SBINA04_054	scaffold425_1-184746E	scaffold425	184746	114	H	B	B	H	H	H	H	B	B	A	H	H	H	B	B	A	H	B	B	B	H	H	A	H	B	H	B	H	H	H	H	H	H	B	H	H	A	A	A	B	A	B
A04	4	48.693	SBINA04_054	scaffold709_320432-1144402E	scaffold709	823971	1576	H	B	B	H	H	H	H	B	B	A	H	H	H	B	B	A	H	B	B	B	H	H	A	H	B	H	B	H	H	H	H	H	H	B	H	H	A	A	A	B	A	B
A04	4	48.693	SBINA04_054	scaffold847_1-825018E	scaffold847	825018	1695	H	B	B	H	H	H	H	B	B	A	H	H	H	B	B	A	H	B	B	B	H	H	A	H	B	H	B	H	H	H	H	H	H	B	H	H	A	A	A	B	A	B
A04	4	48.693	SBINA04_054	scaffold967_917067-1820107E	scaffold967	903041	1854	H	B	B	H	H	H	H	B	B	A	H	H	H	B	B	A	H	B	B	B	H	H	A	H	B	H	B	H	H	H	H	H	H	B	H	H	A	A	A	B	A	B
A04	4	49.657	SBINA04_055	scaffold2927_1-3276404	scaffold2927	3276404	7258	H	B	B	H	H	H	H	B	B	A	H	H	H	B	B	A	H	B	B	B	H	H	A	H	B	H	B	H	H	H	A	H	H	B	H	H	A	A	A	B	A	B
A04	4	49.657	SBINA04_055	scaffold2927_6034619-6162745	scaffold2927	128127	335	H	B	B	H	H	H	H	B	B	A	H	H	H	B	B	A	H	B	B	B	H	H	A	H	B	H	B	H	H	H	A	H	H	B	H	H	A	A	A	B	A	B
A04	4	49.657	SBINA04_055	scaffold2927_3526836-3750579	scaffold2927	223744	410	H	B	B	H	H	H	H	B	B	A	H	H	H	B	B	A	H	B	B	B	H	H	A	H	B	H	B	H	H	H	A	H	H	B	H	H	A	A	A	B	A	B
A04	4	49.657	SBINA04_055	scaffold2927_3922791-4774198	scaffold2927	851408	1810	H	B	B	H	H	H	H	B	B	A	H	H	H	B	B	A	H	B	B	B	H	H	A	H	B	H	B	H	H	H	A	H	H	B	H	H	A	A	A	B	A	B
A04	4	49.657	SBINA04_055	scaffold2927_5488757-5756238	scaffold2927	267482	386	H	B	B	H	H	H	H	B	B	A	H	H	H	B	B	A	H	B	B	B	H	H	A	H	B	H	B	H	H	H	A	H	H	B	H	H	A	A	A	B	A	B
A04	4	49.657	SBINA04_055	scaffold199_1-150983E	scaffold199	150983	33	H	B	B	H	H	H	H	B	B	A	H	H	H	B	B	A	H	B	B	B	H	H	A	H	B	H	B	H	H	H	A	H	H	B	H	H	A	A	A	B	A	B
A04	4	49.657	SBINA04_055	scaffold2209881_1-5204E	scaffold2209881	5204	11	H	B	B	H	H	H	H	B	B	A	H	H	H	B	B	A	H	B	B	B	H	H	A	H	B	H	B	H	H	H	A	H	H	B	H	H	A	A	A	B	A	B
A04	4	49.657	SBINA04_055	scaffold2217865_1-10072E	scaffold2217865	10072	35	H	B	B	H	H	H	H	B	B	A	H	H	H	B	B	A	H	B	B	B	H	H	A	H	B	H	B	H	H	H	A	H	H	B	H	H	A	A	A	B	A	B
A04	4	49.657	SBINA04_055	scaffold2218585_1-11034E	scaffold2218585	11034	24	H	B	B	H	H	H	H	B	B	A	H	H	H	B	B	A	H	B	B	B	H	H	A	H	B	H	B	H	H	H	A	H	H	B	H	H	A	A	A	B	A	B
A04	4	49.657	SBINA04_055	scaffold2218825_1-11302E	scaffold2218825	11302	31	H	B	B	H	H	H	H	B	B	A	H	H	H	B	B	A	H	B	B	B	H	H	A	H	B	H	B	H	H	H	A	H	H	B	H	H	A	A	A	B	A	B
A04	4	49.657	SBINA04_055	scaffold2219935_1-12800E	scaffold2219935	12800	26	H	B	B	H	H	H	H	B	B	A	H	H	H	B	B	A	H	B	B	B	H	H	A	H	B	H	B	H	H	H	A	H	H	B	H	H	A	A	A	B	A	B
A04	4	49.657	SBINA04_055	scaffold2221131_1-15140E	scaffold2221131	15140	58	H	B	B	H	H	H	H	B	B	A	H	H	H	B	B	A	H	B	B	B	H	H	A	H	B	H	B	H	H	H	A	H	H	B	H	H	A	A	A	B	A	B
A04	4	49.657	SBINA04_055	scaffold2221387_1-15747E	scaffold2221387	15747	18	H	B	B	H	H	H	H	B	B	A	H	H	H	B	B	A	H	B	B	B	H	H	A	H	B	H	B	H	H	H	A	H	H	B	H	H	A	A	A	B	A	B
A04	4	49.657	SBINA04_055	scaffold2224439_1-26680E	scaffold2224439	26680	74	H	B	B	H	H	H	H	B	B	A	H	H	H	B	B	A	H	B	B	B	H	H	A	H	B	H	B	H	H	H	A	H	H	B	H	H	A	A	A	B	A	B
A04	4	49.657	SBINA04_055	scaffold2225493_1-33454E	scaffold2225493	33454	43	H	B	B	H	H	H	H	B	B	A	H	H	H	B	B	A	H	B	B	B	H	H	A	H	B	H	B	H	H	H	A	H	H	B	H	H	A	A	A	B	A	B
A04	4	49.657	SBINA04_055	scaffold2226007_1-38366E	scaffold2226007	38366	194	H	B	B	H	H	H	H	B	B	A	H	H	H	B	B	A	H	B	B	B	H	H	A	H	B	H	B	H	H	H	A	H	H	B	H	H	A	A	A	B	A	B
A04	4	49.657	SBINA04_055	scaffold2226041_1-38725E	scaffold2226041	38725	54	H	B	B	H	H	H	H	B	B	A	H	H	H	B	B	A	H	B	B	B	H	H	A	H	B	H	B	H	H	H	A	H	H	B	H	H	A	A	A	B	A	B
A04	4	49.657	SBINA04_055	scaffold2227729_1-74432E	scaffold2227729	74432	113	H	B	B	H	H	H	H	B	B	A	H	H	H	B	B	A	H	B	B	B	H	H	A	H	B	H	B	H	H	H	A	H	H	B	H	H	A	A	A	B	A	B
A04	4	49.657	SBINA04_055	scaffold2228389_1-119657E	scaffold2228389	119657	472	H	B	B	H	H	H	H	B	B	A	H	H	H	B	B	A	H	B	B	B	H	H	A	H	B	H	B	H	H	H	A	H	H	B	H	H	A	A	A	B	A	B
A04	4	49.657	SBINA04_055	scaffold2551_1-788426E	scaffold2551	788426	2093	H	B	B	H	H	H	H	B	B	A	H	H	H	B	B	A	H	B	B	B	H	H	A	H	B	H	B	H	H	H	A	H	H	B	H	H	A	A	A	B	A	B
A04	4	49.657	SBINA04_055	scaffold2793_1-444375E	scaffold2793	444375	590	H	B	B	H	H	H	H	B	B	A	H	H	H	B	B	A	H	B	B	B	H	H	A	H	B	H	B	H	H	H	A	H	H	B	H	H	A	A	A	B	A	B
A04	4	49.657	SBINA04_055	scaffold3211_1-490161E	scaffold3211	490161	1066	H	B	B	H	H	H	H	B	B	A	H	H	H	B	B	A	H	B	B	B	H	H	A	H	B	H	B	H	H	H	A	H	H	B	H	H	A	A	A	B	A	B
A04	4	49.657	SBINA04_055	scaffold709_1-320431	scaffold709	320431	235	H	B	B	H	H	H	H	B	B	A	H	H	H	B	B	A	H	B	B	B	H	H	A	H	B	H	B	H	H	H	A	H	H	B	H	H	A	A	A	B	A	B
A04	4	49.657	SBINA04_055	scaffold959_1-184038E	scaffold959	184038	64	H	B	B	H	H	H	H	B	B	A	H	H	H	B	B	A	H	B	B	B	H	H	A	H	B	H	B	H	H	H	A	H	H	B	H	H	A	A	A	B	A	B
A04	4	50.215	SBINA04_056	scaffold2226843_1-51109E	scaffold2226843	51109	57	H	B	B	H	H	H	H	B	B	A	H	H	H	B	B	A	H	B	B	B	H	H	A	H	B	B	B	H	H	H	A	H	H	B	H	H	A	A	A	B	A	B
A04	4	50.215	SBINA04_056	scaffold2927_6162746-6756419	scaffold2927	593674	1504	H	B	B	H	H	H	H	B	B	A	H	H	H	B	B	A	H	B	B	B	H	H	A	H	B	B	B	H	H	H	A	H	H	B	H	H	A	A	A	B	A	B
A04	4	51.11	SBINA04_057	scaffold2927_6756420-6816417	scaffold2927	59998	99	H	B	B	H	H	H	H	B	B	A	H	B	H	B	B	A	H	B	B	B	H	H	A	H	B	B	B	H	H	H	A	H	H	B	H	H	A	A	A	B	A	B
A04	4	52.957	SBINA04_058	scaffold1423_1-170970E	scaffold1423	170970	181	H	B	B	H	H	H	H	B	B	A	H	B	H	B	B	A	H	B	B	B	H	A	A	H	B	B	B	H	H	H	A	H	H	H	H	H	A	A	A	B	A	B
A04	4	52.957	SBINA04_058	scaffold2047_1-1708602E	scaffold2047	1708602	3578	H	B	B	H	H	H	H	B	B	A	H	B	H	B	B	A	H	B	B	B	H	A	A	H	B	B	B	H	H	H	A	H	H	H	H	H	A	A	A	B	A	B
A04	4	52.957	SBINA04_058	scaffold2217383_1-9426E	scaffold2217383	9426	30	H	B	B	H	H	H	H	B	B	A	H	B	H	B	B	A	H	B	B	B	H	A	A	H	B	B	B	H	H	H	A	H	H	H	H	H	A	A	A	B	A	B
A04	4	52.957	SBINA04_058	scaffold2220335_1-13505E	scaffold2220335	13505	14	H	B	B	H	H	H	H	B	B	A	H	B	H	B	B	A	H	B	B	B	H	A	A	H	B	B	B	H	H	H	A	H	H	H	H	H	A	A	A	B	A	B
A04	4	52.957	SBINA04_058	scaffold2222143_1-17700E	scaffold2222143	17700	59	H	B	B	H	H	H	H	B	B	A	H	B	H	B	B	A	H	B	B	B	H	A	A	H	B	B	B	H	H	H	A	H	H	H	H	H	A	A	A	B	A	B
A04	4	52.957	SBINA04_058	scaffold2225943_1-37876E	scaffold2225943	37876	183	H	B	B	H	H	H	H	B	B	A	H	B	H	B	B	A	H	B	B	B	H	A	A	H	B	B	B	H	H	H	A	H	H	H	H	H	A	A	A	B	A	B
A04	4	52.957	SBINA04_058	scaffold2226011_1-38395E	scaffold2226011	38395	87	H	B	B	H	H	H	H	B	B	A	H	B	H	B	B	A	H	B	B	B	H	A	A	H	B	B	B	H	H	H	A	H	H	H	H	H	A	A	A	B	A	B
A04	4	52.957	SBINA04_058	scaffold2226821_1-50411E	scaffold2226821	50411	131	H	B	B	H	H	H	H	B	B	A	H	B	H	B	B	A	H	B	B	B	H	A	A	H	B	B	B	H	H	H	A	H	H	H	H	H	A	A	A	B	A	B
A04	4	52.957	SBINA04_058	scaffold2927_6816418-7064307E	scaffold2927	247890	563	H	B	B	H	H	H	H	B	B	A	H	B	H	B	B	A	H	B	B	B	H	A	A	H	B	B	B	H	H	H	A	H	H	H	H	H	A	A	A	B	A	B
A04	4	52.957	SBINA04_058	scaffold759_1-801305	scaffold759	801305	1742	H	B	B	H	H	H	H	B	B	A	H	B	H	B	B	A	H	B	B	B	H	A	A	H	B	B	B	H	H	H	A	H	H	H	H	H	A	A	A	B	A	B
A04	4	53.887	SBINA04_059	scaffold759_801306-1588920	scaffold759	787615	1911	H	B	B	H	H	H	H	B	B	A	H	B	H	B	B	A	H	B	B	B	H	A	A	H	B	B	B	H	H	H	A	H	H	H	H	H	A	H	A	B	A	B
A04	4	54.663	SBINA04_060	scaffold759_1588921-3295496	scaffold759	1706576	3792	H	B	B	H	H	H	H	B	B	A	H	B	H	B	B	A	H	B	B	B	H	A	A	H	B	B	B	H	H	H	A	H	H	H	H	H	A	H	A	B	A	B
A04	4	55.542	SBINA04_061	scaffold759_3295497-4610127	scaffold759	1314631	3079	H	B	B	H	H	H	H	B	B	A	H	B	H	B	B	A	H	B	B	B	H	A	A	H	H	B	B	H	H	H	A	H	H	H	H	H	A	H	A	B	A	B
A04	4	56.354	SBINA04_062	scaffold2224417_1-26552E	scaffold2224417	26552	117	H	B	B	H	H	H	H	B	B	A	H	B	H	B	B	A	H	B	B	B	H	A	A	H	H	B	B	H	H	H	A	H	H	H	H	H	A	H	A	B	A	B
A04	4	56.354	SBINA04_062	scaffold2225949_1-37925E	scaffold2225949	37925	168	H	B	B	H	H	H	H	B	B	A	H	B	H	B	B	A	H	B	B	B	H	A	A	H	H	B	B	H	H	H	A	H	H	H	H	H	A	H	A	B	A	B
A04	4	56.354	SBINA04_062	scaffold2226101_1-39349E	scaffold2226101	39349	69	H	B	B	H	H	H	H	B	B	A	H	B	H	B	B	A	H	B	B	B	H	A	A	H	H	B	B	H	H	H	A	H	H	H	H	H	A	H	A	B	A	B
A04	4	56.354	SBINA04_062	scaffold2228191_1-98408E	scaffold2228191	98408	379	H	B	B	H	H	H	H	B	B	A	H	B	H	B	B	A	H	B	B	B	H	A	A	H	H	B	B	H	H	H	A	H	H	H	H	H	A	H	A	B	A	B
A04	4	56.354	SBINA04_062	scaffold3411_1-303707	scaffold3411	303707	713	H	B	B	H	H	H	H	B	B	A	H	B	H	B	B	A	H	B	B	B	H	A	A	H	H	B	B	H	H	H	A	H	H	H	H	H	A	H	A	B	A	B
A04	4	56.354	SBINA04_062	scaffold759_4610128-5150295E	scaffold759	540168	2033	H	B	B	H	H	H	H	B	B	A	H	B	H	B	B	A	H	B	B	B	H	A	A	H	H	B	B	H	H	H	A	H	H	H	H	H	A	H	A	B	A	B
A04	4	56.933	SBINA04_063	scaffold2220867_1-14573E	scaffold2220867	14573	64	H	B	B	H	H	H	H	B	B	A	H	B	H	B	B	A	H	B	B	B	H	A	A	H	H	H	B	H	H	H	A	H	H	H	H	H	A	H	A	B	A	B
A04	4	56.933	SBINA04_063	scaffold2227023_1-54103E	scaffold2227023	54103	121	H	B	B	H	H	H	H	B	B	A	H	B	H	B	B	A	H	B	B	B	H	A	A	H	H	H	B	H	H	H	A	H	H	H	H	H	A	H	A	B	A	B
A04	4	56.933	SBINA04_063	scaffold2229189_444598-815232E	scaffold2229189	370635	923	H	B	B	H	H	H	H	B	B	A	H	B	H	B	B	A	H	B	B	B	H	A	A	H	H	H	B	H	H	H	A	H	H	H	H	H	A	H	A	B	A	B
A04	4	56.933	SBINA04_063	scaffold3411_303708-2000925E	scaffold3411	1697218	3954	H	B	B	H	H	H	H	B	B	A	H	B	H	B	B	A	H	B	B	B	H	A	A	H	H	H	B	H	H	H	A	H	H	H	H	H	A	H	A	B	A	B
A04	4	57.886	SBINA04_064	scaffold2229189_133954-444597	scaffold2229189	310644	688	H	B	B	H	H	H	H	B	B	A	H	B	H	B	B	A	H	B	B	B	H	A	A	H	H	H	B	H	H	H	A	H	H	H	H	H	A	H	A	B	A	B
A04	4	58.859	SBINA04_065	scaffold2513_491524-1024714	scaffold2513	533191	1366	H	B	B	H	H	H	H	B	B	A	H	B	H	B	B	A	B	B	B	B	H	A	A	H	H	H	B	H	H	H	A	H	H	H	H	H	A	H	A	B	A	B
A04	4	58.859	SBINA04_065	scaffold2513_1121308-1419635	scaffold2513	298328	836	H	B	B	H	H	H	H	B	B	A	H	B	H	B	B	A	B	B	B	B	H	A	A	H	H	H	B	H	H	H	A	H	H	H	H	H	A	H	A	B	A	B
A04	4	58.859	SBINA04_065	scaffold2513_1557710-1684872	scaffold2513	127163	372	H	B	B	H	H	H	H	B	B	A	H	B	H	B	B	A	B	B	B	B	H	A	A	H	H	H	B	H	H	H	A	H	H	H	H	H	A	H	A	B	A	B
A04	4	58.859	SBINA04_065	scaffold2224501_1-26955E	scaffold2224501	26955	87	H	B	B	H	H	H	H	B	B	A	H	B	H	B	B	A	B	B	B	B	H	A	A	H	H	H	B	H	H	H	A	H	H	H	H	H	A	H	A	B	A	B
A04	4	58.859	SBINA04_065	scaffold2229189_1-133953	scaffold2229189	133953	265	H	B	B	H	H	H	H	B	B	A	H	B	H	B	B	A	B	B	B	B	H	A	A	H	H	H	B	H	H	H	A	H	H	H	H	H	A	H	A	B	A	B
A04	4	59.827	SBINA04_066	scaffold2513_442044-491523	scaffold2513	49480	81	H	B	B	H	H	H	H	B	B	A	H	B	H	B	B	A	B	H	B	B	H	A	A	H	H	H	B	H	H	H	A	H	H	H	H	H	A	H	A	B	A	B
A04	4	60.645	SBINA04_067	scaffold2513_234471-442043	scaffold2513	207573	368	H	B	B	H	H	H	A	B	B	A	H	B	H	B	B	A	B	H	B	B	H	A	A	H	H	H	B	H	H	H	A	H	H	H	H	H	A	H	A	B	A	B
A04	4	61.591	SBINA04_068	scaffold2513_162291-234470	scaffold2513	72180	40	H	B	B	H	H	H	A	B	B	A	H	B	H	B	B	A	B	H	B	B	H	A	A	H	H	H	B	H	H	H	A	H	H	H	H	H	A	H	A	B	A	B
A04	4	62.466	SBINA04_069	scaffold1201_1411591-1535559E	scaffold1201	123969	306	H	B	B	H	H	H	A	B	B	A	H	B	H	B	B	A	B	H	B	B	H	A	A	H	H	H	B	H	H	H	A	H	H	H	H	H	H	H	A	B	A	B
A04	4	62.466	SBINA04_069	scaffold2228303_1-109633E	scaffold2228303	109633	259	H	B	B	H	H	H	A	B	B	A	H	B	H	B	B	A	B	H	B	B	H	A	A	H	H	H	B	H	H	H	A	H	H	H	H	H	H	H	A	B	A	B
A04	4	62.466	SBINA04_069	scaffold2513_1-162290	scaffold2513	162290	204	H	B	B	H	H	H	A	B	B	A	H	B	H	B	B	A	B	H	B	B	H	A	A	H	H	H	B	H	H	H	A	H	H	H	H	H	H	H	A	B	A	B
A04	4	63.424	SBINA04_070	scaffold1201_155660-1411590	scaffold1201	1255931	2859	H	B	B	H	H	H	A	B	B	A	H	B	H	B	B	A	B	H	B	B	H	A	A	H	H	H	B	H	H	H	A	H	H	H	H	H	H	H	A	B	A	B
A04	4	64.389	SBINA04_071	scaffold1201_1-155659	scaffold1201	155659	49	H	B	B	H	H	H	A	B	B	A	H	B	A	B	B	A	B	H	B	B	H	A	A	H	H	H	B	H	H	H	A	H	H	H	H	H	H	H	A	B	A	B
A04	4	64.389	SBINA04_071	scaffold1953_1-184502E	scaffold1953	184502	150	H	B	B	H	H	H	A	B	B	A	H	B	A	B	B	A	B	H	B	B	H	A	A	H	H	H	B	H	H	H	A	H	H	H	H	H	H	H	A	B	A	B
A04	4	64.389	SBINA04_071	scaffold2222565_1-18876E	scaffold2222565	18876	42	H	B	B	H	H	H	A	B	B	A	H	B	A	B	B	A	B	H	B	B	H	A	A	H	H	H	B	H	H	H	A	H	H	H	H	H	H	H	A	B	A	B
A04	4	64.389	SBINA04_071	scaffold3511_1-389968	scaffold3511	389968	749	H	B	B	H	H	H	A	B	B	A	H	B	A	B	B	A	B	H	B	B	H	A	A	H	H	H	B	H	H	H	A	H	H	H	H	H	H	H	A	B	A	B
A04	4	65.283	SBINA04_072	scaffold2225189_1-31216E	scaffold2225189	31216	76	H	B	B	H	H	H	A	B	B	A	H	B	A	B	B	A	B	H	B	B	H	A	A	H	H	H	B	H	H	B	A	H	H	H	H	H	H	H	A	B	A	B
A04	4	65.283	SBINA04_072	scaffold3511_389969-1418650	scaffold3511	1028682	2802	H	B	B	H	H	H	A	B	B	A	H	B	A	B	B	A	B	H	B	B	H	A	A	H	H	H	B	H	H	B	A	H	H	H	H	H	H	H	A	B	A	B
A04	4	66.244	SBINA04_073	scaffold2223887_1-24054E	scaffold2223887	24054	95	H	B	B	H	H	H	A	B	B	A	H	B	A	B	B	A	B	H	B	B	H	A	H	H	H	H	B	H	H	B	A	H	H	H	H	H	H	H	A	B	A	B
A04	4	66.244	SBINA04_073	scaffold3511_1418651-1947665E	scaffold3511	529015	1263	H	B	B	H	H	H	A	B	B	A	H	B	A	B	B	A	B	H	B	B	H	A	H	H	H	H	B	H	H	B	A	H	H	H	H	H	H	H	A	B	A	B
A04	4	66.244	SBINA04_073	scaffold3601_1-256332	scaffold3601	256332	617	H	B	B	H	H	H	A	B	B	A	H	B	A	B	B	A	B	H	B	B	H	A	H	H	H	H	B	H	H	B	A	H	H	H	H	H	H	H	A	B	A	B
A04	4	66.984	SBINA04_074	scaffold3601_256333-350976	scaffold3601	94644	103	H	B	B	H	H	H	A	B	B	A	H	B	A	B	B	A	B	H	B	B	H	A	H	H	H	H	B	H	H	B	A	H	H	H	H	H	H	H	A	B	A	B
A04	4	68.737	SBINA04_075	scaffold3061_231616-1278068E	scaffold3061	1046453	2637	H	B	B	H	H	H	A	B	B	A	H	B	A	B	B	A	B	H	B	B	H	A	H	H	H	H	B	H	H	B	A	H	H	H	H	H	H	H	A	B	A	B
A04	4	69.408	SBINA04_076	scaffold3061_190781-231615	scaffold3061	40835	26	H	B	B	H	H	H	A	B	B	A	H	B	A	B	B	A	B	H	B	B	H	A	H	H	H	H	B	H	H	B	A	H	H	H	A	H	H	H	A	B	A	B
A04	4	70.326	SBINA04_077	scaffold2202817_1-2572E	scaffold2202817	2572	11	H	B	B	H	H	H	A	B	B	A	H	B	A	B	B	A	B	H	B	B	H	A	H	H	H	H	B	H	H	B	A	H	H	H	A	H	H	H	A	B	A	B
A04	4	70.326	SBINA04_077	scaffold2228221_1-46616	scaffold2228221	46616	123	H	B	B	H	H	H	A	B	B	A	H	B	A	B	B	A	B	H	B	B	H	A	H	H	H	H	B	H	H	B	A	H	H	H	A	H	H	H	A	B	A	B
A04	4	70.326	SBINA04_077	scaffold2645_216561-1666290E	scaffold2645	1449730	3203	H	B	B	H	H	H	A	B	B	A	H	B	A	B	B	A	B	H	B	B	H	A	H	H	H	H	B	H	H	B	A	H	H	H	A	H	H	H	A	B	A	B
A04	4	70.326	SBINA04_077	scaffold3061_1-190780	scaffold3061	190780	340	H	B	B	H	H	H	A	B	B	A	H	B	A	B	B	A	B	H	B	B	H	A	H	H	H	H	B	H	H	B	A	H	H	H	A	H	H	H	A	B	A	B
A04	4	70.989	SBINA04_078	scaffold2228221_46617-90697	scaffold2228221	44081	74	H	B	B	H	H	H	A	B	B	A	H	B	A	B	B	A	B	H	B	B	H	A	H	H	H	H	B	H	A	B	A	H	H	H	A	H	H	H	A	B	A	B
A04	4	71.873	SBINA04_079	scaffold2228221_90698-101916E	scaffold2228221	11219	42	H	B	B	H	H	H	A	B	B	A	H	B	A	B	B	A	B	H	B	B	H	A	H	H	H	H	B	H	A	B	A	H	H	H	A	H	H	H	H	B	A	B
A04	4	71.873	SBINA04_079	scaffold2645_179020-216560	scaffold2645	37541	54	H	B	B	H	H	H	A	B	B	A	H	B	A	B	B	A	B	H	B	B	H	A	H	H	H	H	B	H	A	B	A	H	H	H	A	H	H	H	H	B	A	B
A04	4	73.548	SBINA04_080	scaffold2645_1-179019	scaffold2645	179019	146	H	B	B	H	H	H	A	B	B	A	H	B	A	B	B	A	B	H	B	H	H	A	H	H	H	H	B	H	A	B	A	H	H	H	A	H	H	H	H	H	A	B
A04	4	74.415	SBINA04_081	scaffold1521_1327568-1402863	scaffold1521	75296	85	H	B	B	H	H	H	A	B	B	A	H	B	A	B	B	A	B	H	B	H	H	A	H	H	H	H	B	H	A	B	A	H	H	H	A	H	H	H	H	H	H	B
A04	4	74.415	SBINA04_081	scaffold429_1-139521	scaffold429	139521	26	H	B	B	H	H	H	A	B	B	A	H	B	A	B	B	A	B	H	B	H	H	A	H	H	H	H	B	H	A	B	A	H	H	H	A	H	H	H	H	H	H	B
A04	4	75.119	SBINA04_082	scaffold2222127_1-17656E	scaffold2222127	17656	29	H	B	B	H	H	H	A	B	B	A	H	B	A	B	B	A	B	H	B	H	H	A	H	H	H	H	B	H	A	B	A	H	A	H	A	H	H	H	H	H	H	B
A04	4	75.758	SBINA04_083	scaffold429_139522-202299E	scaffold429	62778	41	H	B	B	H	H	H	A	B	B	A	H	B	A	B	B	A	B	H	B	H	H	A	H	H	H	H	B	H	A	B	A	H	A	H	A	H	H	H	H	H	H	B
A04	4	76.481	SBINA04_084	scaffold2228471_33082-131030E	scaffold2228471	97949	109	H	B	B	H	H	H	A	B	B	A	H	B	A	B	B	A	B	H	B	H	H	A	H	H	H	H	B	H	A	B	A	H	A	H	A	H	H	H	H	H	H	B
A04	4	77.668	SBINA04_085	scaffold2228471_1-33081	scaffold2228471	33081	43	H	B	B	H	H	H	A	B	B	A	H	B	A	B	B	A	B	H	B	A	H	A	H	H	H	H	B	H	H	B	A	H	A	H	A	H	H	H	H	H	H	B
A04	4	78.99	SBINA04_086	scaffold1227_495574-544610E	scaffold1227	49037	60	H	B	B	H	H	H	A	B	B	A	H	B	A	B	B	A	B	H	B	A	H	A	H	H	H	H	B	H	H	B	A	H	A	H	H	H	H	H	H	H	H	B
A04	4	78.99	SBINA04_086	scaffold2227409_1-63247E	scaffold2227409	63247	107	H	B	B	H	H	H	A	B	B	A	H	B	A	B	B	A	B	H	B	A	H	A	H	H	H	H	B	H	H	B	A	H	A	H	H	H	H	H	H	H	H	B
A04	4	80.641	SBINA04_087	scaffold1227_446245-495573	scaffold1227	49329	90	H	B	B	H	H	H	A	B	B	A	H	B	A	B	B	A	B	H	B	A	H	A	H	H	H	H	H	H	H	B	A	H	A	H	H	H	H	H	H	H	H	B
A04	4	82.322	SBINA04_088	scaffold1227_360590-446244	scaffold1227	85655	120	H	B	B	H	H	H	A	B	B	A	H	B	A	B	B	A	B	H	B	A	H	A	H	H	H	H	H	H	H	B	A	H	A	H	H	H	H	H	B	H	H	B
A04	4	83.863	SBINA04_089	scaffold1227_1-360589	scaffold1227	360589	488	H	B	B	H	H	H	H	B	B	A	H	B	A	B	B	A	B	H	B	A	H	A	H	H	H	H	H	H	H	B	A	H	A	H	H	H	H	H	B	H	H	B
A04	4	83.863	SBINA04_089	scaffold2229175_1-124586	scaffold2229175	124586	202	H	B	B	H	H	H	H	B	B	A	H	B	A	B	B	A	B	H	B	A	H	A	H	H	H	H	H	H	H	B	A	H	A	H	H	H	H	H	B	H	H	B
A04	4	84.381	SBINA04_090	scaffold2229175_124587-534108	scaffold2229175	409522	675	H	B	B	H	H	H	H	B	B	A	H	B	A	B	B	A	B	H	B	A	H	A	H	H	H	H	H	H	H	B	A	H	A	H	H	H	H	H	B	H	H	B
A04	4	85.308	SBINA04_091	scaffold2229175_534109-607212	scaffold2229175	73104	79	H	B	B	H	H	H	H	B	B	A	H	B	A	B	H	A	B	H	B	A	H	A	H	H	H	H	H	H	H	B	A	H	A	H	H	H	H	H	B	H	H	B
A04	4	85.871	SBINA04_092	scaffold2229175_607213-679604	scaffold2229175	72392	96	H	B	B	H	H	H	H	B	B	A	H	B	A	B	H	A	B	H	B	A	H	A	H	H	H	H	H	H	H	B	A	H	H	H	H	H	H	H	B	H	H	B
A04	4	86.794	SBINA04_093	scaffold2229175_679605-708764	scaffold2229175	29160	18	H	B	B	H	H	H	H	B	B	A	H	B	A	B	H	A	B	H	B	A	H	A	H	H	A	H	H	H	H	B	A	H	H	H	H	H	H	H	B	H	H	B
A04	4	87.754	SBINA04_094	scaffold2189_1-144174	scaffold2189	144174	62	H	H	B	H	H	H	H	B	B	A	H	B	A	B	H	A	B	H	B	A	H	A	H	H	A	H	H	H	H	B	A	H	H	H	H	H	H	H	B	H	H	B
A04	4	87.754	SBINA04_094	scaffold2228103_1-71248	scaffold2228103	71248	130	H	H	B	H	H	H	H	B	B	A	H	B	A	B	H	A	B	H	B	A	H	A	H	H	A	H	H	H	H	B	A	H	H	H	H	H	H	H	B	H	H	B
A04	4	87.754	SBINA04_094	scaffold2229175_708765-712534E	scaffold2229175	3770	4	H	H	B	H	H	H	H	B	B	A	H	B	A	B	H	A	B	H	B	A	H	A	H	H	A	H	H	H	H	B	A	H	H	H	H	H	H	H	B	H	H	B
A04	4	88.579	SBINA04_095	scaffold2228103_71249-93464E	scaffold2228103	22216	20	H	H	B	H	H	H	H	B	B	A	H	B	A	B	H	A	B	H	B	A	H	A	H	H	A	H	H	H	H	B	A	H	H	H	H	H	A	H	B	H	H	B
A04	4	89.345	SBINA04_096	scaffold2189_144175-204489E	scaffold2189	60315	73	H	H	B	H	H	H	H	B	B	A	H	B	A	B	H	A	B	H	B	A	H	A	H	H	A	H	H	H	H	H	A	H	H	H	H	H	A	H	B	H	H	B
A04	4	89.345	SBINA04_096	scaffold2228991_1-129838	scaffold2228991	129838	187	H	H	B	H	H	H	H	B	B	A	H	B	A	B	H	A	B	H	B	A	H	A	H	H	A	H	H	H	H	H	A	H	H	H	H	H	A	H	B	H	H	B
A04	4	90.368	SBINA04_097	scaffold2228991_129839-151084	scaffold2228991	21246	41	H	H	B	H	H	H	H	B	B	A	H	B	A	B	H	A	B	H	B	A	H	A	H	H	A	H	H	H	H	H	A	H	H	H	H	B	A	H	B	H	H	B
A04	4	91.337	SBINA04_098	scaffold2228991_151085-154358	scaffold2228991	3274	7	H	H	B	H	H	H	H	B	B	A	H	B	A	B	H	A	B	H	B	A	H	A	H	H	A	H	H	A	H	H	A	H	H	H	H	B	A	H	B	H	H	B
A04	4	93.265	SBINA04_099	scaffold2228991_154359-174853	scaffold2228991	20495	14	B	H	B	H	H	H	H	B	B	A	H	B	A	B	H	A	B	H	B	A	H	A	H	H	A	H	H	A	H	H	A	H	H	H	H	B	A	H	B	H	H	B
A04	4	94.205	SBINA04_100	scaffold2228991_174854-181214	scaffold2228991	6361	3	B	H	B	H	H	H	H	B	B	A	H	B	A	B	H	A	B	A	B	A	H	A	H	H	A	H	H	A	H	H	A	H	H	H	H	B	A	H	B	H	H	B
A04	4	95.142	SBINA04_101	scaffold2228991_181215-200665	scaffold2228991	19451	10	B	H	B	H	H	H	H	B	B	A	H	B	A	B	H	A	B	A	B	A	H	A	H	H	A	H	H	A	H	H	A	H	H	H	B	B	A	H	B	H	H	B
A04	4	96.085	SBINA04_102	scaffold2228991_200666-282085E	scaffold2228991	81420	49	B	H	B	H	H	H	H	B	B	A	H	B	A	H	H	A	B	A	B	A	H	A	H	H	A	H	H	A	H	H	A	H	H	H	B	B	A	H	B	H	H	B
A04	4	96.946	SBINA04_103	scaffold2228745_156154-178261E	scaffold2228745	22108	18	B	H	B	H	H	H	H	B	B	A	H	B	A	H	H	A	B	A	B	A	H	A	H	H	A	H	H	A	H	H	A	H	H	H	B	B	A	H	B	H	H	B
A04	4	97.881	SBINA04_104	scaffold2228745_1-156153	scaffold2228745	156153	108	B	H	B	H	H	H	H	B	B	A	H	B	A	H	H	A	B	A	B	A	H	A	H	H	A	H	H	A	H	H	A	H	H	H	B	B	A	H	B	H	B	B
A04	4	97.881	SBINA04_104	scaffold2961_315487-434839E	scaffold2961	119353	98	B	H	B	H	H	H	H	B	B	A	H	B	A	H	H	A	B	A	B	A	H	A	H	H	A	H	H	A	H	H	A	H	H	H	B	B	A	H	B	H	B	B
A04	4	99.762	SBINA04_105	scaffold2961_236872-315486	scaffold2961	78615	75	B	H	B	H	H	H	H	B	B	A	H	B	H	H	H	A	B	A	B	A	H	H	H	H	A	H	H	A	H	H	A	H	H	H	B	B	A	H	B	H	B	B
A04	4	101.659	SBINA04_106	scaffold2229211_1-191045	scaffold2229211	191045	156	B	H	H	H	H	H	H	B	B	A	H	B	H	H	H	A	B	A	B	A	H	H	H	H	A	H	H	A	H	H	H	H	H	H	B	B	A	H	B	H	B	B
A04	4	101.659	SBINA04_106	scaffold2961_1-236871	scaffold2961	236871	210	B	H	H	H	H	H	H	B	B	A	H	B	H	H	H	A	B	A	B	A	H	H	H	H	A	H	H	A	H	H	H	H	H	H	B	B	A	H	B	H	B	B
A04	4	102.575	SBINA04_107	scaffold2229211_191046-412624	scaffold2229211	221579	179	B	H	H	H	H	H	H	B	B	A	H	B	H	H	A	A	B	A	B	A	H	H	H	H	A	H	H	A	H	H	H	H	H	H	B	B	A	H	B	H	B	B
A04	4	103.495	SBINA04_108	scaffold2229211_412625-472064	scaffold2229211	59440	65	B	H	H	H	H	H	H	B	B	A	H	B	H	H	A	A	B	A	B	A	H	H	H	H	A	H	H	A	H	H	H	H	H	H	B	B	A	H	B	H	B	H
A04	4	104.415	SBINA04_109	scaffold2229211_472065-702179	scaffold2229211	230115	174	B	A	H	H	H	H	H	B	B	A	H	B	H	H	A	A	B	A	B	A	H	H	H	H	A	H	H	A	H	H	H	H	H	H	B	B	A	H	B	H	B	H
A04	4	105.309	SBINA04_110	scaffold2229211_702180-963250	scaffold2229211	261071	200	B	A	H	H	H	H	H	B	B	A	H	B	H	H	A	A	B	A	B	A	H	H	H	H	H	H	H	A	H	H	H	H	H	H	B	B	A	H	B	H	B	H
A04	4	106.232	SBINA04_111	scaffold2229211_963251-1111558	scaffold2229211	148308	98	B	A	H	H	H	H	H	B	B	A	H	B	H	H	A	A	B	A	B	A	H	H	H	H	H	H	H	A	H	H	H	H	H	H	B	B	A	H	B	H	B	H
A04	4	108.069	SBINA04_112	scaffold2229211_1111559-1126464	scaffold2229211	14906	16	B	A	H	H	H	A	H	B	B	A	H	B	H	H	A	A	H	A	B	A	H	H	H	H	H	H	H	A	H	H	H	H	H	H	B	B	A	H	B	H	B	H
A04	4	108.961	SBINA04_113	scaffold2226707_1-47864E	scaffold2226707	47864	29	B	A	H	H	H	A	H	B	B	A	H	B	H	H	A	A	H	A	B	A	H	H	H	H	H	H	H	A	H	H	H	H	H	H	B	B	H	H	B	H	B	H
A04	4	108.961	SBINA04_113	scaffold2227271_1-59752E	scaffold2227271	59752	35	B	A	H	H	H	A	H	B	B	A	H	B	H	H	A	A	H	A	B	A	H	H	H	H	H	H	H	A	H	H	H	H	H	H	B	B	H	H	B	H	B	H
A04	4	108.961	SBINA04_113	scaffold2229055_1-48927	scaffold2229055	48927	57	B	A	H	H	H	A	H	B	B	A	H	B	H	H	A	A	H	A	B	A	H	H	H	H	H	H	H	A	H	H	H	H	H	H	B	B	H	H	B	H	B	H
A04	4	108.961	SBINA04_113	scaffold2229211_1126465-1153662E	scaffold2229211	27198	32	B	A	H	H	H	A	H	B	B	A	H	B	H	H	A	A	H	A	B	A	H	H	H	H	H	H	H	A	H	H	H	H	H	H	B	B	H	H	B	H	B	H
A04	4	109.882	SBINA04_114	scaffold2229055_48928-99259	scaffold2229055	50332	23	B	A	H	H	H	A	H	B	H	A	H	B	H	H	A	A	H	A	B	A	H	H	H	H	H	H	H	A	H	H	H	H	H	H	B	B	H	H	B	H	B	H
A04	4	110.79	SBINA04_115	scaffold2229055_99260-206202	scaffold2229055	106943	53	B	A	H	B	H	A	H	B	H	A	H	B	H	H	A	A	H	A	B	A	H	H	H	H	H	H	H	A	H	H	H	H	H	H	B	B	H	H	B	H	B	H
A04	4	111.695	SBINA04_116	scaffold2229055_206203-235347	scaffold2229055	29145	20	B	A	H	B	H	A	H	B	H	A	H	B	H	H	A	A	H	A	B	A	H	H	H	H	H	H	H	A	H	H	H	H	H	H	B	B	H	H	B	H	B	H
A04	4	112.609	SBINA04_117	scaffold2229055_235348-350838E	scaffold2229055	115491	81	B	A	H	B	H	A	H	B	H	A	H	B	H	H	A	A	H	A	B	A	H	H	H	H	H	H	H	A	H	H	H	H	H	H	B	B	H	H	B	H	B	H
A04	4	114.43	SBINA04_118	scaffold3363_1-89472	scaffold3363	89472	37	B	A	H	B	H	A	H	B	H	A	A	B	H	H	A	A	H	A	B	A	H	H	H	H	H	H	H	A	H	H	H	H	H	H	B	B	H	H	B	H	B	H
A04	4	115.338	SBINA04_119	scaffold3363_89473-262046	scaffold3363	172574	80	B	A	H	B	H	A	H	B	H	A	A	B	H	H	A	A	H	A	B	A	H	H	H	H	H	H	H	A	H	H	H	H	H	H	B	B	H	B	B	H	B	H
A05	5	0	SBINA05_001	scaffold2229067_1-363121E	scaffold2229067	363121	766	H	B	H	A	A	B	A	H	B	H	H	A	H	H	A	B	H	A	H	H	H	B	B	H	B	A	B	B	H	B	B	B	B	B	B	A	H	A	H	A	H	H
A05	5	0.935	SBINA05_002	scaffold1645_1-241681E	scaffold1645	241681	389	H	B	H	A	A	B	A	H	H	H	H	A	H	H	A	B	H	A	H	H	H	B	B	H	B	A	B	B	H	B	B	B	B	B	B	A	H	A	H	A	H	H
A05	5	0.935	SBINA05_002	scaffold2222985_1-20329E	scaffold2222985	20329	23	H	B	H	A	A	B	A	H	H	H	H	A	H	H	A	B	H	A	H	H	H	B	B	H	B	A	B	B	H	B	B	B	B	B	B	A	H	A	H	A	H	H
A05	5	0.935	SBINA05_002	scaffold2228497_1-136840E	scaffold2228497	136840	192	H	B	H	A	A	B	A	H	H	H	H	A	H	H	A	B	H	A	H	H	H	B	B	H	B	A	B	B	H	B	B	B	B	B	B	A	H	A	H	A	H	H
A05	5	0.935	SBINA05_002	scaffold2228687_1-80810	scaffold2228687	80810	143	H	B	H	A	A	B	A	H	H	H	H	A	H	H	A	B	H	A	H	H	H	B	B	H	B	A	B	B	H	B	B	B	B	B	B	A	H	A	H	A	H	H
A05	5	3.27	SBINA05_003	scaffold2228687_80811-140413	scaffold2228687	59603	85	H	B	H	A	A	B	A	H	H	H	H	A	H	H	A	B	A	A	H	H	H	B	B	H	B	A	H	B	H	B	B	B	B	B	B	A	H	A	H	A	H	H
A05	5	4.134	SBINA05_004	scaffold1763_1-204008	scaffold1763	204008	145	H	B	H	A	A	B	A	H	H	H	H	A	H	H	A	B	A	A	H	H	H	B	B	H	B	A	H	B	H	B	B	B	B	B	H	A	H	A	H	A	H	H
A05	5	4.134	SBINA05_004	scaffold2228277_1-106275E	scaffold2228277	106275	102	H	B	H	A	A	B	A	H	H	H	H	A	H	H	A	B	A	A	H	H	H	B	B	H	B	A	H	B	H	B	B	B	B	B	H	A	H	A	H	A	H	H
A05	5	4.134	SBINA05_004	scaffold2228687_140414-166105E	scaffold2228687	25692	47	H	B	H	A	A	B	A	H	H	H	H	A	H	H	A	B	A	A	H	H	H	B	B	H	B	A	H	B	H	B	B	B	B	B	H	A	H	A	H	A	H	H
A05	5	5.045	SBINA05_005	scaffold1763_204009-362920	scaffold1763	158912	203	H	B	H	A	A	B	A	H	H	H	H	A	H	H	A	B	A	A	H	H	H	B	B	H	B	A	H	B	H	B	B	B	B	B	H	A	H	A	H	A	H	H
A05	5	6.913	SBINA05_006	scaffold1695_948473-1023868E	scaffold1695	75396	118	H	B	H	A	A	B	A	H	H	H	H	A	H	B	A	B	A	A	H	H	H	B	B	A	B	A	H	B	H	B	B	B	B	B	H	A	H	A	H	A	H	H
A05	5	6.913	SBINA05_006	scaffold1763_362921-467265E	scaffold1763	104345	172	H	B	H	A	A	B	A	H	H	H	H	A	H	B	A	B	A	A	H	H	H	B	B	A	B	A	H	B	H	B	B	B	B	B	H	A	H	A	H	A	H	H
A05	5	7.556	SBINA05_007	scaffold1695_870909-948472	scaffold1695	77564	130	H	B	H	A	A	B	A	H	H	H	H	A	H	B	A	B	A	A	H	H	H	B	B	A	B	A	H	B	H	B	B	B	B	B	H	A	H	A	H	A	H	H
A05	5	8.463	SBINA05_008	scaffold1695_833090-870908	scaffold1695	37819	66	H	B	H	A	A	B	A	H	H	H	H	A	H	B	A	B	A	A	H	H	B	B	B	A	B	A	H	B	H	B	B	B	B	B	H	A	H	A	H	A	H	H
A05	5	9.36	SBINA05_009	scaffold1695_582502-833089	scaffold1695	250588	303	H	B	H	A	A	B	A	H	H	H	H	A	H	B	A	B	A	A	A	H	B	B	B	A	B	A	H	B	H	B	B	B	B	B	H	A	H	A	H	A	H	H
A05	5	11.02	SBINA05_010	scaffold1695_573474-582501	scaffold1695	9028	18	H	B	H	A	A	B	A	H	H	H	H	A	H	B	A	B	H	A	A	H	B	B	B	A	B	A	H	B	H	B	B	B	B	B	H	A	H	A	H	A	H	H
A05	5	11.951	SBINA05_011	scaffold1695_476282-573473	scaffold1695	97192	116	H	B	H	A	A	B	A	H	H	H	H	A	H	B	H	B	H	A	A	H	B	B	B	A	B	A	H	B	H	B	B	B	B	B	H	A	H	A	H	A	H	H
A05	5	13.707	SBINA05_012	scaffold1695_378544-476281	scaffold1695	97738	131	H	B	H	A	A	B	A	H	H	H	H	A	H	B	H	B	H	A	A	H	B	H	B	A	B	A	H	B	H	B	B	B	B	B	H	A	H	A	B	A	H	H
A05	5	15.558	SBINA05_013	scaffold1695_232191-378543	scaffold1695	146353	208	H	B	H	A	A	B	A	H	H	H	H	H	H	B	H	H	H	A	A	H	B	H	B	A	B	A	H	B	H	B	B	B	B	B	H	A	H	A	B	A	H	H
A05	5	16.491	SBINA05_014	scaffold1695_101989-232190	scaffold1695	130202	216	H	B	H	A	A	B	A	H	H	H	H	H	H	B	H	H	H	A	A	H	B	H	B	A	B	A	H	B	H	B	B	B	B	B	H	A	H	A	B	A	A	H
A05	5	18.253	SBINA05_015	scaffold1695_1-101988	scaffold1695	101988	101	H	B	H	A	A	B	A	H	H	H	H	H	H	B	H	H	H	A	A	H	B	H	B	A	B	A	H	B	H	B	H	B	B	B	H	A	H	A	B	A	A	H
A05	5	18.253	SBINA05_015	scaffold2222713_1-19314E	scaffold2222713	19314	29	H	B	H	A	A	B	A	H	H	H	H	H	H	B	H	H	H	A	A	H	B	H	B	A	B	A	H	B	H	B	H	B	B	B	H	A	H	A	B	A	A	H
A05	5	18.253	SBINA05_015	scaffold2228029_1-87872E	scaffold2228029	87872	122	H	B	H	A	A	B	A	H	H	H	H	H	H	B	H	H	H	A	A	H	B	H	B	A	B	A	H	B	H	B	H	B	B	B	H	A	H	A	B	A	A	H
A05	5	18.253	SBINA05_015	scaffold2743_613745-719639E	scaffold2743	105895	156	H	B	H	A	A	B	A	H	H	H	H	H	H	B	H	H	H	A	A	H	B	H	B	A	B	A	H	B	H	B	H	B	B	B	H	A	H	A	B	A	A	H
A05	5	20.207	SBINA05_016	scaffold1083_1-285170E	scaffold1083	285170	250	H	B	H	A	A	B	A	H	H	H	H	H	H	B	H	H	H	H	A	H	B	H	B	A	B	A	H	H	H	B	H	B	B	B	H	A	H	A	B	A	A	H
A05	5	20.207	SBINA05_016	scaffold2227769_1-76284E	scaffold2227769	76284	66	H	B	H	A	A	B	A	H	H	H	H	H	H	B	H	H	H	H	A	H	B	H	B	A	B	A	H	H	H	B	H	B	B	B	H	A	H	A	B	A	A	H
A05	5	20.207	SBINA05_016	scaffold2743_1-613744	scaffold2743	613744	422	H	B	H	A	A	B	A	H	H	H	H	H	H	B	H	H	H	H	A	H	B	H	B	A	B	A	H	H	H	B	H	B	B	B	H	A	H	A	B	A	A	H
A05	5	20.207	SBINA05_016	scaffold3085_1-41536	scaffold3085	41536	34	H	B	H	A	A	B	A	H	H	H	H	H	H	B	H	H	H	H	A	H	B	H	B	A	B	A	H	H	H	B	H	B	B	B	H	A	H	A	B	A	A	H
A05	5	21.195	SBINA05_017	scaffold3085_41537-79539	scaffold3085	38003	29	H	B	H	A	A	B	A	H	H	H	H	H	H	B	H	H	H	H	A	H	B	H	B	A	B	A	H	H	H	B	H	B	B	B	H	A	H	A	B	A	A	H
A05	5	22.113	SBINA05_018	scaffold2217619_1-9754E	scaffold2217619	9754	14	H	B	H	A	A	B	A	H	H	H	H	H	H	B	H	H	H	H	A	H	B	H	B	A	B	A	H	H	H	B	H	B	B	B	H	A	H	A	B	A	A	B
A05	5	22.113	SBINA05_018	scaffold2227827_1-78485E	scaffold2227827	78485	81	H	B	H	A	A	B	A	H	H	H	H	H	H	B	H	H	H	H	A	H	B	H	B	A	B	A	H	H	H	B	H	B	B	B	H	A	H	A	B	A	A	B
A05	5	22.113	SBINA05_018	scaffold3085_79540-318600E	scaffold3085	239061	192	H	B	H	A	A	B	A	H	H	H	H	H	H	B	H	H	H	H	A	H	B	H	B	A	B	A	H	H	H	B	H	B	B	B	H	A	H	A	B	A	A	B
A05	5	23.069	SBINA05_019	scaffold2521_115958-509156E	scaffold2521	393199	298	H	B	H	A	A	B	A	H	H	H	H	H	H	B	H	H	H	H	A	H	B	H	B	A	B	A	H	H	H	H	H	B	B	B	H	A	H	A	B	A	A	B
A05	5	23.841	SBINA05_020	scaffold2227681_14496-72817E	scaffold2227681	58322	68	H	B	H	A	A	B	A	H	H	H	H	H	H	B	H	H	H	H	A	H	B	H	B	A	B	A	H	H	H	H	H	B	B	B	H	H	H	A	B	A	A	B
A05	5	23.841	SBINA05_020	scaffold2521_1-115957	scaffold2521	115957	97	H	B	H	A	A	B	A	H	H	H	H	H	H	B	H	H	H	H	A	H	B	H	B	A	B	A	H	H	H	H	H	B	B	B	H	H	H	A	B	A	A	B
A05	5	24.776	SBINA05_021	scaffold2227681_1-14495	scaffold2227681	14495	25	H	B	H	A	A	B	A	H	H	H	H	H	H	B	H	H	H	H	A	H	B	H	B	A	B	A	H	H	H	H	H	B	B	B	H	H	A	A	B	A	A	B
A05	5	24.776	SBINA05_021	scaffold3327_866692-1810055E	scaffold3327	943364	750	H	B	H	A	A	B	A	H	H	H	H	H	H	B	H	H	H	H	A	H	B	H	B	A	B	A	H	H	H	H	H	B	B	B	H	H	A	A	B	A	A	B
A05	5	25.719	SBINA05_022	scaffold3327_735243-866691	scaffold3327	131449	122	H	B	H	A	A	B	A	H	H	H	H	H	H	B	H	H	H	H	A	H	B	H	B	A	B	A	H	H	H	H	H	B	B	B	H	H	A	A	B	A	A	B
A05	5	26.668	SBINA05_023	scaffold3327_706818-735242	scaffold3327	28425	21	H	B	H	A	A	B	A	H	H	H	H	H	H	B	H	H	H	H	A	H	B	H	B	A	B	A	H	H	H	H	H	B	B	B	H	H	A	A	B	A	A	B
A05	5	27.254	SBINA05_024	scaffold3327_208976-706817	scaffold3327	497842	479	H	B	H	A	A	B	A	H	H	H	H	H	H	B	H	H	H	H	A	H	B	H	B	A	B	A	H	H	H	H	H	B	B	B	H	H	A	A	B	A	A	B
A05	5	28.155	SBINA05_025	scaffold3327_113257-208975	scaffold3327	95719	57	H	B	H	A	A	B	A	H	H	H	H	H	B	B	H	H	H	H	A	H	B	H	B	A	B	A	H	H	H	H	H	B	B	B	H	H	A	A	B	A	A	B
A05	5	28.713	SBINA05_026	scaffold3327_101825-113256	scaffold3327	11432	5	H	B	H	A	A	B	A	B	H	H	H	H	B	B	H	H	H	H	A	H	B	H	B	A	B	A	H	H	H	H	H	B	B	B	H	H	A	A	B	A	A	B
A05	5	29.497	SBINA05_027	scaffold2227867_1-80190E	scaffold2227867	80190	65	H	B	H	A	A	B	A	B	H	H	H	H	B	B	H	H	H	H	A	H	B	H	B	A	B	A	H	H	H	H	H	B	B	B	H	H	A	A	H	A	A	B
A05	5	29.497	SBINA05_027	scaffold2939_1-345558	scaffold2939	345558	258	H	B	H	A	A	B	A	B	H	H	H	H	B	B	H	H	H	H	A	H	B	H	B	A	B	A	H	H	H	H	H	B	B	B	H	H	A	A	H	A	A	B
A05	5	29.497	SBINA05_027	scaffold3327_1-101824	scaffold3327	101824	86	H	B	H	A	A	B	A	B	H	H	H	H	B	B	H	H	H	H	A	H	B	H	B	A	B	A	H	H	H	H	H	B	B	B	H	H	A	A	H	A	A	B
A05	5	30.347	SBINA05_028	scaffold2939_345559-514513E	scaffold2939	168955	184	H	B	H	A	A	B	A	B	H	H	H	H	B	B	H	H	H	H	A	H	B	H	B	A	B	A	H	H	H	H	H	B	B	B	H	H	A	A	H	A	A	B
A05	5	31.162	SBINA05_029	scaffold101_1-424256	scaffold101	424256	362	H	B	H	A	A	B	A	B	H	H	H	H	B	B	H	H	H	H	A	H	B	H	B	A	B	A	H	H	H	H	H	B	B	B	H	H	A	A	H	A	A	B
A05	5	32.036	SBINA05_030	scaffold101_424257-456080E	scaffold101	31824	34	H	B	H	A	A	B	A	B	H	H	H	H	B	B	H	H	H	B	A	H	B	H	B	A	B	A	H	H	H	H	H	B	B	B	H	H	A	A	H	A	A	B
A05	5	32.036	SBINA05_030	scaffold367_171067-208032E	scaffold367	36966	78	H	B	H	A	A	B	A	B	H	H	H	H	B	B	H	H	H	B	A	H	B	H	B	A	B	A	H	H	H	H	H	B	B	B	H	H	A	A	H	A	A	B
A05	5	32.91	SBINA05_031	scaffold367_108449-171066	scaffold367	62618	66	H	B	H	A	H	B	A	B	H	H	H	H	B	B	H	H	H	B	A	H	B	H	B	A	B	A	H	H	H	H	H	B	B	B	H	H	A	A	H	A	A	B
A05	5	33.776	SBINA05_032	scaffold367_99382-108448	scaffold367	9067	9	H	B	H	A	H	B	A	B	H	H	H	H	B	B	H	H	H	B	A	H	B	H	B	A	B	A	H	A	H	H	H	B	B	B	H	H	A	A	H	A	A	B
A05	5	34.638	SBINA05_033	scaffold3669_1142562-1325514E	scaffold3669	182953	87	H	B	H	A	H	B	A	B	H	H	H	H	B	B	H	H	H	B	A	H	B	H	B	A	B	A	H	A	H	H	H	B	B	B	H	H	A	A	H	A	A	B
A05	5	34.638	SBINA05_033	scaffold367_1-99381	scaffold367	99381	52	H	B	H	A	H	B	A	B	H	H	H	H	B	B	H	H	H	B	A	H	B	H	B	A	B	A	H	A	H	H	H	B	B	B	H	H	A	A	H	A	A	B
A05	5	35.273	SBINA05_034	scaffold3669_1046416-1142561	scaffold3669	96146	70	H	B	H	A	H	B	A	H	H	H	H	H	B	B	H	H	H	B	A	H	B	H	B	A	B	A	H	A	H	H	H	B	B	B	H	H	A	A	H	A	A	B
A05	5	35.971	SBINA05_035	scaffold3669_930080-1046415	scaffold3669	116336	42	H	B	H	A	H	B	A	H	H	H	H	H	B	B	H	H	H	B	A	H	B	H	B	A	B	A	H	A	H	H	H	B	B	B	H	H	A	A	H	A	A	B
A05	5	36.927	SBINA05_036	scaffold3669_381291-930079	scaffold3669	548789	293	H	B	H	A	H	B	A	H	H	H	H	H	B	B	H	H	H	B	A	H	B	H	B	A	B	A	H	A	H	H	H	B	B	B	B	H	A	A	H	A	A	B
A05	5	37.64	SBINA05_037	scaffold2987_1-209010	scaffold2987	209010	102	H	B	H	A	B	B	A	H	H	H	H	H	B	B	H	H	H	B	A	H	B	H	B	A	B	A	H	A	H	H	H	B	B	B	B	H	A	A	H	A	A	B
A05	5	37.64	SBINA05_037	scaffold3669_1-381290	scaffold3669	381290	189	H	B	H	A	B	B	A	H	H	H	H	H	B	B	H	H	H	B	A	H	B	H	B	A	B	A	H	A	H	H	H	B	B	B	B	H	A	A	H	A	A	B
A05	5	39.381	SBINA05_038	scaffold2987_209011-484563	scaffold2987	275553	145	H	B	H	A	B	B	A	H	H	H	H	H	B	B	H	H	H	B	A	H	B	H	B	A	B	A	H	A	H	H	H	B	B	B	B	A	A	A	H	A	A	B
A05	5	40.325	SBINA05_039	scaffold2987_484564-618340	scaffold2987	133777	90	H	B	H	A	B	B	A	H	H	H	H	H	B	B	H	H	H	B	A	H	B	H	B	A	B	A	H	A	H	H	H	B	B	B	B	A	A	A	H	A	A	B
A05	5	41.284	SBINA05_040	scaffold2987_618341-722909	scaffold2987	104569	64	H	B	H	A	B	B	A	H	H	H	H	H	B	B	H	H	H	B	A	H	B	H	B	A	B	A	H	A	H	H	H	B	B	B	B	A	A	A	H	A	A	B
A05	5	42.032	SBINA05_041	scaffold2987_722910-769587E	scaffold2987	46678	25	H	B	H	A	B	B	A	H	H	A	H	H	B	B	H	H	H	B	A	H	B	H	B	A	B	A	H	A	H	H	H	B	B	B	B	A	A	A	H	A	A	B
A05	5	42.924	SBINA05_042	scaffold3533_625884-906210E	scaffold3533	280327	139	H	B	H	A	B	B	A	H	H	A	H	H	B	B	H	H	H	B	H	H	B	H	B	A	B	A	H	A	H	H	H	B	B	B	B	A	A	A	H	A	A	B
A05	5	43.821	SBINA05_043	scaffold3533_544130-625883	scaffold3533	81754	60	H	B	H	A	B	B	A	H	H	A	H	H	B	B	H	H	H	B	H	H	B	H	B	A	B	A	H	A	H	H	H	B	B	B	B	A	A	A	H	A	A	B
A05	5	44.695	SBINA05_044	scaffold3533_483473-544129	scaffold3533	60657	51	H	B	H	A	B	B	A	H	H	A	H	H	B	B	H	H	H	B	H	H	B	H	B	A	B	A	H	A	H	H	H	B	B	B	B	A	A	A	H	A	A	B
A05	5	45.548	SBINA05_045	scaffold3533_364892-483472	scaffold3533	118581	75	H	B	H	A	B	B	A	H	H	A	H	H	B	B	H	H	H	B	H	H	B	H	B	A	B	A	H	A	H	H	H	B	B	B	B	A	A	A	H	A	A	H
A05	5	46.425	SBINA05_046	scaffold3533_294325-364891	scaffold3533	70567	22	H	B	H	A	B	B	A	H	H	A	H	H	B	B	H	H	H	B	H	H	B	H	B	A	B	A	H	A	H	H	H	B	B	B	B	A	A	A	H	A	A	H
A05	5	47.025	SBINA05_047	scaffold2228363_1-85193	scaffold2228363	85193	39	H	B	H	A	H	B	A	H	H	A	H	H	B	B	H	H	H	B	H	H	B	H	B	A	B	A	H	A	H	H	H	B	B	B	B	A	A	A	H	A	A	H
A05	5	47.025	SBINA05_047	scaffold3533_1-294324	scaffold3533	294324	72	H	B	H	A	H	B	A	H	H	A	H	H	B	B	H	H	H	B	H	H	B	H	B	A	B	A	H	A	H	H	H	B	B	B	B	A	A	A	H	A	A	H
A05	5	47.938	SBINA05_048	scaffold2227945_1-83609E	scaffold2227945	83609	40	H	B	H	A	H	B	A	H	H	A	H	H	B	B	H	H	H	B	H	H	B	H	B	A	B	A	H	A	H	H	H	B	B	B	B	A	A	A	H	A	H	H
A05	5	47.938	SBINA05_048	scaffold2228363_85194-116130E	scaffold2228363	30937	14	H	B	H	A	H	B	A	H	H	A	H	H	B	B	H	H	H	B	H	H	B	H	B	A	B	A	H	A	H	H	H	B	B	B	B	A	A	A	H	A	H	H
A05	5	47.938	SBINA05_048	scaffold2228917_1-237153E	scaffold2228917	237153	100	H	B	H	A	H	B	A	H	H	A	H	H	B	B	H	H	H	B	H	H	B	H	B	A	B	A	H	A	H	H	H	B	B	B	B	A	A	A	H	A	H	H
A05	5	48.887	SBINA05_049	scaffold2229023_1-317495E	scaffold2229023	317495	149	H	B	H	A	H	B	H	H	H	A	H	H	B	B	H	H	H	B	H	H	B	H	B	A	B	A	H	A	H	H	H	B	B	B	B	A	A	A	H	A	H	H
A05	5	48.887	SBINA05_049	scaffold2873_1-369732E	scaffold2873	369732	149	H	B	H	A	H	B	H	H	H	A	H	H	B	B	H	H	H	B	H	H	B	H	B	A	B	A	H	A	H	H	H	B	B	B	B	A	A	A	H	A	H	H
A05	5	49.819	SBINA05_050	scaffold2228361_30344-116006E	scaffold2228361	85663	33	H	B	H	A	H	B	H	H	H	A	H	H	B	B	H	H	H	B	H	H	B	H	B	A	B	A	H	A	H	H	H	H	B	B	B	A	A	A	H	A	H	H
A05	5	50.366	SBINA05_051	scaffold1895_1-326581E	scaffold1895	326581	131	H	B	H	A	H	B	H	H	H	H	H	H	B	B	H	H	H	B	H	H	B	H	B	A	B	A	H	A	H	H	H	H	B	B	B	A	A	A	H	A	H	H
A05	5	50.366	SBINA05_051	scaffold2227821_1-78258E	scaffold2227821	78258	41	H	B	H	A	H	B	H	H	H	H	H	H	B	B	H	H	H	B	H	H	B	H	B	A	B	A	H	A	H	H	H	H	B	B	B	A	A	A	H	A	H	H
A05	5	50.366	SBINA05_051	scaffold2227875_1-80280E	scaffold2227875	80280	56	H	B	H	A	H	B	H	H	H	H	H	H	B	B	H	H	H	B	H	H	B	H	B	A	B	A	H	A	H	H	H	H	B	B	B	A	A	A	H	A	H	H
A05	5	50.366	SBINA05_051	scaffold2228361_1-30343	scaffold2228361	30343	15	H	B	H	A	H	B	H	H	H	H	H	H	B	B	H	H	H	B	H	H	B	H	B	A	B	A	H	A	H	H	H	H	B	B	B	A	A	A	H	A	H	H
A05	5	50.366	SBINA05_051	scaffold2228401_1-122984E	scaffold2228401	122984	69	H	B	H	A	H	B	H	H	H	H	H	H	B	B	H	H	H	B	H	H	B	H	B	A	B	A	H	A	H	H	H	H	B	B	B	A	A	A	H	A	H	H
A05	5	51.285	SBINA05_052	scaffold1075_1-122094	scaffold1075	122094	52	H	B	H	A	H	B	H	H	H	H	H	H	B	B	H	H	H	B	H	A	B	H	B	A	B	A	H	A	H	H	H	H	B	B	B	A	A	A	H	A	H	H
A05	5	51.285	SBINA05_052	scaffold2226931_1-52554E	scaffold2226931	52554	26	H	B	H	A	H	B	H	H	H	H	H	H	B	B	H	H	H	B	H	A	B	H	B	A	B	A	H	A	H	H	H	H	B	B	B	A	A	A	H	A	H	H
A05	5	52.229	SBINA05_053	scaffold1075_122095-407972E	scaffold1075	285878	201	H	B	H	H	H	B	H	H	H	H	H	H	B	B	H	H	H	B	H	A	B	H	B	A	B	A	H	A	H	H	H	H	B	B	B	A	A	A	H	A	H	H
A05	5	52.229	SBINA05_053	scaffold2228249_1-103245E	scaffold2228249	103245	69	H	B	H	H	H	B	H	H	H	H	H	H	B	B	H	H	H	B	H	A	B	H	B	A	B	A	H	A	H	H	H	H	B	B	B	A	A	A	H	A	H	H
A05	5	54.635	SBINA05_054	scaffold3087_1-226326E	scaffold3087	226326	113	H	B	H	H	H	B	H	H	H	H	H	H	B	B	H	H	H	B	H	A	B	B	B	A	B	A	H	A	H	H	H	H	B	B	B	A	A	A	H	A	H	H
A05	5	55.548	SBINA05_055	scaffold2753_446045-534822E	scaffold2753	88778	47	H	B	H	H	H	B	H	H	H	H	H	H	B	B	H	H	H	B	H	A	B	B	B	A	B	A	H	A	H	H	H	H	B	B	B	A	A	A	H	A	H	H
A05	5	57.266	SBINA05_056	scaffold2753_391448-446044	scaffold2753	54597	29	H	B	B	H	H	B	H	H	H	H	H	H	B	B	H	H	H	B	H	A	B	H	B	A	H	A	H	A	H	H	H	H	B	B	B	A	A	A	H	A	H	H
A05	5	58.27	SBINA05_057	scaffold2753_337893-391447	scaffold2753	53555	26	H	B	B	H	H	B	H	H	H	H	H	H	B	B	H	H	H	B	H	A	B	H	B	A	H	A	H	A	H	H	H	H	B	B	B	A	A	A	H	A	H	H
A05	5	59.212	SBINA05_058	scaffold2753_1-337892	scaffold2753	337892	52	H	B	B	H	H	B	H	H	H	H	H	H	B	B	H	H	H	B	H	A	B	H	B	A	H	A	H	A	H	H	H	H	B	B	B	A	A	A	H	A	H	H
A05	5	69.536	SBINA05_059	scaffold2226163_1-39947E	scaffold2226163	39947	47	H	H	B	H	H	B	B	H	H	B	H	H	B	B	H	H	H	B	H	A	B	H	H	A	H	H	B	H	A	H	H	H	B	B	B	B	A	A	H	A	H	H
A05	5	69.536	SBINA05_059	scaffold3593_1-790434	scaffold3593	790434	253	H	H	B	H	H	B	B	H	H	B	H	H	B	B	H	H	H	B	H	A	B	H	H	A	H	H	B	H	A	H	H	H	B	B	B	B	A	A	H	A	H	H
A05	5	69.953	SBINA05_060	scaffold3593_790435-973184E	scaffold3593	182750	138	H	H	B	H	H	B	B	H	H	B	H	H	B	B	H	H	H	B	H	A	B	H	H	A	H	H	B	H	A	H	H	H	B	B	B	B	A	A	H	A	H	H
A05	5	70.853	SBINA05_061	scaffold9_457072-1019274E	scaffold9	562203	31	H	H	B	H	H	B	B	H	H	B	H	H	B	B	H	H	H	B	H	A	B	H	H	A	H	H	B	H	A	H	H	H	H	B	B	B	A	A	H	A	H	H
A05	5	73.059	SBINA05_062	scaffold9_1-457071	scaffold9	457071	169	H	H	B	H	H	B	B	H	H	B	H	H	B	B	A	H	H	B	H	A	B	H	H	A	H	H	B	B	A	H	H	H	H	B	B	B	A	H	H	A	H	H
A05	5	75.753	SBINA05_063	scaffold3193_1-588315E	scaffold3193	588315	13	H	H	B	A	H	B	B	B	H	B	H	H	B	B	A	H	H	B	H	A	B	B	H	A	H	H	B	B	H	H	H	H	H	B	B	B	A	H	H	A	H	H
A05	5	83.313	SBINA05_064	scaffold2817_992483-1679454E	scaffold2817	686972	340	H	H	B	A	H	H	B	B	A	B	H	H	B	B	H	H	H	B	B	A	B	B	H	A	H	H	B	B	H	H	H	B	H	B	B	B	H	H	A	A	H	H
A05	5	84.169	SBINA05_065	scaffold2222053_1-17451E	scaffold2222053	17451	44	H	H	B	A	H	H	B	B	A	B	H	H	B	B	H	H	H	B	B	A	B	B	H	A	H	H	B	B	H	H	H	B	H	B	B	B	H	H	A	A	B	H
A05	5	84.169	SBINA05_065	scaffold2817_379102-992482	scaffold2817	613381	1025	H	H	B	A	H	H	B	B	A	B	H	H	B	B	H	H	H	B	B	A	B	B	H	A	H	H	B	B	H	H	H	B	H	B	B	B	H	H	A	A	B	H
A05	5	85.029	SBINA05_066	scaffold2817_320121-379101	scaffold2817	58981	200	H	H	B	A	H	H	B	B	A	B	H	H	B	B	H	H	H	B	B	A	B	B	H	A	H	H	B	B	H	H	H	B	H	B	B	B	H	H	A	H	B	H
A05	5	85.893	SBINA05_067	scaffold2817_142080-320120	scaffold2817	178041	298	H	H	B	A	H	H	B	B	A	B	H	H	B	B	H	H	H	B	B	A	B	B	H	A	H	H	B	B	H	H	H	B	H	B	B	B	H	H	A	H	B	H
A05	5	86.772	SBINA05_068	scaffold2228133_1-95461E	scaffold2228133	95461	228	H	H	B	A	H	H	B	B	A	B	H	H	B	B	H	H	H	B	B	A	B	B	H	A	H	H	B	B	H	B	H	B	H	B	B	B	H	H	A	H	B	H
A05	5	86.772	SBINA05_068	scaffold2817_1-142079	scaffold2817	142079	301	H	H	B	A	H	H	B	B	A	B	H	H	B	B	H	H	H	B	B	A	B	B	H	A	H	H	B	B	H	B	H	B	H	B	B	B	H	H	A	H	B	H
A05	5	86.772	SBINA05_068	scaffold413_1-145716	scaffold413	145716	96	H	H	B	A	H	H	B	B	A	B	H	H	B	B	H	H	H	B	B	A	B	B	H	A	H	H	B	B	H	B	H	B	H	B	B	B	H	H	A	H	B	H
A05	5	87.679	SBINA05_069	scaffold413_145717-414262	scaffold413	268546	358	H	H	B	A	H	H	B	B	A	B	H	H	B	B	H	H	H	B	B	A	B	B	H	A	H	H	B	B	H	B	H	B	A	B	B	B	H	H	A	H	B	H
A05	5	88.07	SBINA05_070	scaffold2003_1-319777E	scaffold2003	319777	453	H	H	B	A	H	H	B	B	A	B	H	H	B	B	H	H	H	B	B	A	B	B	H	A	H	H	B	B	H	B	H	B	A	B	B	B	H	H	A	H	B	H
A05	5	88.07	SBINA05_070	scaffold2227499_1-66069E	scaffold2227499	66069	107	H	H	B	A	H	H	B	B	A	B	H	H	B	B	H	H	H	B	B	A	B	B	H	A	H	H	B	B	H	B	H	B	A	B	B	B	H	H	A	H	B	H
A05	5	88.07	SBINA05_070	scaffold3025_1-79561	scaffold3025	79561	122	H	H	B	A	H	H	B	B	A	B	H	H	B	B	H	H	H	B	B	A	B	B	H	A	H	H	B	B	H	B	H	B	A	B	B	B	H	H	A	H	B	H
A05	5	88.07	SBINA05_070	scaffold413_414263-570555E	scaffold413	156293	231	H	H	B	A	H	H	B	B	A	B	H	H	B	B	H	H	H	B	B	A	B	B	H	A	H	H	B	B	H	B	H	B	A	B	B	B	H	H	A	H	B	H
A05	5	88.852	SBINA05_071	scaffold3025_79562-175885	scaffold3025	96324	140	H	H	B	A	H	H	B	B	A	B	H	H	B	B	H	H	H	B	B	A	B	B	H	A	H	H	B	B	H	B	B	B	A	B	B	B	H	H	A	H	B	H
A05	5	89.661	SBINA05_072	scaffold3025_175886-228965	scaffold3025	53080	41	H	H	B	A	H	H	B	B	A	B	H	H	B	B	H	H	H	B	B	A	H	B	H	A	H	H	B	B	H	B	B	B	A	B	B	B	H	H	A	H	B	H
A05	5	90.453	SBINA05_073	scaffold3025_228966-251638	scaffold3025	22673	31	H	H	B	A	H	H	B	B	A	B	H	H	B	H	H	H	H	B	B	A	H	B	H	A	H	H	B	B	H	B	B	B	A	B	B	B	H	H	A	H	B	H
A05	5	91.262	SBINA05_074	scaffold3025_251639-276632	scaffold3025	24994	16	H	H	B	A	H	H	B	B	A	B	H	H	B	H	H	H	H	B	B	A	H	B	H	A	H	H	B	B	H	B	B	B	A	B	B	B	H	H	A	H	B	H
A05	5	91.447	SBINA05_075	scaffold2227161_1-56980E	scaffold2227161	56980	18	H	H	B	A	H	H	B	B	A	B	H	H	B	H	H	H	A	B	B	A	H	B	H	A	H	H	B	B	H	B	B	B	A	B	B	B	H	H	A	H	B	H
A05	5	91.447	SBINA05_075	scaffold3025_276633-878258E	scaffold3025	601626	131	H	H	B	A	H	H	B	B	A	B	H	H	B	H	H	H	A	B	B	A	H	B	H	A	H	H	B	B	H	B	B	B	A	B	B	B	H	H	A	H	B	H
A05	5	92.763	SBINA05_076	scaffold2335_1-433598	scaffold2335	433598	63	H	H	B	A	H	H	B	B	A	B	H	H	B	H	H	H	H	B	B	A	H	B	H	A	H	H	B	B	H	B	B	B	A	B	B	B	H	B	A	H	B	H
A05	5	93.634	SBINA05_077	scaffold2335_433599-472438	scaffold2335	38840	22	H	H	B	A	H	H	H	B	A	B	H	H	B	H	H	H	H	B	B	A	H	B	H	A	H	H	B	B	H	B	B	B	A	B	B	B	H	B	A	H	B	H
A05	5	94.517	SBINA05_078	scaffold2335_472439-477158	scaffold2335	4720	12	H	H	B	A	H	H	H	B	A	H	H	H	B	H	H	H	H	B	B	A	H	B	H	A	H	H	B	B	H	B	B	B	A	B	B	B	H	B	A	H	B	H
A05	5	95.344	SBINA05_079	scaffold2216309_1-8250E	scaffold2216309	8250	21	H	H	B	A	H	H	H	B	A	H	H	H	B	H	H	H	H	B	B	A	H	B	B	A	H	H	B	B	H	B	B	B	A	B	B	B	H	B	A	H	B	H
A05	5	95.344	SBINA05_079	scaffold2335_477159-686367E	scaffold2335	209209	352	H	H	B	A	H	H	H	B	A	H	H	H	B	H	H	H	H	B	B	A	H	B	B	A	H	H	B	B	H	B	B	B	A	B	B	B	H	B	A	H	B	H
A05	5	95.344	SBINA05_079	scaffold3243_237719-278457E	scaffold3243	40739	31	H	H	B	A	H	H	H	B	A	H	H	H	B	H	H	H	H	B	B	A	H	B	B	A	H	H	B	B	H	B	B	B	A	B	B	B	H	B	A	H	B	H
A05	5	96.216	SBINA05_080	scaffold3243_1-237718	scaffold3243	237718	416	H	H	B	A	H	H	H	B	A	A	H	H	B	H	H	H	H	B	B	A	H	B	B	A	H	H	B	B	H	B	B	B	A	B	B	B	H	B	A	H	B	H
A05	5	97.09	SBINA05_081	scaffold2229063_129299-360956E	scaffold2229063	231658	421	H	H	B	A	H	H	H	B	A	A	H	H	B	H	H	H	H	B	B	A	H	B	B	A	H	H	B	B	H	B	B	B	A	B	B	H	H	B	A	H	B	H
A05	5	97.962	SBINA05_082	scaffold2227485_1-65607E	scaffold2227485	65607	126	H	H	B	A	H	H	H	B	A	A	H	H	B	H	H	H	H	B	B	A	H	B	B	A	H	H	B	B	H	B	B	B	A	B	B	H	H	B	A	H	B	H
A05	5	97.962	SBINA05_082	scaffold2229063_1-129298	scaffold2229063	129298	236	H	H	B	A	H	H	H	B	A	A	H	H	B	H	H	H	H	B	B	A	H	B	B	A	H	H	B	B	H	B	B	B	A	B	B	H	H	B	A	H	B	H
A05	5	98.838	SBINA05_083	scaffold2227223_1-58522E	scaffold2227223	58522	62	H	H	B	A	H	H	H	B	A	A	H	H	B	H	H	H	H	B	B	A	H	B	B	A	H	H	B	B	H	B	B	H	A	B	B	H	H	B	A	H	B	H
A05	5	100.597	SBINA05_084	scaffold2228569_130899-146836E	scaffold2228569	15938	28	H	H	B	A	H	H	H	H	A	A	H	H	B	H	H	H	H	B	B	A	H	B	B	A	H	H	B	B	H	B	B	H	A	B	B	H	H	B	A	H	B	H
A05	5	101.476	SBINA05_085	scaffold2228569_1-130898	scaffold2228569	130898	81	H	H	B	A	H	H	H	H	A	A	H	H	B	H	H	H	H	B	B	A	H	B	B	A	H	H	B	B	H	B	B	H	A	B	B	H	H	B	A	H	B	H
A05	5	106.584	SBINA05_086	scaffold2229197_1-276147	scaffold2229197	276147	529	H	H	B	A	H	H	H	H	A	A	A	H	B	B	H	H	H	B	H	A	H	B	B	H	H	H	B	B	H	B	B	H	A	B	B	H	H	B	H	H	B	H
A05	5	107.426	SBINA05_087	scaffold2229197_276148-333942	scaffold2229197	57795	94	H	H	B	A	H	H	H	H	A	A	A	H	B	B	H	H	H	B	H	A	H	B	B	H	H	H	B	B	H	B	H	H	A	B	B	H	H	B	H	H	B	H
A05	5	108.312	SBINA05_088	scaffold2228253_1-11590	scaffold2228253	11590	18	H	H	B	A	H	H	H	H	A	A	A	H	B	B	H	H	H	B	H	A	H	B	B	H	B	H	B	B	H	B	H	H	A	B	B	H	H	B	H	H	B	H
A05	5	108.312	SBINA05_088	scaffold2229197_333943-912155E	scaffold2229197	578213	1568	H	H	B	A	H	H	H	H	A	A	A	H	B	B	H	H	H	B	H	A	H	B	B	H	B	H	B	B	H	B	H	H	A	B	B	H	H	B	H	H	B	H
A05	5	108.312	SBINA05_088	scaffold2905_1-468653	scaffold2905	468653	1165	H	H	B	A	H	H	H	H	A	A	A	H	B	B	H	H	H	B	H	A	H	B	B	H	B	H	B	B	H	B	H	H	A	B	B	H	H	B	H	H	B	H
A05	5	109.108	SBINA05_089	scaffold2229129_1-271362	scaffold2229129	271362	586	H	H	B	A	H	H	H	H	A	A	A	H	B	B	H	H	H	B	H	A	H	B	H	H	B	H	B	B	H	B	H	H	A	B	B	H	H	B	H	H	B	H
A05	5	109.108	SBINA05_089	scaffold2905_468654-532142E	scaffold2905	63489	261	H	H	B	A	H	H	H	H	A	A	A	H	B	B	H	H	H	B	H	A	H	B	H	H	B	H	B	B	H	B	H	H	A	B	B	H	H	B	H	H	B	H
A05	5	110.015	SBINA05_090	scaffold2229129_271363-385351	scaffold2229129	113989	392	H	H	B	A	H	H	H	H	H	A	A	H	B	B	H	H	H	B	H	A	H	B	H	H	B	H	B	B	H	B	H	H	A	B	B	H	H	B	H	H	B	H
A05	5	110.948	SBINA05_091	scaffold2228575_1-21918	scaffold2228575	21918	52	H	H	B	A	H	H	H	H	H	A	A	H	B	B	H	H	H	B	H	A	H	B	H	H	B	H	B	B	H	B	H	H	A	B	B	H	H	B	H	H	B	H
A05	5	110.948	SBINA05_091	scaffold2229129_385352-462671E	scaffold2229129	77320	150	H	H	B	A	H	H	H	H	H	A	A	H	B	B	H	H	H	B	H	A	H	B	H	H	B	H	B	B	H	B	H	H	A	B	B	H	H	B	H	H	B	H
A05	5	111.486	SBINA05_092	scaffold2228575_21919-88337	scaffold2228575	66419	101	H	H	B	A	H	H	H	H	H	A	A	H	B	B	H	H	H	B	H	A	H	B	H	H	B	H	B	B	H	B	H	H	A	B	B	H	H	B	H	H	B	H
A05	5	112.331	SBINA05_093	scaffold2228575_88338-124941	scaffold2228575	36604	45	H	H	B	A	H	H	H	H	H	A	A	H	B	B	H	H	H	B	H	A	H	B	H	H	B	H	B	B	H	B	H	H	A	B	B	H	H	B	H	H	H	H
A05	5	113.153	SBINA05_094	scaffold2228039_1-88409E	scaffold2228039	88409	149	H	H	B	A	H	H	H	H	H	A	A	H	B	B	H	H	H	B	H	A	H	B	H	H	B	H	B	B	H	H	H	H	A	B	B	H	H	B	H	H	H	H
A05	5	113.153	SBINA05_094	scaffold2228571_1-9666	scaffold2228571	9666	32	H	H	B	A	H	H	H	H	H	A	A	H	B	B	H	H	H	B	H	A	H	B	H	H	B	H	B	B	H	H	H	H	A	B	B	H	H	B	H	H	H	H
A05	5	113.153	SBINA05_094	scaffold2228575_124942-147463E	scaffold2228575	22522	30	H	H	B	A	H	H	H	H	H	A	A	H	B	B	H	H	H	B	H	A	H	B	H	H	B	H	B	B	H	H	H	H	A	B	B	H	H	B	H	H	H	H
A05	5	114.078	SBINA05_095	scaffold2228571_9667-67797	scaffold2228571	58131	155	H	H	B	A	H	H	H	H	H	A	A	H	B	B	H	H	H	B	H	A	H	B	H	H	B	H	B	B	H	H	H	H	A	B	H	H	H	B	H	H	H	H
A05	5	114.951	SBINA05_096	scaffold2228571_67798-116164	scaffold2228571	48367	74	H	A	B	A	H	H	H	H	H	A	A	H	B	B	H	H	H	B	H	A	H	B	H	H	B	H	B	B	H	H	H	H	A	B	H	H	H	B	H	H	H	H
A05	5	116.719	SBINA05_097	scaffold2226491_1-44273E	scaffold2226491	44273	69	H	A	B	A	H	H	H	H	H	A	A	H	B	B	H	H	H	B	H	A	H	B	H	H	B	A	B	B	H	H	H	H	A	B	H	H	H	B	H	H	H	H
A05	5	116.719	SBINA05_097	scaffold2228571_116165-146898E	scaffold2228571	30734	37	H	A	B	A	H	H	H	H	H	A	A	H	B	B	H	H	H	B	H	A	H	B	H	H	B	A	B	B	H	H	H	H	A	B	H	H	H	B	H	H	H	H
A05	5	116.719	SBINA05_097	scaffold3591_1-297134	scaffold3591	297134	659	H	A	B	A	H	H	H	H	H	A	A	H	B	B	H	H	H	B	H	A	H	B	H	H	B	A	B	B	H	H	H	H	A	B	H	H	H	B	H	H	H	H
A05	5	118.399	SBINA05_098	scaffold3591_297135-366636	scaffold3591	69502	119	H	A	B	A	H	H	H	H	H	A	A	H	B	B	H	H	H	B	H	H	H	H	H	H	B	A	B	B	H	H	H	H	A	B	H	H	H	B	H	H	H	H
A05	5	119.011	SBINA05_099	scaffold2220049_1-13002E	scaffold2220049	13002	23	H	A	B	A	H	H	H	H	H	A	A	H	B	B	H	H	H	B	H	H	H	H	H	H	B	A	B	B	H	H	H	H	A	B	H	H	H	B	H	H	H	H
A05	5	119.011	SBINA05_099	scaffold3591_366637-999417	scaffold3591	632781	1826	H	A	B	A	H	H	H	H	H	A	A	H	B	B	H	H	H	B	H	H	H	H	H	H	B	A	B	B	H	H	H	H	A	B	H	H	H	B	H	H	H	H
A05	5	120.017	SBINA05_100	scaffold3591_999418-1352063E	scaffold3591	352646	895	H	A	B	A	H	H	H	H	H	A	A	H	B	B	H	H	H	B	H	H	H	H	H	H	B	A	B	B	H	H	H	H	A	B	H	H	H	B	H	H	H	H
A05	5	121.02	SBINA05_101	scaffold2091_1-508228E	scaffold2091	508228	1882	H	A	B	A	H	H	H	H	H	A	A	H	B	B	H	H	H	B	H	H	H	H	H	H	B	A	B	B	H	H	H	H	A	B	H	H	H	B	H	H	H	H
A05	5	121.02	SBINA05_101	scaffold2217569_1-9687E	scaffold2217569	9687	57	H	A	B	A	H	H	H	H	H	A	A	H	B	B	H	H	H	B	H	H	H	H	H	H	B	A	B	B	H	H	H	H	A	B	H	H	H	B	H	H	H	H
A05	5	121.02	SBINA05_101	scaffold2223145_1-20965E	scaffold2223145	20965	121	H	A	B	A	H	H	H	H	H	A	A	H	B	B	H	H	H	B	H	H	H	H	H	H	B	A	B	B	H	H	H	H	A	B	H	H	H	B	H	H	H	H
A05	5	121.02	SBINA05_101	scaffold2226087_1-39219E	scaffold2226087	39219	123	H	A	B	A	H	H	H	H	H	A	A	H	B	B	H	H	H	B	H	H	H	H	H	H	B	A	B	B	H	H	H	H	A	B	H	H	H	B	H	H	H	H
A05	5	121.02	SBINA05_101	scaffold2226657_1-47150E	scaffold2226657	47150	215	H	A	B	A	H	H	H	H	H	A	A	H	B	B	H	H	H	B	H	H	H	H	H	H	B	A	B	B	H	H	H	H	A	B	H	H	H	B	H	H	H	H
A05	5	121.02	SBINA05_101	scaffold2228317_1-112561E	scaffold2228317	112561	185	H	A	B	A	H	H	H	H	H	A	A	H	B	B	H	H	H	B	H	H	H	H	H	H	B	A	B	B	H	H	H	H	A	B	H	H	H	B	H	H	H	H
A05	5	121.02	SBINA05_101	scaffold3237_3722612-3959999E	scaffold3237	237388	509	H	A	B	A	H	H	H	H	H	A	A	H	B	B	H	H	H	B	H	H	H	H	H	H	B	A	B	B	H	H	H	H	A	B	H	H	H	B	H	H	H	H
A05	5	121.984	SBINA05_102	scaffold3237_3233774-3722611	scaffold3237	488838	887	H	A	B	A	H	H	H	H	H	A	A	H	B	B	H	H	H	B	H	H	H	H	A	H	B	A	B	B	H	H	H	H	A	B	H	H	H	B	H	H	H	H
A05	5	122.956	SBINA05_103	scaffold3237_3120359-3233773	scaffold3237	113415	178	H	A	B	H	H	H	H	H	H	A	A	H	B	B	H	H	H	B	H	H	H	H	A	H	B	A	B	B	H	H	H	H	A	B	H	H	H	B	H	H	H	H
A05	5	123.915	SBINA05_104	scaffold3237_3059291-3120358	scaffold3237	61068	122	H	A	B	H	H	H	H	H	H	A	A	H	B	B	H	H	H	B	H	H	H	H	A	H	B	A	B	B	H	H	H	H	A	B	H	H	H	B	H	H	H	H
A05	5	125.17	SBINA05_105	scaffold3237_3036392-3059290	scaffold3237	22899	45	H	A	B	H	H	H	H	H	H	A	A	H	B	B	H	H	H	B	H	H	H	H	A	B	B	A	B	B	H	H	H	H	A	B	H	H	H	B	H	H	H	H
A05	5	126.059	SBINA05_106	scaffold2226123_1-39500E	scaffold2226123	39500	52	H	A	B	H	H	H	H	H	H	A	A	H	B	B	H	H	H	H	H	H	H	H	A	B	B	A	B	B	H	H	H	H	A	B	H	H	H	B	H	H	H	H
A05	5	126.059	SBINA05_106	scaffold3237_2280005-3036391	scaffold3237	756387	1535	H	A	B	H	H	H	H	H	H	A	A	H	B	B	H	H	H	H	H	H	H	H	A	B	B	A	B	B	H	H	H	H	A	B	H	H	H	B	H	H	H	H
A05	5	126.953	SBINA05_107	scaffold3237_1994905-2280004	scaffold3237	285100	697	H	A	B	H	H	H	H	H	H	A	A	H	B	B	H	H	H	H	H	H	H	H	A	B	B	A	B	B	H	H	H	H	A	B	H	H	H	H	H	H	H	H
A05	5	127.826	SBINA05_108	scaffold3237_1961320-1994904	scaffold3237	33585	112	H	A	H	H	H	H	H	H	H	A	A	H	B	B	H	H	H	H	H	H	H	H	A	B	B	A	B	B	H	H	H	H	A	B	H	H	H	H	H	H	H	H
A05	5	128.719	SBINA05_109	scaffold2223409_1-22048E	scaffold2223409	22048	76	H	A	H	H	H	H	H	H	H	A	A	H	B	B	H	H	H	H	H	H	H	H	A	B	B	A	B	B	H	H	H	H	A	B	H	H	H	H	H	H	H	H
A05	5	128.719	SBINA05_109	scaffold3237_1002101-1961319	scaffold3237	959219	3087	H	A	H	H	H	H	H	H	H	A	A	H	B	B	H	H	H	H	H	H	H	H	A	B	B	A	B	B	H	H	H	H	A	B	H	H	H	H	H	H	H	H
A05	5	129.103	SBINA05_110	scaffold3237_767772-1002100	scaffold3237	234329	725	H	A	H	H	H	H	H	H	H	A	A	H	B	B	H	H	H	H	B	H	H	H	A	B	B	A	B	B	H	H	H	H	A	B	H	H	H	H	H	H	H	H
A05	5	129.959	SBINA05_111	scaffold2224341_1-26194E	scaffold2224341	26194	61	H	A	H	H	H	H	H	H	H	A	A	H	B	B	H	H	H	H	B	H	H	H	A	B	B	A	B	H	H	H	H	H	A	B	H	H	H	H	H	H	H	H
A05	5	129.959	SBINA05_111	scaffold3237_522094-767771	scaffold3237	245678	340	H	A	H	H	H	H	H	H	H	A	A	H	B	B	H	H	H	H	B	H	H	H	A	B	B	A	B	H	H	H	H	H	A	B	H	H	H	H	H	H	H	H
A05	5	130.576	SBINA05_112	scaffold3237_444216-522093	scaffold3237	77878	114	H	A	H	H	H	H	H	H	H	A	A	H	B	B	H	H	H	H	B	H	H	H	A	B	B	A	B	H	H	H	H	H	A	B	H	H	H	H	H	H	H	H
A05	5	131.466	SBINA05_113	scaffold3237_159526-444215	scaffold3237	284690	564	H	A	H	H	H	H	H	H	H	A	A	H	B	B	H	H	H	H	B	H	H	H	A	B	B	A	B	H	H	H	H	H	A	B	H	H	H	H	H	H	H	H
A05	5	131.731	SBINA05_114	scaffold2289_1-27702	scaffold2289	27702	37	H	A	H	H	H	B	H	H	H	A	A	H	B	B	H	H	H	H	B	H	H	H	A	B	B	A	B	H	H	H	H	H	A	B	H	H	H	H	H	H	H	H
A05	5	131.731	SBINA05_114	scaffold3237_33671-159525	scaffold3237	125855	215	H	A	H	H	H	B	H	H	H	A	A	H	B	B	H	H	H	H	B	H	H	H	A	B	B	A	B	H	H	H	H	H	A	B	H	H	H	H	H	H	H	H
A05	5	132.433	SBINA05_115	scaffold1977_156307-357328	scaffold1977	201022	296	H	A	H	H	H	H	H	H	H	A	A	H	B	B	H	H	H	H	B	H	H	H	A	B	B	A	B	A	H	H	H	H	A	B	H	H	H	H	H	H	H	H
A05	5	132.604	SBINA05_116	scaffold1977_1-156306	scaffold1977	156306	116	H	A	H	H	H	B	H	H	H	A	A	H	B	B	H	H	H	H	B	H	H	H	A	B	B	A	B	A	H	H	H	H	A	B	H	H	H	H	H	H	H	H
A05	5	132.604	SBINA05_116	scaffold2228253_11591-103348E	scaffold2228253	91758	101	H	A	H	H	H	B	H	H	H	A	A	H	B	B	H	H	H	H	B	H	H	H	A	B	B	A	B	A	H	H	H	H	A	B	H	H	H	H	H	H	H	H
A05	5	132.604	SBINA05_116	scaffold2289_27703-414195E	scaffold2289	386493	259	H	A	H	H	H	B	H	H	H	A	A	H	B	B	H	H	H	H	B	H	H	H	A	B	B	A	B	A	H	H	H	H	A	B	H	H	H	H	H	H	H	H
A05	5	132.873	SBINA05_117	scaffold1977_357329-655070E	scaffold1977	297742	352	H	A	H	H	H	H	H	H	H	A	A	H	B	B	H	H	H	H	H	H	H	H	A	B	B	A	B	A	H	H	H	H	A	B	H	H	H	H	H	H	H	H
A05	5	132.873	SBINA05_117	scaffold2223211_1-21261E	scaffold2223211	21261	23	H	A	H	H	H	H	H	H	H	A	A	H	B	B	H	H	H	H	H	H	H	H	A	B	B	A	B	A	H	H	H	H	A	B	H	H	H	H	H	H	H	H
A05	5	133.683	SBINA05_118	scaffold2226333_1-42076E	scaffold2226333	42076	64	H	A	H	H	H	H	H	H	H	A	A	H	B	B	H	H	H	H	H	H	H	H	A	B	B	A	B	A	H	H	H	H	A	H	H	H	H	H	H	H	H	H
A05	5	133.683	SBINA05_118	scaffold699_1-447859	scaffold699	447859	413	H	A	H	H	H	H	H	H	H	A	A	H	B	B	H	H	H	H	H	H	H	H	A	B	B	A	B	A	H	H	H	H	A	H	H	H	H	H	H	H	H	H
A05	5	134.578	SBINA05_119	scaffold1843_6548770-6903825E	scaffold1843	355056	343	H	A	H	H	H	H	B	H	H	A	A	H	B	B	H	H	H	H	H	H	H	H	A	B	B	A	B	A	H	H	H	H	A	H	H	H	H	H	H	H	H	H
A05	5	134.578	SBINA05_119	scaffold699_447860-999572E	scaffold699	551713	737	H	A	H	H	H	H	B	H	H	A	A	H	B	B	H	H	H	H	H	H	H	H	A	B	B	A	B	A	H	H	H	H	A	H	H	H	H	H	H	H	H	H
A05	5	135.506	SBINA05_120	scaffold1843_5918128-6548769	scaffold1843	630642	808	H	A	H	H	H	H	B	H	H	A	A	H	B	B	H	H	H	H	H	A	H	H	A	B	B	A	B	A	H	H	H	H	A	H	H	H	H	H	H	H	H	H
A05	5	136.447	SBINA05_121	scaffold1843_5384167-5918127	scaffold1843	533961	496	H	A	H	H	H	H	B	H	H	A	A	H	B	B	H	H	H	H	H	A	H	H	A	B	B	A	B	A	H	H	H	H	A	H	H	H	H	H	H	B	H	H
A05	5	136.447	SBINA05_121	scaffold2223407_1-22046E	scaffold2223407	22046	21	H	A	H	H	H	H	B	H	H	A	A	H	B	B	H	H	H	H	H	A	H	H	A	B	B	A	B	A	H	H	H	H	A	H	H	H	H	H	H	B	H	H
A05	5	136.447	SBINA05_121	scaffold51_1-177740E	scaffold51	177740	57	H	A	H	H	H	H	B	H	H	A	A	H	B	B	H	H	H	H	H	A	H	H	A	B	B	A	B	A	H	H	H	H	A	H	H	H	H	H	H	B	H	H
A05	5	137.444	SBINA05_122	scaffold1843_3903995-5384166	scaffold1843	1480172	2039	H	A	H	H	H	H	B	H	H	A	A	H	B	B	H	H	H	H	H	A	H	H	A	B	B	A	B	A	H	H	H	H	A	H	H	H	H	H	H	B	H	H
A05	5	137.444	SBINA05_122	scaffold2227137_1-56438E	scaffold2227137	56438	59	H	A	H	H	H	H	B	H	H	A	A	H	B	B	H	H	H	H	H	A	H	H	A	B	B	A	B	A	H	H	H	H	A	H	H	H	H	H	H	B	H	H
A05	5	138.509	SBINA05_123	scaffold1843_3643679-3903994	scaffold1843	260316	364	H	A	H	H	H	H	B	H	H	A	A	H	B	B	H	H	H	H	H	A	H	H	A	B	B	A	B	A	H	H	H	H	A	H	H	H	H	H	A	B	H	H
A05	5	138.838	SBINA05_124	scaffold1843_3610687-3643678	scaffold1843	32992	24	H	A	H	H	H	H	B	H	H	A	A	H	B	B	B	H	H	H	H	A	H	H	A	B	B	A	B	A	H	H	H	H	A	H	H	H	H	H	A	B	H	H
A05	5	141.681	SBINA05_125	scaffold1843_3364962-3610686	scaffold1843	245725	327	H	A	H	H	H	H	B	H	H	A	A	H	B	B	B	H	H	H	H	A	H	H	A	B	H	A	B	A	H	H	H	H	A	H	H	H	H	H	A	B	H	H
A05	5	141.916	SBINA05_126	scaffold1843_2101577-3364961	scaffold1843	1263385	1701	H	A	H	H	H	H	B	H	H	A	A	H	B	B	H	H	H	H	H	A	H	H	A	B	H	A	B	A	H	H	H	H	A	H	H	H	H	H	A	B	H	H
A05	5	142.808	SBINA05_127	scaffold1843_2004822-2101576	scaffold1843	96755	192	H	A	H	H	H	H	B	H	H	A	A	H	B	B	H	H	H	H	H	A	H	H	A	B	H	A	B	A	H	H	H	H	A	H	H	H	H	H	A	B	H	H
A05	5	143.218	SBINA05_128	scaffold1843_1683507-2004821	scaffold1843	321315	285	H	A	H	H	H	H	B	H	H	A	A	H	B	B	H	H	H	H	H	A	A	H	A	B	H	A	B	A	H	H	H	H	A	H	H	H	H	H	A	B	H	H
A05	5	143.679	SBINA05_129	scaffold1843_1525853-1683506	scaffold1843	157654	204	H	A	H	H	H	H	B	H	H	A	A	H	B	B	H	H	H	H	H	A	A	H	A	B	H	A	B	A	H	H	H	H	A	H	H	H	H	H	A	B	H	H
A05	5	144.277	SBINA05_130	scaffold1843_1402643-1525852	scaffold1843	123210	205	H	A	H	H	H	H	B	H	H	A	A	H	B	B	H	H	H	H	H	A	A	H	A	B	H	A	B	A	H	H	H	H	A	B	H	H	H	H	A	B	H	H
A05	5	144.795	SBINA05_131	scaffold1843_1277853-1402642	scaffold1843	124790	88	H	A	H	H	H	H	B	H	A	A	A	H	B	B	H	H	H	H	H	A	A	H	A	B	H	A	B	A	H	H	H	H	A	B	H	H	H	H	A	B	H	H
A05	5	146.218	SBINA05_132	scaffold1843_1185969-1277852	scaffold1843	91884	130	H	A	H	H	H	H	B	H	A	A	A	H	B	B	H	H	H	H	H	A	A	A	A	B	H	A	B	A	H	H	A	H	A	B	H	H	H	H	A	B	H	H
A05	5	146.947	SBINA05_133	scaffold1843_1102333-1185968	scaffold1843	83636	92	H	A	H	H	H	H	B	H	A	A	A	H	B	B	H	H	H	H	H	A	A	A	A	B	H	A	B	A	H	H	A	H	A	B	H	H	B	H	A	B	H	H
A05	5	147.648	SBINA05_134	scaffold1843_705528-1102332	scaffold1843	396805	585	H	A	H	H	H	H	B	H	A	A	A	H	B	B	H	H	H	H	H	A	A	A	A	B	H	A	B	A	H	H	A	H	A	B	H	H	B	H	A	B	H	H
A05	5	148.516	SBINA05_135	scaffold1843_398375-705527	scaffold1843	307153	398	H	A	H	H	H	H	B	H	A	A	A	H	B	B	H	H	H	H	H	A	A	A	A	B	H	A	B	A	H	H	A	H	A	B	H	H	B	H	A	B	H	H
A05	5	150.474	SBINA05_136	scaffold1843_1-398374	scaffold1843	398374	371	H	A	B	H	H	H	B	H	A	A	A	H	B	H	A	H	H	H	H	A	A	A	A	B	H	A	B	A	H	H	A	H	A	B	H	H	B	H	A	B	H	H
A05	5	150.474	SBINA05_136	scaffold2221217_1-15299E	scaffold2221217	15299	21	H	A	B	H	H	H	B	H	A	A	A	H	B	H	A	H	H	H	H	A	A	A	A	B	H	A	B	A	H	H	A	H	A	B	H	H	B	H	A	B	H	H
A05	5	150.474	SBINA05_136	scaffold2323_2342673-2413929E	scaffold2323	71257	71	H	A	B	H	H	H	B	H	A	A	A	H	B	H	A	H	H	H	H	A	A	A	A	B	H	A	B	A	H	H	A	H	A	B	H	H	B	H	A	B	H	H
A05	5	151.145	SBINA05_137	scaffold2323_2060510-2342672	scaffold2323	282163	286	H	A	B	H	H	H	B	H	A	A	A	H	B	H	A	H	H	H	H	A	A	A	A	B	H	A	B	A	H	H	A	H	A	B	H	H	B	H	A	B	H	H
A05	5	151.776	SBINA05_138	scaffold2323_808162-2060509	scaffold2323	1252348	2058	H	A	B	H	H	H	B	H	A	A	A	H	B	H	A	H	H	H	H	A	A	A	A	B	H	A	B	A	H	H	A	H	A	B	H	H	B	H	A	B	H	H
A05	5	152.448	SBINA05_139	scaffold2323_677247-808161	scaffold2323	130915	194	H	A	B	H	H	H	B	H	A	A	A	H	B	H	A	H	H	H	H	A	H	A	A	B	H	A	B	A	H	H	A	H	A	B	H	H	B	H	A	B	H	H
A05	5	152.915	SBINA05_140	scaffold2323_454707-677246	scaffold2323	222540	379	H	A	B	H	H	H	B	H	A	A	A	H	B	H	A	H	H	H	H	A	H	A	A	B	H	A	B	A	H	H	H	H	A	B	H	H	B	H	A	B	H	H
A05	5	153.853	SBINA05_141	scaffold2228869_1-217690E	scaffold2228869	217690	382	H	A	B	H	H	H	B	H	A	A	A	H	B	H	A	H	H	H	H	A	H	A	A	B	H	A	B	A	H	H	H	H	A	B	H	H	B	H	A	B	H	H
A05	5	153.853	SBINA05_141	scaffold2323_1-454706	scaffold2323	454706	765	H	A	B	H	H	H	B	H	A	A	A	H	B	H	A	H	H	H	H	A	H	A	A	B	H	A	B	A	H	H	H	H	A	B	H	H	B	H	A	B	H	H
A05	5	153.853	SBINA05_141	scaffold2553_1-589564E	scaffold2553	589564	780	H	A	B	H	H	H	B	H	A	A	A	H	B	H	A	H	H	H	H	A	H	A	A	B	H	A	B	A	H	H	H	H	A	B	H	H	B	H	A	B	H	H
A05	5	154.266	SBINA05_142	scaffold3063_1-87796	scaffold3063	87796	110	H	A	B	H	H	H	B	H	A	A	A	H	B	H	A	H	H	H	A	A	H	A	A	B	H	A	B	A	H	H	H	H	A	B	H	H	B	H	A	B	H	H
A05	5	155.095	SBINA05_143	scaffold2217421_1-9475E	scaffold2217421	9475	18	H	A	B	H	H	H	B	H	A	A	A	H	B	H	A	H	H	H	A	A	H	A	A	B	H	H	B	A	H	H	H	H	A	B	H	H	B	H	A	B	H	H
A05	5	155.095	SBINA05_143	scaffold2223047_1-20571E	scaffold2223047	20571	47	H	A	B	H	H	H	B	H	A	A	A	H	B	H	A	H	H	H	A	A	H	A	A	B	H	H	B	A	H	H	H	H	A	B	H	H	B	H	A	B	H	H
A05	5	155.095	SBINA05_143	scaffold3063_87797-306875	scaffold3063	219079	273	H	A	B	H	H	H	B	H	A	A	A	H	B	H	A	H	H	H	A	A	H	A	A	B	H	H	B	A	H	H	H	H	A	B	H	H	B	H	A	B	H	H
A05	5	155.518	SBINA05_144	scaffold3063_306876-416065E	scaffold3063	109190	176	H	A	B	H	H	H	B	H	A	A	A	H	B	H	A	H	H	H	A	A	H	A	A	B	H	H	B	A	H	H	H	H	H	B	H	H	B	H	A	B	H	H
A05	5	156.06	SBINA05_145	scaffold2226229_1-40775E	scaffold2226229	40775	48	H	A	B	H	B	B	B	H	A	A	A	H	B	H	A	H	H	H	A	A	H	A	A	B	H	H	B	A	H	H	H	H	H	B	H	H	B	H	A	B	H	H
A05	5	156.06	SBINA05_145	scaffold2227585_1-69282E	scaffold2227585	69282	83	H	A	B	H	B	B	B	H	A	A	A	H	B	H	A	H	H	H	A	A	H	A	A	B	H	H	B	A	H	H	H	H	H	B	H	H	B	H	A	B	H	H
A05	5	156.06	SBINA05_145	scaffold2227737_1-75091E	scaffold2227737	75091	103	H	A	B	H	B	B	B	H	A	A	A	H	B	H	A	H	H	H	A	A	H	A	A	B	H	H	B	A	H	H	H	H	H	B	H	H	B	H	A	B	H	H
A05	5	156.06	SBINA05_145	scaffold2228863_1-47739	scaffold2228863	47739	61	H	A	B	H	B	B	B	H	A	A	A	H	B	H	A	H	H	H	A	A	H	A	A	B	H	H	B	A	H	H	H	H	H	B	H	H	B	H	A	B	H	H
A05	5	156.06	SBINA05_145	scaffold353_1-951567	scaffold353	951567	912	H	A	B	H	B	B	B	H	A	A	A	H	B	H	A	H	H	H	A	A	H	A	A	B	H	H	B	A	H	H	H	H	H	B	H	H	B	H	A	B	H	H
A05	5	156.06	SBINA05_145	scaffold3647_1422680-1500395	scaffold3647	77716	110	H	A	B	H	B	B	B	H	A	A	A	H	B	H	A	H	H	H	A	A	H	A	A	B	H	H	B	A	H	H	H	H	H	B	H	H	B	H	A	B	H	H
A05	5	156.236	SBINA05_146	scaffold137_398635-1387790E	scaffold137	989156	1713	H	A	B	H	H	B	B	H	A	A	A	H	B	H	A	H	H	H	A	A	H	A	A	B	H	H	B	A	H	H	H	H	H	B	H	H	B	H	A	B	H	H
A05	5	156.236	SBINA05_146	scaffold2215663_1-7741E	scaffold2215663	7741	28	H	A	B	H	H	B	B	H	A	A	A	H	B	H	A	H	H	H	A	A	H	A	A	B	H	H	B	A	H	H	H	H	H	B	H	H	B	H	A	B	H	H
A05	5	156.236	SBINA05_146	scaffold2224277_1-25781E	scaffold2224277	25781	44	H	A	B	H	H	B	B	H	A	A	A	H	B	H	A	H	H	H	A	A	H	A	A	B	H	H	B	A	H	H	H	H	H	B	H	H	B	H	A	B	H	H
A05	5	156.236	SBINA05_146	scaffold2228655_1-160937E	scaffold2228655	160937	327	H	A	B	H	H	B	B	H	A	A	A	H	B	H	A	H	H	H	A	A	H	A	A	B	H	H	B	A	H	H	H	H	H	B	H	H	B	H	A	B	H	H
A05	5	156.236	SBINA05_146	scaffold2228863_47740-215687E	scaffold2228863	167948	357	H	A	B	H	H	B	B	H	A	A	A	H	B	H	A	H	H	H	A	A	H	A	A	B	H	H	B	A	H	H	H	H	H	B	H	H	B	H	A	B	H	H
A05	5	156.236	SBINA05_146	scaffold353_951568-1641658E	scaffold353	690091	960	H	A	B	H	H	B	B	H	A	A	A	H	B	H	A	H	H	H	A	A	H	A	A	B	H	H	B	A	H	H	H	H	H	B	H	H	B	H	A	B	H	H
A05	5	156.236	SBINA05_146	scaffold3587_1-995640E	scaffold3587	995640	1433	H	A	B	H	H	B	B	H	A	A	A	H	B	H	A	H	H	H	A	A	H	A	A	B	H	H	B	A	H	H	H	H	H	B	H	H	B	H	A	B	H	H
A05	5	156.236	SBINA05_146	scaffold973_1-157646E	scaffold973	157646	94	H	A	B	H	H	B	B	H	A	A	A	H	B	H	A	H	H	H	A	A	H	A	A	B	H	H	B	A	H	H	H	H	H	B	H	H	B	H	A	B	H	H
A05	5	156.695	SBINA05_147	scaffold137_1-398634	scaffold137	398634	327	H	A	B	H	H	B	B	H	A	A	A	H	B	H	A	H	H	H	A	A	H	A	A	B	H	H	B	A	H	H	H	H	H	B	H	H	H	H	A	B	H	H
A05	5	156.695	SBINA05_147	scaffold2371_1445732-2323017E	scaffold2371	877286	1232	H	A	B	H	H	B	B	H	A	A	A	H	B	H	A	H	H	H	A	A	H	A	A	B	H	H	B	A	H	H	H	H	H	B	H	H	H	H	A	B	H	H
A05	5	157.398	SBINA05_148	scaffold2371_1413599-1445731	scaffold2371	32133	22	H	A	B	H	H	B	B	H	A	A	A	H	B	H	A	H	H	H	A	A	H	A	A	B	H	H	B	A	H	H	H	H	H	B	H	H	H	H	A	B	H	H
A05	5	158.21	SBINA05_149	scaffold2371_1060366-1413598	scaffold2371	353233	262	H	A	B	B	H	B	B	H	A	A	A	H	B	H	A	H	H	H	A	A	H	A	A	B	H	H	B	A	H	H	H	H	H	B	H	H	H	H	A	B	H	H
A05	5	158.942	SBINA05_150	scaffold1377_1-337557E	scaffold1377	337557	390	H	A	B	B	H	B	B	H	A	A	A	H	B	H	A	H	H	H	A	A	H	A	A	B	H	H	B	A	A	H	H	H	H	B	H	H	H	H	A	B	H	H
A05	5	158.942	SBINA05_150	scaffold2220645_1-14087E	scaffold2220645	14087	6	H	A	B	B	H	B	B	H	A	A	A	H	B	H	A	H	H	H	A	A	H	A	A	B	H	H	B	A	A	H	H	H	H	B	H	H	H	H	A	B	H	H
A05	5	158.942	SBINA05_150	scaffold2221015_1-14899E	scaffold2221015	14899	18	H	A	B	B	H	B	B	H	A	A	A	H	B	H	A	H	H	H	A	A	H	A	A	B	H	H	B	A	A	H	H	H	H	B	H	H	H	H	A	B	H	H
A05	5	158.942	SBINA05_150	scaffold2221585_1-16191E	scaffold2221585	16191	17	H	A	B	B	H	B	B	H	A	A	A	H	B	H	A	H	H	H	A	A	H	A	A	B	H	H	B	A	A	H	H	H	H	B	H	H	H	H	A	B	H	H
A05	5	158.942	SBINA05_150	scaffold2222457_1-18565E	scaffold2222457	18565	41	H	A	B	B	H	B	B	H	A	A	A	H	B	H	A	H	H	H	A	A	H	A	A	B	H	H	B	A	A	H	H	H	H	B	H	H	H	H	A	B	H	H
A05	5	158.942	SBINA05_150	scaffold2222701_1-19254E	scaffold2222701	19254	23	H	A	B	B	H	B	B	H	A	A	A	H	B	H	A	H	H	H	A	A	H	A	A	B	H	H	B	A	A	H	H	H	H	B	H	H	H	H	A	B	H	H
A05	5	158.942	SBINA05_150	scaffold2222933_1-20099E	scaffold2222933	20099	32	H	A	B	B	H	B	B	H	A	A	A	H	B	H	A	H	H	H	A	A	H	A	A	B	H	H	B	A	A	H	H	H	H	B	H	H	H	H	A	B	H	H
A05	5	158.942	SBINA05_150	scaffold2223213_1-21264E	scaffold2223213	21264	28	H	A	B	B	H	B	B	H	A	A	A	H	B	H	A	H	H	H	A	A	H	A	A	B	H	H	B	A	A	H	H	H	H	B	H	H	H	H	A	B	H	H
A05	5	158.942	SBINA05_150	scaffold2223829_1-23778E	scaffold2223829	23778	35	H	A	B	B	H	B	B	H	A	A	A	H	B	H	A	H	H	H	A	A	H	A	A	B	H	H	B	A	A	H	H	H	H	B	H	H	H	H	A	B	H	H
A05	5	158.942	SBINA05_150	scaffold2224591_1-27400E	scaffold2224591	27400	21	H	A	B	B	H	B	B	H	A	A	A	H	B	H	A	H	H	H	A	A	H	A	A	B	H	H	B	A	A	H	H	H	H	B	H	H	H	H	A	B	H	H
A05	5	158.942	SBINA05_150	scaffold2224917_1-29359E	scaffold2224917	29359	14	H	A	B	B	H	B	B	H	A	A	A	H	B	H	A	H	H	H	A	A	H	A	A	B	H	H	B	A	A	H	H	H	H	B	H	H	H	H	A	B	H	H
A05	5	158.942	SBINA05_150	scaffold2225191_1-31255E	scaffold2225191	31255	48	H	A	B	B	H	B	B	H	A	A	A	H	B	H	A	H	H	H	A	A	H	A	A	B	H	H	B	A	A	H	H	H	H	B	H	H	H	H	A	B	H	H
A05	5	158.942	SBINA05_150	scaffold2225317_1-32058E	scaffold2225317	32058	13	H	A	B	B	H	B	B	H	A	A	A	H	B	H	A	H	H	H	A	A	H	A	A	B	H	H	B	A	A	H	H	H	H	B	H	H	H	H	A	B	H	H
A05	5	158.942	SBINA05_150	scaffold2225463_1-33015E	scaffold2225463	33015	18	H	A	B	B	H	B	B	H	A	A	A	H	B	H	A	H	H	H	A	A	H	A	A	B	H	H	B	A	A	H	H	H	H	B	H	H	H	H	A	B	H	H
[truncated: 7,865 more rows]
[truncated: 17 more columns]

## Sheet: Bin map with cM
			THF2 individuals:	THF201	THF202	THF203	THF204	THF205	THF206	THF207	THF208	THF209	THF210	THF211	THF212	THF213	THF214	THF215	THF216	THF217	THF218	THF219	THF220	THF221	THF222	THF223	THF224	THF225	THF226	THF227	THF228	THF229	THF230	THF231	THF232	THF233	THF234	THF235	THF236	THF237	THF238	THF239	THF240	THF241	THF242	THF243	THF244	THF245	THF246
Chr.	LG	cM	Bin ID	F2 individuals
A01	1	0	SBINA01_001	A	A	H	H	H	A	B	H	H	H	H	B	B	A	B	B	A	H	A	A	H	H	B	B	B	B	B	H	H	H	A	A	H	B	H	A	H	H	H	B	H	H	A	H	H	H
A01	1	0.47	SBINA01_002	A	A	H	H	H	A	B	H	H	H	H	B	B	A	B	B	A	H	A	A	H	H	B	B	B	B	B	H	H	H	A	A	H	B	H	A	H	B	H	B	H	H	A	H	H	H
A01	1	1.064	SBINA01_003	A	A	H	H	H	A	B	H	H	H	H	B	B	A	B	B	A	H	A	A	H	H	B	B	B	B	B	H	H	H	A	H	H	B	H	A	H	B	H	B	H	H	A	H	H	H
A01	1	1.954	SBINA01_004	A	A	H	H	H	A	B	H	H	H	H	B	B	A	B	B	A	A	A	A	H	H	B	B	B	B	B	H	H	H	A	H	H	B	H	A	H	B	H	B	H	H	A	H	H	H
A01	1	2.587	SBINA01_005	A	A	H	H	H	A	B	H	H	H	H	B	B	A	B	B	A	A	A	A	H	H	B	B	B	B	B	H	H	H	A	H	H	B	H	A	H	B	H	B	H	H	A	H	H	H
A01	1	3.387	SBINA01_006	A	A	H	H	H	A	B	H	H	H	H	B	B	A	B	B	A	A	A	A	H	H	B	B	B	B	B	H	H	H	A	H	H	B	H	A	H	H	H	B	H	H	A	H	H	H
A01	1	4.279	SBINA01_007	A	A	H	H	H	A	B	H	H	H	H	B	B	A	B	B	A	A	A	A	H	H	B	B	B	B	B	H	H	H	A	H	H	B	H	A	H	H	H	B	B	H	A	H	H	H
A01	1	5.184	SBINA01_008	A	A	H	H	H	A	H	H	H	H	H	B	B	A	B	B	A	A	A	A	H	H	B	B	B	B	B	H	H	H	A	H	H	B	H	A	H	H	H	B	B	H	A	H	H	H
A01	1	6.077	SBINA01_009	A	A	H	H	H	A	H	H	H	H	H	B	B	A	B	B	H	A	A	A	H	H	B	B	B	B	B	H	H	H	A	H	H	B	H	A	H	H	H	B	B	H	A	H	H	H
A01	1	6.989	SBINA01_010	A	A	H	H	H	A	H	H	H	H	H	B	B	A	B	B	H	A	A	A	H	H	B	B	B	B	B	H	H	H	A	H	H	B	H	A	H	H	H	B	B	H	A	H	B	H
A01	1	7.905	SBINA01_011	A	A	H	H	H	A	H	H	H	H	H	B	B	A	H	B	H	A	A	A	H	H	B	B	B	B	B	H	H	H	A	H	H	B	H	A	H	H	H	B	B	H	A	H	B	H
A01	1	8.836	SBINA01_012	A	A	H	H	H	A	H	H	H	H	H	B	B	A	H	B	H	A	A	A	H	H	B	B	B	B	B	H	H	H	A	H	H	B	B	A	H	H	H	B	B	H	A	H	B	H
A01	1	10.393	SBINA01_013	A	A	H	H	H	A	H	H	H	H	H	B	B	A	H	B	H	A	A	A	H	H	B	B	B	B	B	H	H	H	A	B	H	B	B	A	H	H	H	B	B	H	A	H	B	H
A01	1	12.198	SBINA01_014	A	A	H	H	H	A	H	H	H	H	H	B	B	A	H	B	H	A	A	A	H	H	B	B	H	B	H	H	H	H	A	B	H	B	B	A	H	H	H	B	B	H	A	H	B	H
A01	1	12.959	SBINA01_015	A	A	H	H	H	A	H	H	H	H	H	B	B	A	H	B	H	A	A	A	H	H	B	B	H	B	H	H	H	H	A	B	H	B	B	A	H	H	H	B	B	H	A	H	B	H
A01	1	13.883	SBINA01_016	A	A	H	H	H	A	H	H	H	H	H	B	B	A	H	B	H	A	A	A	H	H	B	B	H	B	H	A	H	H	A	B	H	B	B	A	H	H	H	B	B	H	A	H	B	H
A01	1	14.818	SBINA01_017	A	A	H	H	H	A	H	H	H	H	H	B	B	A	H	B	H	A	A	A	H	H	B	B	H	B	H	A	H	H	A	B	H	B	B	A	H	H	H	B	B	H	A	H	B	H
A01	1	17.68	SBINA01_018	A	A	A	H	H	A	H	H	H	H	H	B	B	H	H	B	H	A	A	H	H	H	B	B	H	B	H	A	H	H	A	B	H	B	B	A	H	H	H	B	B	H	A	H	B	H
A01	1	19.367	SBINA01_019	A	A	A	H	H	A	H	H	H	H	H	B	B	H	H	B	H	A	A	H	H	H	B	B	H	B	H	A	H	H	A	H	H	B	B	A	H	H	H	B	B	B	A	H	B	H
A01	1	20.41	SBINA01_020	A	A	A	H	H	A	H	H	H	H	H	B	B	H	H	B	H	A	A	H	H	H	B	B	H	B	H	A	H	H	A	H	H	B	B	A	H	H	H	B	B	B	A	H	B	H
A01	1	21.401	SBINA01_021	A	A	A	H	H	A	H	H	H	H	H	B	B	H	H	B	H	A	A	H	H	H	B	H	H	B	H	A	H	H	A	H	H	B	B	A	H	H	H	B	B	B	A	H	B	H
A01	1	22.381	SBINA01_022	A	A	A	H	H	A	H	H	H	H	H	B	B	H	H	H	H	A	A	H	H	H	B	H	H	B	H	A	H	H	A	H	H	B	B	A	H	H	H	B	B	B	A	H	B	H
A01	1	23.121	SBINA01_023	A	A	A	H	H	A	H	H	H	H	H	B	B	H	H	H	H	A	A	H	B	H	B	H	H	B	H	A	H	H	A	H	H	B	B	A	H	H	H	B	B	B	A	H	B	H
A01	1	24.07	SBINA01_024	A	A	A	H	H	A	H	H	H	H	H	B	H	H	H	H	H	A	A	H	B	H	B	H	H	B	H	A	H	H	A	H	H	B	B	A	H	H	H	B	B	B	A	H	B	H
A01	1	25.047	SBINA01_025	A	A	A	H	H	A	H	H	H	H	H	B	H	H	H	H	H	A	A	H	B	H	B	H	H	B	H	A	H	H	A	H	H	B	B	A	H	H	H	B	B	B	A	H	B	H
A01	1	25.611	SBINA01_026	A	A	A	H	H	A	H	H	H	H	H	B	H	H	H	H	H	A	A	H	B	H	B	H	H	B	H	A	H	H	A	H	B	B	B	A	H	H	H	B	B	B	A	H	B	H
A01	1	27.403	SBINA01_027	A	H	A	H	H	A	H	H	H	H	H	B	H	H	H	H	H	A	A	H	B	H	B	H	H	B	H	A	H	H	A	H	B	B	B	A	H	H	H	B	B	B	A	H	B	H
A01	1	28.309	SBINA01_028	A	H	A	H	H	A	H	H	H	H	H	B	H	B	H	H	H	A	A	H	B	H	B	H	H	B	H	A	H	H	A	H	B	B	B	A	H	H	H	B	B	B	A	H	B	H
A01	1	29.043	SBINA01_029	A	H	A	H	H	A	H	H	H	H	H	B	H	B	H	H	H	A	A	H	B	H	B	H	H	B	H	A	H	B	A	H	B	B	B	A	H	H	H	B	B	B	A	H	B	H
A01	1	29.923	SBINA01_030	A	H	A	H	H	A	H	A	H	H	H	B	H	B	H	H	H	A	A	H	B	H	B	H	H	B	H	A	H	B	A	H	B	B	B	A	H	H	H	B	B	B	A	H	B	H
A01	1	30.819	SBINA01_031	A	H	A	H	H	A	H	A	B	H	H	B	H	B	H	H	H	A	A	H	B	H	B	H	H	B	H	A	H	B	A	H	B	B	B	A	H	H	H	B	B	B	A	H	B	H
A01	1	31.718	SBINA01_032	A	H	A	H	H	A	H	A	B	H	H	B	H	B	H	H	H	A	A	H	B	H	B	H	H	B	H	A	H	B	A	H	B	B	B	A	H	H	H	B	B	B	A	H	B	H
A01	1	33.29	SBINA01_033	A	H	A	H	H	A	H	A	B	H	H	B	H	B	H	H	H	A	A	H	B	H	B	H	H	B	H	A	H	B	A	H	B	B	B	A	H	H	H	B	B	B	A	H	B	H
A01	1	33.929	SBINA01_034	A	H	A	H	H	A	H	A	B	H	H	B	H	B	H	H	H	A	A	H	B	H	B	H	H	B	H	A	H	B	A	H	H	B	B	A	H	H	H	B	B	B	A	H	B	H
A01	1	34.812	SBINA01_035	A	H	A	H	H	A	H	A	B	H	H	B	H	B	H	H	H	A	A	H	B	H	B	H	H	B	H	A	H	B	A	H	H	B	B	H	H	H	H	B	B	B	A	H	B	H
A01	1	35.622	SBINA01_036	A	H	A	H	H	A	H	A	B	H	H	B	H	B	H	H	H	A	A	H	B	A	B	H	H	B	H	A	H	B	A	H	H	B	B	H	H	H	H	B	B	B	A	H	B	H
A01	1	36.405	SBINA01_037	A	H	A	H	H	A	H	A	B	H	H	B	H	B	H	H	H	A	A	H	H	A	B	H	H	B	H	A	H	B	A	H	H	B	B	H	H	H	H	B	B	B	A	H	B	H
A01	1	37.297	SBINA01_038	A	H	A	H	H	A	H	A	B	H	H	B	H	B	H	H	H	A	A	H	H	A	B	H	H	B	H	A	H	B	A	H	H	B	B	H	B	H	H	B	B	B	A	H	B	H
A01	1	38.208	SBINA01_039	A	H	A	H	H	A	H	A	B	H	H	B	H	B	H	H	H	A	A	H	H	A	B	H	H	B	H	A	H	B	A	H	H	B	B	H	B	H	H	H	B	B	A	H	B	H
A01	1	39.097	SBINA01_040	A	H	A	H	H	A	H	A	B	H	B	B	H	B	H	H	H	A	A	H	H	A	B	H	H	B	H	A	H	B	A	H	H	B	B	H	B	H	H	H	B	B	A	H	B	H
A01	1	40.004	SBINA01_041	A	H	A	H	H	A	H	A	B	H	B	B	H	B	H	H	H	A	A	H	H	A	B	H	H	B	H	A	H	B	A	H	H	B	B	H	B	H	H	H	B	B	A	H	B	H
A01	1	40.738	SBINA01_042	A	H	A	H	H	A	H	A	B	H	B	B	H	B	H	H	H	A	A	H	H	A	B	H	H	B	H	A	H	H	A	H	H	B	B	H	B	H	H	H	B	B	A	H	B	H
A01	1	41.672	SBINA01_043	A	H	A	H	H	A	H	A	B	H	B	B	H	B	H	H	H	A	A	H	H	A	B	H	H	B	H	A	H	H	A	H	H	B	B	H	B	H	H	H	B	B	A	H	H	H
A01	1	44.228	SBINA01_044	A	H	A	H	H	A	H	A	B	H	B	H	H	B	H	H	H	A	A	H	H	A	B	H	H	B	H	A	H	H	A	H	H	B	B	H	B	H	H	H	B	B	A	H	H	H
A01	1	45.193	SBINA01_045	A	H	A	H	H	A	H	A	B	H	B	H	H	B	H	H	H	A	A	H	H	A	B	H	H	B	H	A	H	H	A	H	H	B	B	H	B	H	H	H	B	B	A	H	H	A
A01	1	46.173	SBINA01_046	A	H	A	H	H	A	H	A	B	H	B	H	H	B	H	H	H	A	A	H	H	A	B	H	H	B	H	A	H	H	A	H	H	B	B	H	B	H	H	A	B	B	A	H	H	A
A01	1	47.141	SBINA01_047	A	H	A	H	H	A	H	A	B	H	B	H	H	B	H	H	H	A	A	H	H	A	B	H	H	B	H	A	H	H	H	H	H	B	B	H	B	H	H	A	B	B	A	H	H	A
A01	1	48.637	SBINA01_048	A	H	A	A	H	A	H	A	B	H	B	H	H	B	H	H	H	A	A	H	H	A	B	H	H	B	H	A	H	H	H	H	H	H	B	H	B	H	H	A	B	B	A	H	H	A
A01	1	49.369	SBINA01_049	A	H	A	A	H	A	H	A	B	H	B	H	H	B	H	H	H	A	A	H	H	H	B	H	H	B	H	A	H	H	H	H	H	H	B	H	B	H	H	A	B	B	A	H	H	A
A01	1	50.291	SBINA01_050	A	H	A	A	H	A	H	A	B	H	B	H	H	B	H	H	H	A	A	H	H	H	B	H	H	H	H	A	H	H	H	H	H	H	B	H	B	H	H	A	B	B	A	H	H	A
A01	1	51.208	SBINA01_051	A	H	A	A	H	A	H	A	B	H	B	H	H	B	H	H	H	A	A	H	H	H	H	H	H	H	H	A	H	H	H	H	H	H	B	H	B	H	H	A	B	B	A	H	H	A
A01	1	52.052	SBINA01_052	A	A	A	A	H	A	H	A	B	H	B	H	H	B	H	H	H	A	A	H	H	H	H	H	H	H	H	A	H	H	H	H	H	H	B	H	B	H	H	A	B	B	A	H	H	A
A01	1	54.416	SBINA01_053	A	A	A	H	H	A	H	A	B	H	B	H	H	B	H	H	H	A	H	H	H	H	H	H	H	H	H	A	H	H	H	H	H	H	B	H	B	H	H	A	B	B	A	H	H	A
A01	1	56.423	SBINA01_054	A	A	A	H	H	A	H	A	B	H	B	H	H	B	H	H	H	A	H	H	H	H	H	H	H	H	H	H	H	H	H	H	H	H	B	H	B	H	H	A	B	B	A	H	A	A
A01	1	57.385	SBINA01_055	A	A	A	H	H	H	H	A	B	H	B	H	H	B	H	H	H	A	H	H	H	H	H	H	H	H	H	H	H	H	H	H	H	H	B	H	B	H	H	A	B	B	A	H	A	A
A01	1	58.359	SBINA01_056	A	A	A	H	H	H	H	A	B	H	B	H	H	B	H	B	H	A	H	H	H	H	H	H	H	H	H	H	H	H	H	H	H	H	B	H	B	H	H	A	B	B	A	H	A	A
A01	1	59.313	SBINA01_057	A	A	A	H	A	H	H	A	B	H	B	H	H	B	H	B	H	A	H	H	H	H	H	H	H	H	H	H	H	H	H	H	H	H	B	H	B	H	H	A	B	B	A	H	A	A
A01	1	60.264	SBINA01_058	A	A	A	H	A	H	H	A	B	H	B	H	H	B	H	B	H	A	H	H	H	H	H	H	H	H	H	H	H	H	H	H	H	H	B	H	B	H	H	A	B	B	A	H	A	A
A01	1	61.222	SBINA01_059	A	A	A	H	A	H	H	A	B	H	B	H	H	B	H	B	H	A	H	H	H	H	H	H	H	H	H	H	B	H	H	H	H	H	B	H	B	H	H	A	B	B	A	H	A	A
A01	1	62.176	SBINA01_060	A	A	A	H	A	H	H	A	B	H	B	H	H	B	H	B	H	A	H	H	H	H	H	H	H	H	H	H	B	H	H	H	H	H	B	H	B	H	H	A	B	B	A	H	A	A
A01	1	63.127	SBINA01_061	A	A	A	H	A	H	H	A	B	H	B	H	H	B	H	B	H	A	H	H	H	H	H	H	H	H	H	H	B	H	H	H	H	H	B	H	B	H	H	A	B	B	A	H	A	A
A01	1	63.93	SBINA01_062	A	A	A	H	A	H	H	A	B	H	B	H	H	B	H	B	H	A	H	H	H	H	H	H	H	H	H	B	B	H	H	H	H	H	B	H	B	H	H	A	B	B	A	H	A	A
A01	1	64.852	SBINA01_063	A	A	H	H	A	H	H	A	B	H	B	H	H	B	H	B	H	A	H	H	H	H	H	H	H	H	H	B	B	H	H	H	H	H	B	H	B	H	H	A	B	B	A	H	A	A
A01	1	65.773	SBINA01_064	A	A	H	H	A	H	H	A	B	H	B	H	H	B	H	B	H	A	H	H	H	H	H	H	H	H	H	B	B	H	H	H	H	H	B	H	B	H	H	A	B	B	A	H	A	A
A01	1	66.704	SBINA01_065	A	A	H	H	A	H	H	A	B	H	B	H	H	B	H	B	H	A	H	H	H	H	H	H	H	H	H	B	B	B	H	H	H	H	B	H	B	H	H	A	B	B	A	H	A	A
A01	1	67.628	SBINA01_066	A	A	H	H	A	H	H	H	B	H	B	H	H	B	H	B	H	A	H	H	H	H	H	H	H	H	H	B	B	B	H	H	H	H	B	H	B	H	H	A	B	B	A	H	A	A
A01	1	68.568	SBINA01_067	A	A	H	H	A	H	H	H	B	H	B	H	H	B	H	B	H	A	B	H	H	H	H	H	H	H	H	B	B	B	H	H	H	H	B	H	B	H	H	A	B	B	A	H	A	A
A01	1	69.504	SBINA01_068	A	A	H	H	A	H	H	H	B	H	B	H	H	B	A	B	H	A	B	H	H	H	H	H	H	H	H	B	B	B	H	H	H	H	B	H	B	H	H	A	B	B	A	H	A	A
A01	1	70.429	SBINA01_069	A	A	H	H	A	H	H	H	B	H	B	H	H	B	A	B	H	A	B	H	H	H	H	H	H	H	H	B	B	B	H	H	H	H	H	H	B	H	H	A	B	B	A	H	A	A
A01	1	71.354	SBINA01_070	A	A	H	H	A	H	H	H	B	H	B	H	H	B	A	B	H	A	B	H	H	H	H	H	H	H	H	B	B	B	H	H	H	H	H	H	H	H	H	A	B	B	A	H	A	A
A01	1	72.281	SBINA01_071	A	A	H	H	A	H	H	H	B	H	H	H	H	B	A	B	H	A	B	H	H	H	H	H	H	H	H	B	B	B	H	H	H	H	H	H	H	H	H	A	B	B	A	H	A	A
A01	1	73.217	SBINA01_072	A	A	H	H	A	H	H	H	B	H	H	H	H	B	A	B	H	A	B	H	H	H	H	B	H	H	H	B	B	B	H	H	H	H	H	H	H	H	H	A	B	B	A	H	A	A
A01	1	74.154	SBINA01_073	A	A	H	H	A	H	H	H	B	H	H	H	H	B	A	B	H	A	B	H	H	H	H	B	H	H	H	B	B	B	H	H	H	H	H	H	H	H	H	A	H	B	A	H	A	A
A01	1	74.698	SBINA01_074	A	A	H	H	A	H	H	H	B	H	H	H	H	B	A	B	H	A	B	H	H	H	H	B	H	A	H	B	B	B	H	H	H	H	H	H	H	H	H	A	H	B	A	H	A	A
A01	1	75.566	SBINA01_075	A	A	H	H	A	H	H	H	B	H	H	H	H	B	A	B	H	A	B	H	H	H	H	B	H	A	H	B	B	B	H	H	H	H	H	H	H	H	H	A	H	B	H	H	A	A
A01	1	76.364	SBINA01_076	A	A	H	H	A	H	H	H	B	H	H	H	H	B	A	B	H	A	B	H	H	H	H	B	H	A	H	H	B	B	H	H	H	H	H	H	H	H	H	A	H	B	H	H	A	A
A01	1	76.917	SBINA01_077	A	A	H	H	A	H	H	H	B	H	H	H	H	B	A	B	H	A	B	H	H	H	H	B	H	A	H	H	B	B	B	H	H	H	H	H	H	H	H	A	H	B	H	H	A	A
A01	1	77.763	SBINA01_078	A	A	H	H	A	H	H	H	B	H	H	H	H	B	A	B	H	A	B	H	H	H	H	B	H	A	H	H	B	B	B	H	H	H	H	H	H	H	H	A	A	B	H	H	A	A
A01	1	78.593	SBINA01_079	A	A	H	H	A	H	B	H	B	H	H	H	H	B	A	B	H	A	B	H	H	H	H	B	H	A	H	H	B	B	B	H	H	H	H	H	H	H	H	A	A	B	H	H	A	A
A01	1	79.376	SBINA01_080	A	A	H	H	A	A	B	H	B	H	H	H	H	B	A	B	H	A	B	H	H	H	H	B	H	A	H	H	B	B	B	H	H	H	H	H	H	H	H	A	A	B	H	H	A	A
A01	1	79.78	SBINA01_081	A	A	H	H	A	A	B	H	B	H	H	H	H	B	A	B	H	A	B	H	H	H	H	B	H	H	H	H	B	B	B	H	H	H	H	H	H	H	H	A	A	B	H	H	A	A
A01	1	81.853	SBINA01_082	A	A	H	H	A	A	B	H	B	H	H	H	H	B	A	B	H	A	B	H	H	H	H	B	H	H	H	H	B	B	H	H	H	H	H	H	H	H	H	A	A	B	H	H	H	A
A01	1	82.812	SBINA01_083	A	A	H	H	A	A	B	H	B	H	H	H	H	B	A	B	H	A	B	H	H	A	H	B	H	H	H	H	B	B	H	H	H	H	H	H	H	H	H	A	A	B	H	H	H	A
A01	1	83.755	SBINA01_084	A	A	H	H	A	A	B	H	B	H	H	H	H	B	A	B	H	A	B	H	H	A	H	B	H	H	H	H	B	B	H	H	H	H	H	H	H	H	H	A	A	B	H	B	H	A
A01	1	84.681	SBINA01_085	A	A	H	H	A	A	B	H	B	H	H	H	H	B	A	B	H	A	B	H	H	A	H	B	B	H	H	H	B	B	H	H	H	H	H	H	H	H	H	A	A	B	H	B	H	A
A01	1	85.64	SBINA01_086	A	A	B	H	A	A	B	H	B	H	H	H	H	B	A	B	H	A	B	H	H	A	H	B	B	H	H	H	B	B	H	H	H	H	H	H	H	H	H	A	A	B	H	B	H	A
A01	1	86.609	SBINA01_087	A	A	B	H	A	A	B	H	B	H	H	H	H	B	A	B	H	A	B	H	H	A	H	B	B	H	H	H	B	B	H	H	H	H	H	H	H	H	H	A	A	B	H	B	H	A
A01	1	87.577	SBINA01_088	A	A	B	H	A	A	B	H	B	H	H	H	H	B	A	H	H	A	B	H	H	A	H	B	B	H	H	H	B	B	H	H	H	H	H	H	H	H	H	A	A	B	H	B	H	A
A01	1	90.546	SBINA01_089	A	A	B	H	A	A	B	H	B	H	H	H	H	B	A	H	H	B	B	H	H	A	H	B	B	H	H	H	B	B	H	H	H	H	H	H	H	H	H	A	A	B	H	B	H	A
A01	1	92.515	SBINA01_090	A	A	B	H	A	A	B	H	B	A	H	H	H	B	A	H	H	B	B	H	H	A	H	B	B	H	H	H	B	B	H	H	H	H	H	H	H	H	H	A	A	B	H	B	H	A
A01	1	95.224	SBINA01_091	A	A	B	H	A	H	B	H	B	A	H	H	H	H	A	H	H	B	B	H	H	A	H	B	B	H	H	H	B	B	H	H	H	H	H	B	H	H	H	A	A	B	H	B	H	A
A01	1	96.183	SBINA01_092	A	A	B	H	A	H	B	A	B	A	H	H	H	H	A	H	H	B	B	H	H	A	H	B	B	H	H	H	B	B	H	H	H	H	H	B	H	H	H	A	A	B	H	B	H	A
A01	1	97.14	SBINA01_093	A	A	B	H	A	H	B	A	B	A	H	H	H	H	A	H	H	B	B	H	H	A	H	B	B	H	H	H	B	B	H	H	H	H	H	B	H	H	H	A	A	B	H	B	H	A
A01	1	98.279	SBINA01_094	A	A	B	H	A	H	B	A	B	A	H	H	H	H	A	H	H	B	B	H	B	A	H	B	B	H	A	H	B	B	H	H	H	H	H	H	H	H	H	A	A	B	H	B	H	A
A01	1	99.082	SBINA01_095	A	A	B	H	A	H	B	A	B	A	H	H	H	H	A	H	H	B	B	H	B	A	H	B	B	H	A	H	B	H	H	H	H	H	H	H	H	H	H	A	A	B	H	B	H	A
A01	1	99.872	SBINA01_096	A	A	B	H	A	H	B	A	B	A	H	H	H	H	A	H	H	B	B	H	B	A	H	B	B	H	A	H	B	H	H	H	H	H	H	H	H	H	H	A	A	B	H	B	H	A
A01	1	102.247	SBINA01_097	A	A	B	H	A	H	B	A	B	A	H	H	H	H	A	H	H	B	B	H	B	A	H	B	B	H	A	B	B	H	H	H	B	H	H	B	H	H	H	A	A	B	H	B	H	A
A01	1	102.851	SBINA01_098	A	A	B	H	A	H	B	A	B	A	H	H	H	H	A	H	H	B	B	H	B	A	H	B	B	H	H	B	B	H	H	H	B	H	H	B	H	H	H	A	A	B	H	B	H	A
A01	1	103.749	SBINA01_099	A	A	B	H	A	H	B	A	B	A	H	H	H	H	A	H	H	B	B	H	B	A	H	B	B	H	H	B	B	H	H	H	B	H	H	B	H	H	H	A	A	H	H	B	H	A
A01	1	104.646	SBINA01_100	A	A	B	H	A	H	H	A	B	A	H	H	H	H	A	H	H	B	B	H	B	A	H	B	B	H	H	B	B	H	H	H	B	H	H	B	H	H	H	A	A	H	H	B	H	A
A01	1	105.287	SBINA01_101	A	A	B	H	A	H	H	A	B	A	H	H	H	H	A	H	H	B	B	H	H	A	H	B	B	H	H	B	B	H	H	H	B	H	H	B	H	H	H	A	A	H	H	B	H	A
A01	1	106.23	SBINA01_102	A	A	B	H	A	H	H	A	B	A	H	H	H	H	A	H	H	B	B	H	H	A	H	B	B	H	H	B	B	H	H	H	B	H	H	B	H	H	H	H	A	H	H	B	H	A
A01	1	107.167	SBINA01_103	A	A	B	H	A	H	H	A	B	A	H	H	H	H	A	H	H	B	B	H	H	A	H	B	B	H	B	B	B	H	H	H	B	H	H	B	H	H	H	H	A	H	H	B	H	A
A01	1	107.942	SBINA01_104	A	A	B	H	A	H	H	A	B	A	H	H	H	H	A	H	H	B	B	H	H	A	H	B	B	H	B	B	B	H	H	H	B	H	H	B	H	H	H	H	A	H	H	B	H	A
A01	1	108.132	SBINA01_105	A	A	B	H	A	H	H	A	B	A	H	H	H	H	A	H	H	B	B	A	H	A	H	B	B	H	B	B	B	H	H	H	B	H	H	B	H	H	H	H	A	H	H	B	H	A
A01	1	108.968	SBINA01_106	A	A	B	H	A	H	H	A	B	A	H	H	H	A	A	H	H	B	B	H	H	A	H	B	B	H	B	B	B	H	H	H	B	H	H	B	H	H	H	H	A	H	H	B	H	A
A01	1	109.874	SBINA01_107	A	A	B	H	A	H	H	A	B	A	H	H	H	A	A	H	H	B	B	H	H	A	H	B	H	H	B	B	B	H	H	H	B	H	H	B	H	H	H	H	A	H	H	B	H	A
A01	1	110.788	SBINA01_108	A	A	B	H	A	H	A	A	B	A	H	H	H	A	A	H	H	B	B	H	H	A	H	B	H	H	B	B	B	H	H	H	B	H	H	B	H	H	H	H	A	H	H	B	H	A
A01	1	111.697	SBINA01_109	A	A	B	H	A	H	A	A	B	A	H	H	H	A	A	H	H	B	B	H	H	A	H	B	H	H	B	B	B	H	H	H	B	H	B	B	H	H	H	H	A	H	H	B	H	A
A01	1	112.608	SBINA01_110	A	A	B	H	A	H	A	A	B	A	H	H	H	A	A	H	H	B	B	H	H	A	H	B	H	H	B	B	B	H	H	H	B	H	B	B	H	B	H	H	A	H	H	B	H	A
A01	1	113.521	SBINA01_111	A	A	B	H	A	H	A	A	B	A	H	H	H	A	A	H	H	B	B	H	H	A	H	B	H	H	B	B	B	H	H	H	B	H	B	B	H	B	H	H	H	H	H	B	H	A
A01	1	114.388	SBINA01_112	A	A	B	H	A	H	A	H	B	A	H	H	H	A	A	H	H	B	B	H	H	A	H	B	H	H	B	B	B	H	H	H	B	H	B	B	H	B	H	H	H	H	H	B	H	A
A01	1	118.208	SBINA01_113	A	A	B	H	A	H	A	H	B	H	H	H	H	A	A	H	H	B	B	H	H	A	H	B	H	H	B	B	B	H	A	H	B	B	B	B	H	B	H	H	H	H	H	B	H	A
A01	1	118.909	SBINA01_114	A	A	B	H	A	H	A	H	B	H	H	H	H	A	A	H	H	B	B	H	H	A	H	B	H	H	B	B	B	H	H	H	B	B	B	B	H	B	H	H	H	H	H	B	H	A
A01	1	119.3	SBINA01_115	A	A	B	H	A	H	A	H	B	H	H	H	H	A	A	H	H	B	B	H	H	A	H	B	H	H	B	B	B	H	A	H	B	B	B	B	H	B	H	H	H	H	H	B	H	A
A01	1	119.858	SBINA01_116	A	A	B	B	A	H	A	H	B	H	H	H	H	A	A	H	H	B	B	H	H	A	H	B	H	H	B	B	B	H	A	H	B	B	B	B	H	B	H	H	H	H	H	B	H	A
A01	1	123.159	SBINA01_117	A	A	B	H	A	H	A	H	B	H	H	H	H	A	A	H	H	B	B	H	H	A	H	B	H	H	B	B	B	H	H	H	B	B	B	H	H	B	A	H	H	H	H	H	H	A
A01	1	125.017	SBINA01_118	A	A	H	H	A	H	A	H	B	H	H	H	H	A	A	H	H	B	B	B	H	A	H	B	H	H	B	B	B	H	H	H	B	B	B	H	H	B	A	H	H	H	H	H	H	A
A01	1	125.987	SBINA01_119	A	A	H	H	A	H	A	H	B	H	H	H	H	A	A	H	H	B	B	B	H	A	H	B	H	H	B	B	B	H	H	H	B	B	B	H	H	B	A	H	H	H	H	H	H	A
A01	1	126.949	SBINA01_120	A	A	H	H	H	H	A	H	B	H	H	H	H	A	A	H	H	B	B	B	H	A	H	B	H	H	B	B	B	H	H	H	B	B	B	H	H	B	A	H	H	H	H	H	H	A
A01	1	132.006	SBINA01_121	A	A	H	H	H	H	A	H	B	A	H	H	H	A	A	H	B	B	B	B	H	A	H	H	H	A	B	H	H	H	H	H	B	B	B	H	H	B	A	H	H	H	H	H	H	A
A01	1	143.992	SBINA01_122	A	A	H	H	H	B	H	H	H	H	H	B	H	A	A	H	B	B	B	H	H	H	H	H	B	A	B	H	H	H	H	H	B	B	B	H	H	B	A	H	H	H	H	H	B	A
A01	1	144.912	SBINA01_123	A	A	H	H	H	B	H	H	A	H	H	B	H	A	A	H	B	B	B	H	H	H	H	H	B	A	B	H	H	H	H	H	B	B	B	H	H	B	A	H	H	H	H	H	B	A
A01	1	145.81	SBINA01_124	A	A	H	H	H	B	H	H	A	H	H	B	H	A	A	H	B	B	B	H	H	H	H	H	B	A	B	H	H	H	H	H	B	B	B	H	H	B	A	H	H	H	H	H	B	H
A01	1	146.662	SBINA01_125	A	A	H	H	H	B	H	H	A	H	H	B	H	A	A	H	H	B	B	H	H	H	H	H	B	A	B	H	H	H	H	H	B	B	B	H	H	B	A	H	H	H	H	H	B	H
A01	1	147.512	SBINA01_126	A	A	H	H	H	B	H	H	A	H	H	B	H	A	A	H	H	B	B	H	H	H	H	H	B	A	B	H	H	H	H	H	B	B	B	H	H	B	A	H	H	H	H	H	H	H
A01	1	149.389	SBINA01_127	A	A	H	H	H	B	H	H	A	H	H	B	H	A	A	B	H	B	B	H	H	H	H	H	B	A	B	H	H	H	H	H	B	B	B	H	H	B	A	H	H	H	H	H	H	H
A01	1	150.328	SBINA01_128	A	A	H	H	H	B	H	H	A	H	H	B	H	A	A	B	H	B	H	H	H	H	H	H	B	A	B	H	H	H	H	H	B	B	B	H	H	B	A	H	H	H	H	H	H	H
A01	1	151.257	SBINA01_129	A	H	H	H	H	B	H	H	A	H	H	B	H	A	A	B	H	B	H	H	H	H	H	H	B	A	B	H	H	H	H	H	B	B	B	H	H	B	A	H	H	H	H	H	H	H
A01	1	152.193	SBINA01_130	A	H	H	H	H	B	H	H	A	H	H	B	H	A	A	B	H	B	H	H	H	H	H	H	B	A	B	H	H	H	H	H	B	B	B	H	B	B	A	H	H	H	H	H	H	H
A01	1	153.122	SBINA01_131	A	H	H	H	H	B	H	H	A	H	H	B	H	H	A	B	H	B	H	H	H	H	H	H	B	A	B	H	H	H	H	H	B	B	B	H	B	B	A	H	H	H	H	H	H	H
A01	1	154.058	SBINA01_132	A	H	H	H	H	B	H	H	A	H	H	B	H	H	A	B	H	B	H	H	H	H	H	H	B	A	B	H	H	H	H	H	B	B	B	H	B	B	H	H	H	H	H	H	H	H
A01	1	155.01	SBINA01_133	A	H	H	H	H	B	H	H	A	H	H	B	H	H	A	B	H	B	H	H	H	H	H	H	B	A	B	H	H	H	H	H	B	B	B	H	B	B	H	H	H	A	H	H	H	H
A01	1	155.958	SBINA01_134	A	H	H	H	H	B	H	H	A	H	H	H	H	H	A	B	H	B	H	H	H	H	H	H	B	A	B	H	H	H	H	H	B	B	B	H	B	B	H	H	H	A	H	H	H	H
A01	1	157.791	SBINA01_135	A	H	H	H	H	B	H	H	A	H	H	H	B	H	A	B	H	B	H	H	H	H	H	H	B	H	B	H	H	H	H	H	B	B	B	H	B	B	H	H	H	A	H	H	H	H
A01	1	158.741	SBINA01_136	A	H	H	H	H	B	H	H	A	H	A	H	B	H	A	B	H	B	H	H	H	H	H	H	B	H	B	H	H	H	H	H	B	B	B	H	B	B	H	H	H	A	H	H	H	H
A01	1	159.692	SBINA01_137	A	H	H	H	H	B	H	H	A	H	A	H	B	H	A	B	H	B	H	H	H	H	H	H	B	H	B	H	A	H	H	H	B	B	B	H	B	B	H	H	H	A	H	H	H	H
A01	1	160.635	SBINA01_138	A	H	H	H	H	B	H	H	A	H	A	H	B	H	A	B	H	H	H	H	H	H	H	H	B	H	B	H	A	H	H	H	B	B	B	H	B	B	H	H	H	A	H	H	H	H
A01	1	161.575	SBINA01_139	A	H	H	H	H	B	H	H	A	H	A	H	B	H	A	B	H	H	H	H	H	H	H	H	B	H	B	H	A	H	H	H	B	B	B	H	B	B	H	H	H	A	H	H	H	H
A01	1	162.522	SBINA01_140	H	H	H	H	H	B	H	H	A	H	A	H	B	H	A	B	H	H	H	H	H	H	H	H	B	H	B	H	A	H	H	H	B	B	B	H	B	B	H	H	H	A	H	H	H	H
A01	1	163.462	SBINA01_141	H	H	H	H	H	B	H	H	A	H	A	H	B	H	A	B	H	H	H	H	H	H	H	H	B	H	B	H	A	H	H	H	B	B	B	B	B	B	H	H	H	A	H	H	H	H
A01	1	164.396	SBINA01_142	H	H	H	H	H	B	H	H	A	H	A	H	B	H	A	B	H	H	H	H	H	H	H	H	B	H	B	H	A	B	H	H	B	B	B	B	B	B	H	H	H	A	H	H	H	H
A01	1	165.334	SBINA01_143	H	H	H	H	H	B	H	H	A	H	A	H	B	H	A	B	H	H	H	H	H	H	H	H	B	H	B	H	A	B	H	H	B	B	H	B	B	B	H	H	H	A	H	H	H	H
A01	1	166.262	SBINA01_144	H	H	H	H	H	B	H	H	A	H	A	H	B	H	A	B	H	H	H	H	H	H	H	H	B	H	B	H	A	B	H	H	B	B	H	B	B	B	H	H	H	A	H	H	H	B
A01	1	167.192	SBINA01_145	H	H	H	H	A	B	H	H	A	H	A	H	B	H	A	B	H	H	H	H	H	H	H	H	B	H	B	H	A	B	H	H	B	B	H	B	B	B	H	H	H	A	H	H	H	B
A01	1	168.114	SBINA01_146	H	H	H	H	A	B	H	H	A	H	A	H	B	H	A	B	H	H	H	H	H	H	H	H	B	H	B	H	A	B	H	H	B	B	H	B	B	B	B	H	H	A	H	H	H	B
A01	1	169.032	SBINA01_147	H	H	H	H	A	B	H	H	A	H	A	H	B	H	A	B	H	H	H	H	H	H	H	H	B	H	B	H	A	B	H	H	B	B	H	B	B	B	B	H	H	A	H	H	H	B
A01	1	169.946	SBINA01_148	H	H	H	H	A	B	H	H	A	H	A	H	B	H	A	B	H	H	H	H	H	H	H	H	B	H	B	H	A	B	H	H	B	B	H	B	B	B	B	H	H	A	H	H	H	B
A01	1	170.859	SBINA01_149	H	H	A	H	A	B	H	H	A	H	A	H	B	H	A	B	H	H	H	H	H	H	H	H	B	H	B	H	A	B	H	H	B	B	H	B	B	B	B	H	H	A	H	H	H	B
A01	1	171.772	SBINA01_150	H	H	A	H	A	B	H	H	A	H	A	H	B	H	A	B	H	H	H	H	H	H	H	H	B	H	B	H	A	B	H	H	B	B	H	B	B	B	B	A	H	A	H	H	H	B
A01	1	173.546	SBINA01_151	H	H	A	H	A	B	H	H	A	H	A	H	H	H	A	B	A	H	H	H	H	H	H	H	B	H	B	H	A	B	H	H	B	B	H	B	B	B	B	A	H	A	H	H	H	B
A01	1	174.463	SBINA01_152	H	H	A	H	A	B	H	H	A	H	A	H	H	H	A	B	A	H	H	H	H	H	H	H	B	H	B	H	A	B	H	H	B	B	H	B	B	B	B	A	B	A	H	H	H	B
A01	1	175.388	SBINA01_153	H	H	A	H	A	B	H	H	A	H	A	H	H	H	A	B	A	H	H	H	H	H	H	H	B	H	B	H	A	B	H	H	B	B	H	B	B	B	B	A	B	A	H	H	H	B
A01	1	176.304	SBINA01_154	H	H	A	H	A	B	H	H	A	H	A	H	H	H	A	B	A	H	H	H	H	H	H	H	B	H	B	H	A	B	H	H	B	H	H	B	B	B	B	A	B	A	H	H	H	B
A01	1	177.21	SBINA01_155	H	H	A	H	A	B	H	H	A	H	A	H	H	H	A	B	A	H	H	B	H	H	H	H	B	H	B	H	A	B	H	H	B	H	H	B	B	B	B	A	B	A	H	H	H	B
A01	1	178.122	SBINA01_156	H	H	A	H	A	B	H	A	A	H	A	H	H	H	A	B	A	H	H	B	H	H	H	H	B	H	B	H	A	B	H	H	B	H	H	B	B	B	B	A	B	A	H	H	H	B
A01	1	179.037	SBINA01_157	H	H	A	H	A	B	H	A	A	H	A	H	H	H	A	B	A	H	H	B	H	H	H	H	B	H	B	H	A	B	H	H	B	H	H	B	B	B	B	A	B	A	H	H	H	B
A02	2	0	SBINA02_001	A	H	H	A	H	H	H	H	A	H	A	B	H	A	H	H	H	H	H	A	A	A	A	H	H	H	H	A	B	B	B	B	B	H	A	B	H	H	A	A	H	B	A	B	A	H
A02	2	0.917	SBINA02_002	A	H	H	A	H	H	H	H	A	H	A	B	H	A	H	H	H	H	H	A	A	A	A	H	H	H	H	A	B	B	B	B	B	H	A	B	H	H	A	A	H	B	A	B	A	H
A02	2	1.842	SBINA02_003	A	H	H	A	H	H	H	H	A	H	A	B	H	A	H	H	H	H	H	A	A	A	A	H	H	H	H	A	B	B	B	B	B	H	A	B	H	H	A	A	H	B	A	B	A	H
A02	2	2.766	SBINA02_004	A	H	H	A	H	H	H	H	A	H	A	H	H	A	H	H	H	H	H	A	A	A	A	H	H	H	H	A	B	B	B	B	B	H	A	B	H	H	A	A	H	B	A	B	A	H
A02	2	3.692	SBINA02_005	A	H	H	A	H	H	H	H	A	H	A	H	H	A	H	H	H	H	A	A	A	A	A	H	H	H	H	A	B	B	B	B	B	H	A	B	H	H	A	A	H	B	A	B	A	H
A02	2	4.603	SBINA02_006	A	H	H	A	H	H	H	H	A	H	A	H	H	A	H	H	H	H	A	A	A	A	A	H	H	H	H	A	B	B	B	B	B	H	A	B	H	H	A	A	H	B	A	B	A	H
A02	2	5.507	SBINA02_007	A	H	H	A	H	H	H	H	A	H	A	H	H	A	H	H	H	H	A	A	A	A	A	H	H	H	H	A	B	B	B	B	B	H	A	B	H	H	A	A	H	H	A	B	A	H
A02	2	6.96	SBINA02_008	A	H	H	A	H	H	H	H	A	H	A	H	H	A	H	B	H	H	A	A	A	A	A	H	H	H	H	A	B	B	B	B	B	H	A	B	H	H	A	A	H	H	A	B	A	H
A02	2	7.863	SBINA02_009	A	H	H	A	H	H	H	H	A	H	A	H	H	A	H	B	H	H	A	A	A	A	A	H	B	H	H	A	B	B	B	B	B	H	A	B	H	H	A	A	H	H	A	B	A	H
A02	2	10.598	SBINA02_010	A	H	A	A	H	H	H	H	A	H	A	A	H	A	H	B	H	H	A	A	A	A	A	H	B	H	H	A	B	B	B	B	B	H	A	B	H	H	A	A	H	H	A	B	A	H
A02	2	11.601	SBINA02_011	A	H	A	A	H	H	H	H	A	H	A	A	H	A	H	B	H	H	A	A	A	A	A	H	B	H	H	A	B	B	B	B	B	H	A	B	H	H	A	A	H	H	A	B	A	H
A02	2	11.792	SBINA02_012	A	H	A	A	H	H	H	H	A	H	A	A	H	A	H	B	H	H	A	A	A	A	A	H	B	H	H	A	B	B	B	B	B	H	A	B	H	H	A	A	H	H	A	B	A	H
A02	2	13.3	SBINA02_013	A	H	A	A	H	H	H	B	A	H	A	A	H	A	H	B	H	H	A	A	A	A	A	H	B	H	H	A	B	B	B	B	H	H	A	B	H	H	A	A	H	H	A	B	A	H
A02	2	14.422	SBINA02_014	A	H	A	A	H	H	H	B	A	H	A	A	H	A	A	B	H	H	A	A	A	A	A	H	B	H	H	A	B	B	B	B	H	H	A	B	H	H	A	A	H	H	A	B	A	H
A02	2	14.883	SBINA02_015	A	H	A	A	H	H	H	B	A	H	A	A	H	A	A	B	H	H	A	A	A	A	A	H	B	H	H	A	B	B	B	B	H	H	A	B	H	H	A	A	H	H	A	B	A	H
A02	2	15.781	SBINA02_016	A	B	A	A	H	H	H	B	A	H	A	A	H	A	A	B	H	H	A	A	A	A	A	H	B	H	H	A	B	B	B	B	H	H	A	B	H	H	A	A	H	H	A	B	A	H
A02	2	16.481	SBINA02_017	A	B	A	A	H	H	H	B	A	H	A	A	H	A	A	H	H	H	A	A	A	A	A	H	B	H	H	A	B	B	B	B	H	H	A	B	H	H	A	A	H	H	A	B	A	H
A02	2	17.417	SBINA02_018	A	B	A	A	H	H	H	B	A	H	A	A	A	A	A	H	H	H	A	A	A	A	A	H	B	H	H	A	B	B	B	B	H	H	A	B	H	H	A	A	H	H	A	B	A	H
A02	2	18.381	SBINA02_019	A	B	A	A	H	H	H	B	A	H	A	A	A	A	A	H	H	H	A	A	A	H	A	H	B	H	H	A	B	B	B	B	H	H	A	B	H	H	A	A	H	H	A	B	A	H
A02	2	20.283	SBINA02_020	A	B	A	A	H	B	H	B	A	H	A	A	A	A	A	H	H	H	A	A	A	H	H	H	B	H	H	A	B	B	B	B	H	H	A	B	H	H	A	A	H	H	A	B	A	H
A02	2	21.244	SBINA02_021	A	B	A	A	H	B	H	B	A	H	A	A	A	A	A	H	H	H	A	A	A	H	H	H	B	H	H	A	B	B	B	B	H	H	A	B	H	H	A	H	H	H	A	B	A	H
A02	2	22.198	SBINA02_022	A	B	A	A	H	B	H	B	A	H	A	A	A	A	A	H	H	H	A	A	A	H	H	H	B	H	H	A	B	B	B	B	H	H	A	B	B	H	A	H	H	H	A	B	A	H
A02	2	23.149	SBINA02_023	A	B	A	A	H	B	H	B	A	H	A	A	A	A	A	H	H	H	A	A	A	H	H	H	B	H	H	H	B	B	B	B	H	H	A	B	B	H	A	H	H	H	A	B	A	H
A02	2	24.126	SBINA02_024	A	B	A	A	H	B	H	B	A	H	A	A	A	A	A	H	H	H	A	A	A	H	H	H	B	H	H	H	B	B	B	B	H	H	A	B	B	H	A	H	H	H	A	B	A	A
A02	2	25.253	SBINA02_025	A	B	A	A	H	B	H	B	A	H	A	A	A	A	A	H	B	H	A	A	A	H	H	H	B	H	H	H	B	H	B	B	H	H	A	B	B	H	A	H	H	H	A	B	A	A
A02	2	26.13	SBINA02_026	A	B	A	A	H	B	H	B	A	H	A	A	A	A	A	H	B	H	A	A	A	H	H	H	B	H	H	H	B	H	B	B	H	H	A	B	B	H	A	H	H	H	A	B	A	A
A02	2	28.863	SBINA02_027	A	B	A	A	H	B	H	B	A	H	A	A	A	A	A	H	H	H	A	A	A	H	H	H	B	H	H	H	B	H	B	B	H	H	A	B	B	H	A	H	H	H	A	H	A	A
A02	2	29.794	SBINA02_028	A	B	A	A	H	B	H	B	A	H	A	A	A	A	A	H	H	H	A	A	A	H	H	H	B	H	H	H	B	H	B	B	H	H	H	B	B	H	A	H	H	H	A	H	A	A
A02	2	30.732	SBINA02_029	A	B	A	A	H	B	H	B	A	H	A	A	A	A	A	H	H	H	A	A	A	H	H	H	B	H	H	H	B	H	B	B	H	H	H	B	B	H	A	H	H	A	A	H	A	A
A02	2	31.664	SBINA02_030	A	B	A	A	H	B	H	B	A	H	A	A	A	A	A	H	H	H	A	A	A	H	H	H	B	H	H	H	B	H	B	B	H	H	H	B	B	H	A	B	H	A	A	H	A	A
A02	2	32.579	SBINA02_031	A	B	A	A	H	B	H	B	A	H	A	A	A	A	A	H	H	H	A	A	A	H	H	H	B	H	H	H	H	H	B	B	H	H	H	B	B	H	A	B	H	A	A	H	A	A
A02	2	33.531	SBINA02_032	A	B	A	H	H	B	H	B	A	H	A	A	A	A	A	H	H	H	A	A	A	H	H	H	B	H	H	H	H	H	B	B	H	H	H	B	B	H	A	B	H	A	A	H	A	A
A02	2	34.429	SBINA02_033	A	B	A	H	H	B	H	B	A	H	A	A	A	A	H	H	H	H	A	A	A	H	H	H	B	H	H	H	H	H	B	B	H	H	H	B	B	H	A	B	H	A	A	H	A	A
A02	2	35.373	SBINA02_034	A	B	A	H	H	B	H	B	A	H	A	A	A	A	H	H	H	H	A	A	A	H	H	H	B	H	H	H	H	H	B	B	H	H	H	B	B	H	A	B	H	A	A	H	H	A
A02	2	37.287	SBINA02_035	A	B	A	H	H	B	H	B	A	H	A	A	A	A	H	H	H	H	A	A	A	B	H	H	B	H	H	H	H	H	H	B	H	H	H	B	B	H	A	B	H	A	A	H	H	A
A02	2	37.971	SBINA02_036	A	B	A	H	H	B	H	B	A	H	A	A	A	A	H	H	H	H	A	A	A	B	H	H	B	H	B	H	H	H	H	B	H	H	H	B	B	H	A	B	H	A	A	H	H	A
A02	2	38.892	SBINA02_037	A	B	A	H	H	B	H	B	H	H	A	A	A	A	H	H	H	H	A	A	A	B	H	H	B	H	B	H	H	H	H	B	H	H	H	B	B	H	A	B	H	A	A	H	H	A
A02	2	39.663	SBINA02_038	A	B	A	H	H	B	H	B	H	H	A	A	A	A	H	H	H	H	A	A	A	B	H	H	B	H	B	H	H	H	H	B	H	H	H	B	B	H	A	B	H	A	A	H	H	A
A02	2	40.618	SBINA02_039	A	B	A	H	H	B	H	B	H	H	A	A	A	A	H	H	H	H	A	A	A	B	B	H	B	H	B	H	H	H	H	B	H	H	H	B	B	H	A	B	H	A	A	H	H	A
A02	2	41.603	SBINA02_040	A	B	A	B	H	B	H	B	H	H	A	A	A	A	H	H	H	H	A	A	A	B	B	H	B	H	B	H	H	H	H	B	H	H	H	B	B	H	A	B	H	A	A	H	H	A
A02	2	42.561	SBINA02_041	A	B	A	B	H	B	H	B	H	H	A	A	A	A	H	H	H	H	A	A	A	B	B	H	B	H	B	H	H	H	H	H	H	H	H	B	B	H	A	B	H	A	A	H	H	A
A02	2	43.463	SBINA02_042	A	B	A	B	B	B	H	B	H	H	A	A	A	A	H	H	H	H	A	A	A	B	B	H	B	H	B	H	H	H	H	H	H	H	H	B	B	H	A	B	H	A	A	H	H	A
A02	2	44.426	SBINA02_043	H	B	A	B	B	B	H	B	H	H	A	A	A	A	H	H	H	H	A	A	A	B	B	H	B	H	B	H	H	H	H	H	H	H	H	B	B	H	A	B	H	A	A	H	H	A
A02	2	45.19	SBINA02_044	H	B	A	B	B	B	H	B	H	H	A	A	A	A	H	H	H	H	A	A	A	B	B	H	B	H	B	H	H	H	H	H	H	H	H	B	B	H	A	B	H	A	A	H	H	A
A02	2	47.7	SBINA02_045	H	B	A	B	B	B	H	B	H	H	A	A	A	A	H	H	H	H	A	A	A	B	B	H	B	H	B	H	H	B	H	H	H	H	H	B	B	H	A	B	B	A	A	H	H	A
A02	2	50.27	SBINA02_046	H	B	A	B	B	B	H	B	H	H	A	A	A	A	H	H	H	H	H	A	H	B	B	H	B	H	H	H	H	B	H	H	H	H	H	B	B	H	A	B	B	A	A	H	H	A
A02	2	51.178	SBINA02_047	H	B	A	B	B	B	H	B	H	H	A	A	A	A	H	H	H	H	H	A	H	B	B	H	B	H	H	H	H	B	H	H	H	H	H	B	B	H	A	B	B	A	A	H	H	A
A02	2	52.128	SBINA02_048	H	B	A	B	B	B	H	B	H	H	A	A	A	A	H	H	H	H	H	H	H	B	B	H	B	H	H	H	H	B	H	H	H	H	H	B	B	H	A	B	B	A	A	H	H	A
A02	2	52.925	SBINA02_049	H	B	A	B	B	B	H	B	H	H	A	A	A	A	H	H	H	B	H	H	H	B	B	H	B	H	H	H	H	B	H	H	H	H	H	B	B	H	A	B	B	A	A	H	H	A
A02	2	53.865	SBINA02_050	H	B	A	B	B	B	H	B	H	H	A	A	A	A	H	H	H	B	H	H	B	B	B	H	B	H	H	H	H	B	H	H	H	H	H	B	B	H	A	B	B	A	A	H	H	A
A02	2	54.648	SBINA02_051	H	B	A	B	B	B	H	B	B	H	A	A	A	A	H	H	H	B	H	H	B	B	B	H	B	H	H	H	H	B	H	H	H	H	H	B	B	H	A	B	B	A	A	H	H	A
A02	2	54.788	SBINA02_052	H	B	A	B	B	B	H	B	B	H	A	A	A	A	H	H	H	B	H	H	B	B	B	H	B	H	H	B	H	B	H	H	H	H	H	B	B	H	A	B	B	A	A	H	H	A
A02	2	55.564	SBINA02_053	H	B	A	B	B	B	A	B	B	H	A	A	A	A	H	H	H	B	H	H	B	B	B	H	B	H	H	B	H	B	H	H	H	H	H	B	B	H	A	B	B	A	A	H	H	A
A02	2	56.36	SBINA02_054	H	B	A	B	B	B	A	B	B	H	A	A	A	A	H	H	H	B	H	H	B	B	B	H	B	H	H	B	H	B	H	H	H	H	H	B	B	H	A	B	B	A	A	H	H	A
A02	2	56.716	SBINA02_055	H	B	A	B	B	B	A	B	B	H	A	A	A	A	H	H	H	B	H	H	B	B	B	H	B	H	H	H	H	B	H	H	H	H	H	B	B	H	A	B	B	A	A	H	H	A
A02	2	57.624	SBINA02_056	H	B	A	B	B	B	A	B	B	H	A	A	A	A	H	H	H	B	H	H	B	B	B	B	B	H	H	H	H	B	H	H	H	H	H	B	B	H	A	B	B	A	A	H	H	A
A02	2	58.395	SBINA02_057	H	B	A	B	B	B	A	B	B	H	A	A	A	A	H	H	H	B	H	H	B	B	B	B	B	H	H	H	H	B	H	H	H	H	H	B	B	H	A	B	H	A	A	H	H	A
A02	2	59.289	SBINA02_058	H	B	A	B	B	B	A	B	B	H	A	A	A	A	H	H	H	B	H	H	B	B	B	B	B	H	H	H	H	B	H	H	H	H	H	B	B	H	A	B	H	A	A	H	H	A
A02	2	60.001	SBINA02_059	H	B	A	B	B	B	A	B	B	H	A	A	A	A	H	H	H	B	H	H	B	B	B	B	B	H	H	H	H	B	H	H	H	H	H	B	B	H	A	B	H	A	A	H	H	A
A02	2	60.958	SBINA02_060	H	B	A	B	B	B	A	B	B	H	A	A	A	A	H	H	H	B	H	H	B	B	B	B	B	H	H	H	H	B	A	H	H	H	H	B	B	H	A	B	H	A	A	H	H	A
A02	2	61.898	SBINA02_061	H	B	A	B	B	B	A	B	B	H	A	A	A	A	H	H	H	B	H	H	B	B	B	B	B	H	H	H	H	B	A	H	A	H	H	B	B	H	A	B	H	A	A	H	H	A
A02	2	62.826	SBINA02_062	H	B	A	B	B	B	A	B	B	H	A	A	A	A	H	H	H	B	H	H	B	B	B	B	B	H	H	H	H	B	A	H	A	H	H	B	B	H	A	B	H	A	A	H	H	A
A02	2	63.096	SBINA02_063	H	B	A	B	B	B	A	B	B	H	A	A	A	A	H	H	H	B	H	H	B	B	B	B	B	H	H	H	H	B	A	H	A	H	H	B	B	H	A	B	H	A	A	H	B	A
A02	2	63.979	SBINA02_064	H	B	A	B	B	B	A	B	B	B	A	A	A	A	H	H	H	B	H	H	B	B	B	B	B	H	H	H	H	B	A	H	A	H	H	B	B	H	A	B	H	A	A	H	B	A
A02	2	64.873	SBINA02_065	H	B	A	B	B	B	A	H	B	B	A	A	A	A	H	H	H	B	H	H	B	B	B	B	B	H	H	H	H	B	A	H	A	H	H	B	B	H	A	B	H	A	A	H	B	A
A02	2	66.463	SBINA02_066	H	B	A	B	B	B	A	H	B	B	A	A	A	A	H	H	H	B	H	H	B	B	B	B	B	H	H	H	H	B	A	H	A	H	H	B	B	H	A	B	H	A	A	H	B	A
A02	2	66.782	SBINA02_067	H	B	A	B	B	B	A	H	B	B	A	A	A	A	H	H	H	B	H	H	B	B	B	B	B	H	H	H	H	B	A	H	A	H	H	B	B	H	A	B	H	A	A	H	H	A
A02	2	67.707	SBINA02_068	H	B	A	B	B	B	A	H	B	B	A	A	A	A	H	H	H	B	H	H	B	H	B	B	B	H	H	H	H	B	A	H	A	H	H	B	B	H	A	B	H	A	A	H	H	A
A02	2	69.307	SBINA02_069	H	B	A	B	B	B	A	H	B	B	A	A	A	A	H	H	H	H	H	H	B	H	B	B	B	H	H	H	B	B	A	H	A	H	H	B	B	H	A	B	H	A	A	H	H	A
A02	2	70.042	SBINA02_070	H	B	A	B	H	B	A	H	B	B	A	A	A	A	H	H	H	H	H	A	B	H	B	B	B	H	H	H	B	B	A	H	A	H	H	B	B	H	A	B	H	A	A	H	H	A
A02	2	70.234	SBINA02_071	H	B	A	B	H	B	A	H	B	B	A	A	A	A	H	H	H	H	H	H	B	H	B	B	B	H	H	H	B	B	A	H	A	H	H	B	B	H	A	B	H	A	A	H	H	A
A02	2	71.023	SBINA02_072	H	B	A	B	H	B	A	H	H	B	A	A	A	A	H	H	H	H	H	H	B	H	B	B	B	H	H	H	B	B	A	H	A	H	H	B	B	H	A	B	H	A	A	H	H	A
A02	2	71.952	SBINA02_073	H	B	A	B	H	B	A	H	H	B	A	A	A	A	H	H	H	H	H	B	B	H	B	B	B	H	H	H	B	B	A	H	A	H	H	B	B	H	A	B	H	A	A	H	H	A
A02	2	72.156	SBINA02_074	H	B	A	B	H	B	A	H	H	B	A	A	A	A	H	H	H	H	H	B	B	H	B	B	B	H	H	H	B	B	A	H	A	H	H	B	B	H	A	B	H	A	A	H	H	A
A02	2	72.978	SBINA02_075	H	B	A	B	H	B	A	H	H	B	A	A	A	A	H	H	H	H	H	B	B	H	B	B	B	H	H	H	B	B	A	H	A	H	H	B	B	H	H	B	H	A	A	H	H	A
A02	2	73.9	SBINA02_076	H	B	A	B	H	B	A	H	H	B	A	A	H	A	H	H	H	H	H	B	B	H	B	B	B	H	H	H	B	B	A	H	A	H	H	B	B	H	H	B	H	A	A	H	H	A
A02	2	74.814	SBINA02_077	H	B	A	B	H	B	A	H	H	B	A	A	H	A	H	H	H	H	H	B	B	H	B	B	B	H	H	H	B	B	A	H	A	H	B	B	B	H	H	B	H	A	A	H	H	A
A02	2	75.684	SBINA02_078	H	B	A	B	H	B	A	H	H	B	A	A	H	A	H	H	H	H	H	B	B	H	B	B	B	H	H	H	B	B	A	H	A	H	B	B	B	H	H	B	H	A	A	H	H	A
A02	2	76.598	SBINA02_079	H	B	A	B	H	B	A	H	H	B	A	A	H	A	H	H	H	H	H	B	B	H	B	B	B	H	H	H	B	B	A	H	A	H	B	B	B	H	H	B	H	A	H	H	H	A
A02	2	77.518	SBINA02_080	H	B	A	B	H	B	A	H	H	B	A	A	H	A	H	H	H	H	H	B	B	H	B	B	B	H	H	H	B	B	A	H	A	H	B	B	B	H	H	H	H	A	H	H	H	A
A02	2	78.441	SBINA02_081	H	B	A	B	H	B	A	H	H	B	A	A	H	A	H	H	H	H	H	B	B	H	H	B	B	H	H	H	B	B	A	H	A	H	B	B	B	H	H	H	H	A	H	H	H	A
A02	2	79.303	SBINA02_082	H	B	A	B	H	B	A	H	H	B	A	A	H	A	H	H	H	H	H	B	B	H	H	B	B	H	H	H	B	B	A	H	A	H	B	B	B	H	H	H	H	A	H	H	H	A
A02	2	80.981	SBINA02_083	H	B	A	B	H	B	A	H	H	B	A	A	H	A	A	H	H	H	H	B	B	H	H	B	B	H	H	H	B	B	A	H	A	H	B	B	B	H	H	H	H	A	H	H	H	A
A02	2	81.635	SBINA02_084	H	B	A	B	H	B	A	H	H	B	A	A	H	A	A	H	H	B	H	B	B	H	H	B	B	H	H	H	B	B	A	H	A	H	B	B	B	H	H	H	H	A	H	H	H	A
A02	2	81.813	SBINA02_085	H	B	A	B	H	B	A	H	H	B	A	A	H	A	A	H	H	B	H	B	B	H	H	B	B	H	H	H	B	B	A	H	A	H	B	B	B	H	H	H	H	A	H	H	H	A
A02	2	83.103	SBINA02_086	H	B	A	B	H	H	A	H	H	B	A	A	H	A	A	H	H	B	H	B	B	H	H	B	B	H	H	H	B	B	A	H	A	H	B	B	B	H	H	H	H	A	H	H	H	A
A02	2	83.39	SBINA02_087	H	B	A	B	H	H	A	H	H	B	A	A	H	A	A	H	H	B	H	B	B	H	H	B	B	H	H	H	B	B	A	H	A	H	B	B	B	H	H	H	H	A	H	H	H	A
A02	2	84.35	SBINA02_088	H	B	A	B	H	H	A	H	H	B	A	A	H	A	A	H	H	B	H	B	B	H	H	B	B	H	H	H	B	B	A	H	A	H	B	B	B	H	H	H	H	H	H	H	H	A
A02	2	85.309	SBINA02_089	H	B	A	B	H	A	A	H	H	B	A	A	H	A	A	H	H	B	H	B	B	H	H	B	B	H	H	H	B	B	A	H	A	H	B	B	B	H	H	H	H	H	H	H	H	A
A02	2	86.222	SBINA02_090	H	H	A	B	H	A	A	H	H	B	A	A	H	A	A	H	H	B	H	B	B	H	H	B	B	H	H	H	B	B	A	H	A	H	B	B	B	H	H	H	H	H	H	H	H	A
A02	2	87.004	SBINA02_091	H	H	A	B	B	A	A	H	H	B	A	A	H	A	A	H	H	B	H	B	B	H	H	B	B	H	H	H	B	B	A	H	A	H	B	B	B	H	H	H	H	H	H	H	H	A
A02	2	88.61	SBINA02_092	H	H	A	B	B	A	A	H	H	B	A	A	H	A	A	B	B	B	H	B	B	H	H	B	B	H	H	H	B	B	A	H	A	H	B	B	B	H	H	H	H	H	H	H	H	A
A02	2	89.035	SBINA02_093	H	H	A	B	B	A	A	H	H	B	A	A	H	A	A	B	B	B	H	B	B	H	H	B	B	H	H	H	B	B	A	H	A	H	B	B	B	H	H	H	H	H	H	H	H	A
A02	2	90.005	SBINA02_094	H	H	A	H	B	A	A	H	H	B	A	A	H	A	A	B	B	B	H	B	B	H	H	B	B	H	H	H	B	B	A	H	A	H	B	B	B	H	H	H	H	H	H	H	H	A
A02	2	91.879	SBINA02_095	H	H	A	H	B	A	A	H	H	B	A	A	H	A	A	B	B	B	H	B	B	H	A	B	B	H	H	H	B	B	A	H	A	H	B	B	B	H	H	H	H	H	H	H	B	A
A02	2	92.852	SBINA02_096	H	H	A	H	B	A	A	H	H	B	A	A	H	A	A	B	B	B	H	B	B	H	A	B	B	H	H	H	B	B	A	H	A	H	B	B	B	H	H	H	H	B	H	H	B	A
A02	2	93.787	SBINA02_097	H	H	A	H	B	A	A	H	H	B	A	A	H	A	A	B	B	B	H	B	B	H	A	B	B	H	H	H	B	B	A	H	H	H	B	B	B	H	H	H	H	B	H	H	B	A
A02	2	94.725	SBINA02_098	H	H	A	H	B	A	A	H	H	B	A	A	H	A	A	B	B	B	H	B	B	H	A	B	B	H	H	H	B	B	A	H	H	H	B	B	B	H	H	H	H	B	H	H	B	H
A02	2	95.623	SBINA02_099	H	H	A	H	B	A	A	H	H	B	A	A	H	A	A	B	B	B	H	B	B	H	A	B	B	H	H	H	B	B	A	H	H	H	B	B	B	H	H	H	H	B	H	H	B	H
A02	2	96.547	SBINA02_100	H	H	A	H	B	A	A	H	H	B	A	A	H	A	A	B	B	B	H	B	B	H	A	B	B	H	B	H	B	B	A	H	H	H	B	B	B	H	H	H	H	B	H	H	B	H
A02	2	97.178	SBINA02_101	H	H	A	H	B	A	A	H	H	B	A	A	H	A	A	H	B	B	H	B	B	H	A	B	B	H	B	H	B	B	A	H	H	H	B	B	B	H	H	H	H	B	H	H	B	H
A02	2	98.138	SBINA02_102	H	H	A	H	B	A	A	H	H	B	A	A	H	A	A	H	B	B	H	B	B	H	A	B	B	H	B	H	B	B	A	H	H	H	B	B	B	H	H	H	H	B	H	H	B	H
A02	2	98.888	SBINA02_103	H	H	A	H	B	A	A	H	H	B	A	A	H	A	A	H	B	B	H	B	B	H	A	B	B	H	B	H	B	B	A	A	H	H	B	B	B	H	H	H	H	B	H	H	B	H
A02	2	99.809	SBINA02_104	H	H	A	H	B	A	A	H	H	B	A	A	H	A	A	H	B	B	H	B	B	H	A	B	B	H	B	H	B	B	A	A	H	A	B	B	B	H	H	H	H	B	H	H	B	H
A02	2	101.649	SBINA02_105	H	H	A	H	B	A	A	H	H	B	A	A	H	H	A	H	B	B	H	B	B	H	A	B	B	H	B	B	B	B	A	A	H	A	B	B	B	H	H	H	H	B	H	H	B	H
A02	2	102.563	SBINA02_106	H	H	A	H	B	A	A	H	H	B	A	A	H	H	A	H	B	B	H	B	B	H	A	B	B	H	B	B	B	B	A	A	H	A	B	B	B	H	H	H	H	B	H	H	B	H
A02	2	103.476	SBINA02_107	H	H	A	H	B	A	A	H	H	B	A	A	H	H	A	H	B	B	H	B	B	H	A	B	B	H	B	B	B	B	A	A	H	A	B	B	B	B	H	H	H	B	H	H	B	H
A02	2	104.391	SBINA02_108	H	H	A	H	B	A	A	H	H	B	A	A	H	H	A	H	B	B	H	B	B	H	A	B	B	H	B	B	B	B	H	A	H	A	B	B	B	B	H	H	H	B	H	H	B	H
A02	2	105.294	SBINA02_109	H	H	A	H	B	A	A	H	H	B	A	A	H	H	A	H	B	B	H	B	B	H	A	B	B	H	B	B	B	B	H	A	H	A	H	B	B	B	H	H	H	B	H	H	B	H
A02	2	108.015	SBINA02_110	B	H	A	H	B	A	A	H	H	B	A	A	H	H	A	H	B	B	H	B	B	H	A	H	B	H	B	B	B	B	H	A	H	A	H	B	B	B	H	H	H	B	A	H	B	H
A02	2	108.682	SBINA02_111	B	H	A	H	B	A	A	H	H	B	A	A	H	H	A	H	B	B	H	B	B	H	A	H	B	H	B	B	B	B	H	H	H	A	H	B	B	B	H	H	H	B	A	H	B	H
A02	2	109.623	SBINA02_112	B	H	A	H	B	A	A	H	H	B	A	A	H	H	A	H	B	B	H	B	B	H	A	H	B	H	B	B	H	B	H	H	H	A	H	B	B	B	H	H	H	B	A	H	B	H
A02	2	110.568	SBINA02_113	B	H	A	H	B	A	A	H	H	B	A	A	H	H	A	H	B	B	H	B	B	H	A	H	B	H	B	B	H	H	H	H	H	A	H	B	B	B	H	H	H	B	A	H	B	H
A02	2	111.489	SBINA02_114	B	H	A	H	B	A	A	H	H	B	A	A	H	H	A	H	B	B	H	B	B	H	A	H	B	H	B	B	H	H	H	H	B	A	H	B	B	B	H	H	H	B	A	H	B	H
A02	2	112.415	SBINA02_115	B	H	A	H	B	A	A	H	H	B	A	A	H	H	A	H	B	B	H	B	B	H	A	H	B	H	B	B	H	H	B	H	B	A	H	B	B	B	H	H	H	B	A	H	B	H
A02	2	113.328	SBINA02_116	B	H	A	H	B	A	A	B	H	B	A	A	H	H	A	H	B	B	H	B	B	H	A	H	B	H	B	B	H	H	B	H	B	A	H	B	B	B	H	H	H	B	A	H	B	H
A02	2	114.238	SBINA02_117	B	H	A	H	B	A	A	B	H	B	A	A	H	H	A	H	B	B	H	B	B	A	A	H	B	H	B	B	H	H	B	H	B	A	H	B	B	B	H	H	H	B	A	H	B	H
A02	2	115.153	SBINA02_118	B	H	A	H	B	A	A	B	H	B	A	A	H	H	A	H	B	B	H	B	B	A	A	H	B	H	B	B	H	H	B	H	B	A	H	B	B	B	H	H	H	B	A	H	B	B
A02	2	116.069	SBINA02_119	B	H	A	H	B	A	A	B	H	B	A	A	H	H	A	H	B	B	H	B	B	A	A	H	B	H	B	B	H	H	B	H	B	A	H	B	H	B	H	H	H	B	A	H	B	B
A02	2	117.853	SBINA02_120	B	H	A	H	B	A	A	B	H	B	A	A	H	H	A	H	B	B	H	B	B	A	A	H	B	H	B	B	A	H	B	H	B	A	H	B	H	B	H	H	H	B	A	H	B	B
A02	2	118.744	SBINA02_121	B	H	A	H	B	A	A	B	H	B	A	A	H	H	A	H	B	B	H	B	B	A	A	H	B	H	B	B	A	H	B	H	B	A	H	B	H	B	H	H	H	B	A	H	B	B
A02	2	119.635	SBINA02_122	B	A	A	H	B	A	A	B	H	B	A	A	H	H	A	H	B	B	H	B	B	A	A	H	B	H	B	B	A	H	B	H	B	A	H	B	H	B	H	H	H	B	A	H	B	B
A02	2	120.526	SBINA02_123	B	A	A	H	B	A	A	B	H	B	A	A	B	H	A	H	B	B	H	B	B	A	A	H	B	H	B	B	A	H	B	H	B	A	H	B	H	B	H	H	H	B	A	H	B	B
A02	2	121.418	SBINA02_124	B	A	A	H	B	A	A	B	H	B	A	A	B	H	H	H	B	B	H	B	B	A	A	H	B	H	B	B	A	H	B	H	B	A	H	B	H	B	H	H	H	B	A	H	B	B
A02	2	122.307	SBINA02_125	B	A	A	A	B	A	A	B	H	B	A	A	B	H	H	H	B	B	H	B	B	A	A	H	B	H	B	B	A	H	B	H	B	A	H	B	H	B	H	H	H	B	A	H	B	B
A03	3	0	SBINA03_001	H	H	H	H	H	A	A	B	H	H	B	B	A	H	H	H	H	H	A	H	A	H	B	H	H	A	H	A	H	H	H	A	B	H	B	B	H	H	A	H	H	A	H	H	H	H
A03	3	0.931	SBINA03_002	H	H	H	H	H	A	A	B	H	H	B	B	A	H	H	H	H	H	A	H	A	H	B	H	H	A	H	A	H	B	H	A	B	H	B	B	H	H	A	H	H	A	H	H	H	H
A03	3	1.848	SBINA03_003	H	H	H	H	H	A	H	B	H	H	B	B	A	H	H	H	H	H	A	H	A	H	B	H	H	A	H	A	H	B	H	A	B	H	B	B	H	H	A	H	H	A	H	H	H	H
A03	3	2.768	SBINA03_004	H	H	H	H	H	A	H	B	H	H	B	B	A	H	H	H	H	H	A	H	H	H	B	H	H	A	H	A	H	B	H	A	B	H	B	B	H	H	A	H	H	A	H	H	H	H
A03	3	4.599	SBINA03_005	H	H	H	H	H	A	H	B	H	H	B	B	A	H	H	B	H	H	A	H	H	H	B	H	H	A	H	A	H	B	H	A	B	H	B	B	H	H	A	H	H	A	H	H	H	H
A03	3	5.532	SBINA03_006	H	H	H	H	H	A	H	B	H	H	B	B	A	H	H	B	H	H	A	H	H	B	B	H	H	A	H	A	H	B	H	A	B	H	B	B	H	H	A	H	H	A	H	H	H	H
A03	3	6.47	SBINA03_007	H	H	H	H	H	A	H	B	H	H	B	B	A	H	H	B	H	H	A	H	H	B	B	H	H	A	H	A	H	B	H	A	B	H	B	B	H	H	A	H	H	A	H	H	H	H
A03	3	7.399	SBINA03_008	H	H	H	H	H	A	H	B	H	H	B	B	A	B	H	B	H	H	A	H	H	B	B	H	H	A	H	A	H	B	H	A	B	H	B	B	H	H	A	H	H	A	H	H	H	H
A03	3	8.353	SBINA03_009	H	H	H	A	H	A	H	B	H	H	B	B	A	B	H	B	H	H	A	H	H	B	B	H	H	A	H	A	H	B	H	A	B	H	B	B	H	H	A	H	H	A	H	H	H	H
A03	3	9.295	SBINA03_010	H	H	H	A	H	A	H	B	H	H	B	B	A	B	H	B	H	H	A	H	H	B	B	H	H	A	H	A	H	B	H	A	B	H	B	B	H	H	A	H	H	A	H	H	H	H
A03	3	10.25	SBINA03_011	H	H	H	A	H	A	H	B	H	H	B	B	A	B	H	B	H	H	A	H	H	B	B	H	H	A	H	A	H	B	H	A	B	H	B	B	H	H	A	H	H	H	H	H	H	H
A03	3	11.183	SBINA03_012	H	H	H	A	H	A	H	B	H	H	B	B	A	B	H	B	H	H	A	H	H	B	B	H	H	A	H	A	H	B	H	A	B	H	B	B	H	H	H	H	H	H	H	H	H	H
A03	3	12.135	SBINA03_013	H	H	H	A	H	A	H	B	H	H	B	B	A	B	H	B	H	H	A	H	H	B	B	H	H	A	H	A	H	B	H	A	B	H	B	B	H	H	H	H	H	B	H	H	H	H
A03	3	12.989	SBINA03_014	H	H	H	A	H	A	H	B	H	H	B	B	A	B	H	B	H	H	A	H	H	B	B	H	H	A	H	A	H	B	H	A	B	H	B	B	H	H	H	H	H	B	H	H	H	H
A03	3	13.404	SBINA03_015	H	H	H	A	H	A	H	B	H	H	B	B	A	B	H	B	H	H	A	H	H	B	B	H	H	A	H	A	H	B	H	A	B	H	B	B	H	H	H	H	H	B	H	H	H	H
A03	3	14.274	SBINA03_016	H	H	H	A	H	A	H	B	H	H	B	B	A	B	H	B	H	H	A	H	H	B	B	H	H	A	H	A	H	B	H	A	B	H	B	B	H	H	H	H	H	B	H	H	H	H
A03	3	15.698	SBINA03_017	H	B	H	A	H	A	H	B	H	H	B	B	A	B	H	B	H	H	A	H	H	B	B	H	H	A	H	A	H	B	H	A	B	H	B	B	H	H	H	H	H	B	H	H	B	H
A03	3	16.494	SBINA03_018	H	B	H	A	H	A	H	B	H	H	B	B	A	B	H	B	H	H	A	H	H	B	B	H	H	A	H	A	H	B	H	A	H	H	B	B	H	H	H	H	H	B	H	H	B	H
A03	3	17.303	SBINA03_019	H	B	H	A	H	A	H	B	H	H	B	B	A	B	H	B	H	H	A	H	H	B	B	H	H	A	H	A	H	B	H	H	H	H	B	B	H	H	H	H	H	B	H	H	B	H
A03	3	17.773	SBINA03_020	H	B	H	A	H	A	H	B	H	H	B	B	A	B	H	B	H	H	A	H	H	B	B	H	H	A	H	A	H	B	H	H	H	H	B	B	H	H	H	H	H	B	H	H	B	H
A03	3	18.672	SBINA03_021	H	B	H	A	H	A	H	B	H	H	B	B	A	B	H	B	H	H	A	H	H	B	B	A	H	A	H	A	H	B	H	H	H	H	B	B	H	H	H	H	H	B	H	H	B	H
A03	3	20.36	SBINA03_022	H	B	H	A	H	A	H	B	H	H	B	B	A	B	H	B	H	H	A	B	H	B	B	A	H	A	H	A	H	B	H	H	H	H	B	B	H	H	H	H	H	B	B	H	B	H
A03	3	22.157	SBINA03_023	H	B	H	A	H	A	H	B	H	H	B	B	A	B	H	B	H	A	A	B	H	B	B	A	B	A	H	A	H	B	H	H	H	H	B	B	H	H	H	H	H	B	B	H	B	H
A03	3	23.643	SBINA03_024	H	B	H	A	H	A	H	B	H	H	B	B	A	B	H	B	H	A	A	B	H	B	B	A	B	A	H	A	H	B	H	H	H	H	B	B	H	H	H	H	H	B	B	H	H	A
A03	3	23.871	SBINA03_025	H	B	H	A	H	A	H	B	H	H	B	B	A	B	B	B	H	A	A	B	H	B	B	A	B	A	H	A	H	B	H	H	H	H	B	B	H	H	H	H	H	B	B	H	H	A
A03	3	24.726	SBINA03_026	H	B	H	A	H	A	H	B	H	H	B	B	A	B	B	B	B	A	A	B	H	B	B	A	B	A	H	A	H	B	H	H	H	H	B	B	H	H	H	H	H	B	B	H	H	A
A03	3	25.588	SBINA03_027	H	B	H	A	H	A	H	H	H	H	B	B	A	B	B	B	B	A	A	B	H	B	B	A	B	A	H	A	H	B	H	H	H	H	B	B	H	H	H	H	H	B	B	H	H	A
A03	3	25.86	SBINA03_028	H	B	H	A	H	A	H	H	H	H	B	B	A	B	H	B	B	A	A	B	H	B	B	A	B	A	H	A	H	B	H	H	H	H	B	B	H	H	H	H	H	B	B	H	H	A
A03	3	26.789	SBINA03_029	H	B	H	A	H	A	H	H	H	H	B	B	A	B	H	B	B	A	A	B	H	B	B	A	B	A	H	A	H	B	H	H	H	H	B	B	H	H	H	H	H	B	B	H	H	A
A03	3	27.725	SBINA03_030	H	B	H	A	H	A	H	H	H	H	B	B	A	B	H	B	B	A	A	B	H	B	B	A	B	H	H	A	H	B	H	H	H	H	B	B	H	H	H	H	H	B	B	H	H	A
A03	3	28.646	SBINA03_031	H	B	H	A	H	A	H	H	H	H	B	B	A	B	H	H	B	A	A	B	H	B	B	A	B	H	H	A	H	B	H	H	H	H	B	B	H	H	H	H	H	B	B	H	H	A
A03	3	30.425	SBINA03_032	H	B	H	A	H	A	H	H	H	H	B	B	A	B	H	H	B	A	A	B	H	B	B	A	B	H	H	A	H	B	H	H	H	H	B	B	H	H	H	B	H	B	B	H	H	A
A03	3	31.373	SBINA03_033	H	B	H	A	H	A	H	H	H	H	B	B	A	B	H	H	B	A	A	B	H	B	B	A	B	H	H	A	H	B	H	H	H	H	H	B	H	H	H	B	H	B	B	H	H	A
A03	3	33.095	SBINA03_034	H	B	H	A	H	A	H	H	H	H	B	B	A	B	H	H	B	A	A	B	B	B	B	A	B	H	H	A	H	B	H	H	H	H	H	B	H	H	H	B	H	B	H	H	H	A
A03	3	33.512	SBINA03_035	H	B	H	A	H	H	H	H	H	H	B	B	A	B	H	H	B	A	A	B	B	B	B	A	B	H	H	A	H	B	H	H	H	H	H	B	H	H	H	B	H	B	H	H	H	A
A03	3	36.259	SBINA03_036	A	B	H	A	H	A	H	H	H	H	B	B	A	H	H	H	B	A	A	B	B	B	B	A	B	H	H	A	H	B	H	H	H	H	H	B	H	H	H	B	H	B	H	H	H	A
A03	3	38.268	SBINA03_037	A	B	B	A	H	A	H	H	H	H	B	B	A	H	H	H	B	A	A	B	B	B	B	A	B	H	H	A	H	B	B	H	H	H	H	B	H	H	H	B	H	B	H	H	H	A
A03	3	39.286	SBINA03_038	A	B	B	A	H	A	H	H	H	H	B	B	A	H	H	H	B	A	A	B	B	B	B	A	B	H	H	A	H	B	B	H	A	H	H	B	H	H	H	B	H	B	H	H	H	A
A03	3	40.271	SBINA03_039	A	B	B	A	H	A	H	H	H	H	B	B	A	H	H	H	B	A	A	B	B	B	B	A	B	H	H	A	H	B	B	H	A	H	H	B	H	H	A	B	H	B	H	H	H	A
A03	3	43.254	SBINA03_040	A	B	B	A	H	A	H	H	H	H	B	B	A	H	H	H	B	A	B	B	B	B	B	A	B	H	B	A	H	B	B	H	A	H	H	B	H	H	A	B	H	B	H	H	H	A
A03	3	43.964	SBINA03_041	A	B	B	A	H	A	H	H	H	H	B	B	A	H	H	H	B	A	B	B	B	B	B	A	B	H	B	A	H	B	B	H	A	H	H	B	B	H	A	B	H	B	H	H	H	A
A03	3	44.946	SBINA03_042	A	B	B	A	H	A	H	H	H	H	B	B	A	H	H	H	B	A	B	B	B	B	B	A	B	H	B	A	H	B	B	H	A	H	H	B	B	H	A	B	H	B	H	H	H	H
A03	3	47.704	SBINA03_043	A	B	B	A	H	A	B	H	H	H	B	B	A	H	H	H	B	A	B	B	B	B	B	A	B	H	B	A	H	H	B	H	A	H	H	B	B	H	A	B	H	B	H	H	H	H
A03	3	48.653	SBINA03_044	A	B	B	A	H	A	B	H	A	H	B	B	A	H	H	H	B	A	B	B	B	B	B	A	B	H	B	A	H	H	B	H	A	H	H	B	B	H	A	B	H	B	H	H	H	H
A03	3	49.475	SBINA03_045	A	B	B	A	H	A	B	H	A	H	B	B	A	H	H	H	B	A	B	B	B	B	B	A	B	H	B	A	B	H	B	H	A	H	H	B	B	H	A	B	H	B	H	H	H	H
A03	3	50.354	SBINA03_046	A	B	B	A	H	A	B	H	A	H	B	B	A	H	H	H	B	A	B	B	B	B	B	A	B	H	B	A	B	H	B	H	A	H	H	B	B	H	A	B	H	B	H	H	H	H
A03	3	51.292	SBINA03_047	A	B	B	A	H	A	B	H	A	H	B	B	A	H	H	H	B	A	B	B	B	B	B	A	B	H	B	A	B	H	B	H	A	H	H	B	B	H	A	B	H	B	H	H	H	H
A03	3	52.213	SBINA03_048	A	B	B	A	H	A	B	H	A	H	H	B	A	H	H	H	B	A	B	B	B	B	B	A	B	H	B	A	B	H	B	H	A	H	H	B	B	H	A	B	H	B	H	H	H	H
A03	3	52.678	SBINA03_049	A	B	B	A	H	A	B	H	A	H	H	B	A	H	H	H	B	A	B	B	B	B	B	A	B	H	B	A	B	H	B	H	A	H	H	B	B	H	A	B	H	B	H	H	H	H
A03	3	53.535	SBINA03_050	A	B	B	A	H	A	B	H	A	H	H	B	A	H	H	H	B	A	B	B	B	B	B	H	B	H	B	A	B	H	B	H	A	H	H	B	B	H	A	B	H	B	H	H	H	H
A03	3	54.415	SBINA03_051	A	B	B	A	B	A	B	H	A	H	H	B	A	H	H	H	B	A	B	B	B	B	B	H	B	H	B	A	B	H	B	H	A	H	H	B	B	H	A	B	H	B	H	H	H	H
A03	3	55.281	SBINA03_052	A	B	B	A	B	H	B	H	A	H	H	B	A	H	H	H	B	A	B	B	B	B	B	H	B	H	B	A	B	H	B	H	A	H	H	B	B	H	A	B	H	B	H	H	H	H
A03	3	56.176	SBINA03_053	A	B	B	A	B	H	B	H	A	H	H	B	A	H	H	H	H	A	B	B	B	B	B	H	B	H	B	A	B	H	B	H	A	H	H	B	B	H	A	B	H	B	H	H	H	H
A03	3	57.062	SBINA03_054	A	B	B	A	B	H	B	H	A	H	H	B	A	H	H	H	H	A	B	B	B	B	B	H	B	H	B	A	B	H	B	H	A	H	H	B	B	H	A	B	H	B	H	H	A	H
A03	3	58.041	SBINA03_055	A	B	B	H	B	H	B	H	A	H	H	B	A	H	H	H	H	A	B	B	B	B	B	H	B	H	B	A	B	H	B	H	A	H	H	B	B	H	A	B	H	B	H	H	A	H
A03	3	58.929	SBINA03_056	A	B	B	H	B	H	B	H	A	H	H	B	A	H	H	H	H	A	B	B	B	B	B	H	B	H	B	A	B	H	B	H	A	H	A	B	B	H	A	B	H	B	H	H	A	H
A03	3	59.64	SBINA03_057	A	B	B	H	B	H	B	H	A	H	H	B	A	H	H	H	H	A	B	B	B	B	B	H	B	H	B	A	B	H	B	H	A	H	A	B	B	H	A	B	H	B	H	H	A	H
A03	3	60.502	SBINA03_058	A	B	B	H	B	H	B	H	A	H	H	B	A	H	H	H	H	A	B	B	B	B	B	H	B	H	B	A	B	H	B	H	A	H	A	H	B	H	A	B	H	B	H	H	A	H
A03	3	61.479	SBINA03_059	A	B	B	H	B	H	B	H	A	H	H	B	A	H	H	H	H	A	B	B	B	B	B	H	B	H	B	A	B	H	B	H	A	H	A	H	H	H	A	B	H	B	H	H	A	H
A03	3	62.307	SBINA03_060	A	B	B	H	B	H	B	H	A	H	H	B	A	H	H	H	H	A	B	B	B	B	H	H	B	H	B	A	B	H	B	H	A	H	A	H	H	H	A	B	H	B	H	H	A	H
A03	3	63.2	SBINA03_061	A	B	B	H	B	H	B	H	A	H	H	B	A	H	H	H	H	A	B	B	B	B	H	H	B	H	B	A	B	H	B	A	A	H	A	H	H	H	A	B	H	B	H	H	A	H
A03	3	64.771	SBINA03_062	A	B	B	H	B	H	B	H	A	H	H	B	A	H	H	B	H	A	H	B	B	B	H	H	B	H	B	A	B	H	B	A	A	H	A	H	H	H	A	B	H	B	H	H	A	H
A03	3	65.109	SBINA03_063	A	B	B	H	B	H	B	H	A	H	H	B	A	H	H	B	H	A	H	B	B	B	H	H	B	H	H	A	B	H	B	A	A	H	A	H	H	H	A	B	H	B	H	H	A	H
A03	3	65.876	SBINA03_064	A	B	B	H	B	H	B	H	A	H	H	B	A	H	H	B	H	A	H	B	B	B	H	H	H	H	H	A	B	H	B	A	A	H	A	H	H	H	A	B	H	B	H	H	A	H
A03	3	66.751	SBINA03_065	A	B	B	H	B	H	B	H	A	H	H	B	A	H	H	B	H	A	H	B	B	B	H	H	H	H	H	A	B	H	B	A	A	H	A	H	H	H	A	B	H	B	H	H	A	H
A03	3	67.233	SBINA03_066	A	B	B	H	B	H	B	H	A	H	H	B	A	H	H	B	H	A	H	B	B	B	H	H	H	H	H	A	B	H	B	A	A	H	A	H	H	H	A	H	H	B	H	H	A	H
A03	3	67.975	SBINA03_067	A	B	B	H	B	H	B	H	A	H	H	B	A	H	H	B	H	A	H	B	B	B	H	H	H	H	H	A	B	H	B	A	A	A	A	H	H	H	A	H	H	B	H	H	A	H
A03	3	68.694	SBINA03_068	H	B	B	H	B	H	B	H	A	H	H	B	A	H	H	B	H	A	H	B	B	B	H	H	H	H	H	A	B	H	B	A	A	A	A	H	H	H	A	H	H	B	H	H	A	H
A03	3	69.426	SBINA03_069	H	B	B	H	B	H	B	H	A	H	H	B	A	H	H	B	H	H	H	B	B	B	H	H	H	H	H	A	B	H	B	A	A	A	A	H	H	H	A	H	H	B	H	H	A	H
A03	3	70.228	SBINA03_070	H	B	B	H	B	H	B	H	A	H	H	B	A	H	H	B	H	H	H	B	B	B	H	H	H	H	H	A	H	H	B	A	A	A	A	H	H	H	A	H	H	B	H	H	A	H
A03	3	70.811	SBINA03_071	H	B	B	H	B	H	B	H	A	H	H	B	A	H	H	B	H	H	H	B	B	B	H	H	H	H	B	A	H	H	B	A	A	A	A	H	H	H	A	H	H	B	H	H	A	H
A03	3	71.673	SBINA03_072	H	B	B	H	B	H	B	H	A	A	H	B	A	H	H	B	H	H	H	B	B	B	H	H	H	H	B	A	H	H	B	A	A	A	A	H	H	H	A	H	H	B	H	H	A	H
A03	3	72.091	SBINA03_073	H	B	B	H	B	H	B	H	A	A	H	B	A	H	H	B	H	H	H	B	B	B	H	H	H	H	B	A	H	H	B	A	A	A	A	H	H	H	A	B	H	B	H	H	A	H
A03	3	72.988	SBINA03_074	H	B	B	H	B	H	H	H	A	A	H	B	A	H	H	B	H	H	H	B	B	B	H	H	H	H	B	A	H	H	B	A	A	A	A	H	H	H	A	B	H	B	H	H	A	H
A03	3	73.981	SBINA03_075	H	B	B	H	B	H	H	H	A	A	H	B	A	H	H	B	H	H	H	B	B	B	H	H	H	H	B	A	H	H	B	A	A	A	A	H	H	H	A	B	H	B	H	H	A	B
A03	3	75.606	SBINA03_076	H	B	B	H	B	H	H	H	A	A	H	B	A	A	H	B	H	H	H	B	H	B	H	H	H	H	B	A	H	A	B	A	A	A	A	H	H	H	A	B	H	B	H	H	A	B
A03	3	75.868	SBINA03_077	H	B	B	H	B	H	H	H	A	A	H	B	A	A	H	B	H	H	H	B	H	B	H	H	H	H	B	A	H	H	B	A	A	A	A	H	H	H	A	B	H	B	H	H	A	B
A03	3	76.588	SBINA03_078	H	B	B	H	B	H	H	H	A	A	H	B	A	A	H	B	H	H	H	B	H	H	H	H	H	H	B	A	H	H	B	A	A	A	A	H	H	H	A	B	H	B	H	H	A	B
A03	3	77.143	SBINA03_079	H	B	B	H	B	H	H	H	A	A	H	B	A	A	H	B	H	H	H	B	H	H	B	H	H	H	B	A	H	H	B	A	A	A	A	H	H	H	A	B	H	B	H	H	A	B
A03	3	77.851	SBINA03_080	H	B	B	H	B	H	H	H	A	A	H	B	A	A	H	B	H	H	B	B	H	H	B	H	H	H	B	A	H	H	B	A	A	A	A	H	H	H	A	B	H	B	H	H	A	B
A03	3	78.839	SBINA03_081	H	B	B	B	B	H	H	H	A	A	H	B	A	A	H	B	H	H	B	B	H	H	B	H	H	H	B	A	H	H	B	A	A	A	A	H	H	H	A	B	H	B	H	H	A	B
A03	3	79.621	SBINA03_082	H	B	B	B	B	H	H	H	A	A	H	B	A	A	H	B	H	H	B	B	H	H	B	H	H	H	B	A	H	H	H	A	A	A	A	H	H	H	A	B	H	B	H	H	A	B
A03	3	80.446	SBINA03_083	H	B	B	B	B	H	H	H	A	A	H	B	A	A	H	B	H	H	B	B	H	H	B	H	H	H	B	A	H	H	H	A	A	A	A	H	H	H	A	B	H	B	A	H	A	B
A03	3	81.335	SBINA03_084	H	B	B	B	B	H	H	B	A	A	H	B	A	A	H	B	H	H	B	B	H	H	B	H	H	H	B	A	H	H	H	A	A	A	A	H	H	H	A	B	H	B	A	H	A	B
A03	3	82.255	SBINA03_085	H	B	B	B	B	H	H	B	A	A	H	B	A	A	H	B	H	H	B	B	H	H	B	H	H	H	B	A	H	H	H	A	A	A	A	H	H	H	A	B	H	B	A	H	A	B
A03	3	83.121	SBINA03_086	H	B	B	B	B	H	H	B	A	A	H	B	A	A	H	B	H	H	B	B	H	H	B	H	H	H	B	A	H	H	H	A	A	A	A	H	H	H	A	B	H	B	A	H	A	B
A03	3	83.764	SBINA03_087	H	B	B	B	B	H	H	B	A	A	H	B	A	A	H	B	H	H	B	B	H	H	B	H	H	H	B	A	H	H	H	A	A	A	A	H	H	H	A	B	H	B	A	H	A	B
A03	3	84.479	SBINA03_088	H	B	B	B	B	H	H	B	A	A	H	B	A	A	H	B	H	H	B	B	H	H	B	H	H	H	B	A	H	H	H	A	A	A	A	H	H	H	A	B	H	B	A	H	A	B
A03	3	85.205	SBINA03_089	H	B	B	B	B	H	H	B	A	A	H	B	A	A	H	B	H	H	B	B	H	H	B	H	H	H	B	A	H	H	H	A	A	A	A	H	H	H	A	B	H	B	A	H	H	B
A03	3	85.941	SBINA03_090	H	B	B	B	B	H	H	B	A	A	H	B	A	A	H	B	H	H	B	B	H	H	B	H	B	H	B	A	H	H	H	A	A	A	A	H	H	H	A	B	H	B	A	H	H	B
A03	3	86.614	SBINA03_091	H	B	B	B	B	H	H	B	A	A	H	B	A	A	H	B	H	H	B	B	H	H	B	H	B	B	B	A	H	H	H	A	A	A	A	H	H	H	A	B	H	B	A	H	H	B
A03	3	87.418	SBINA03_092	H	B	B	B	B	H	H	B	A	A	H	B	A	A	H	B	H	H	B	B	H	H	B	H	B	B	B	A	H	H	H	A	A	A	A	H	A	H	A	B	H	B	A	H	H	B
A03	3	88.227	SBINA03_093	H	B	B	B	B	H	H	B	A	A	H	B	A	A	H	B	H	H	B	B	H	H	B	H	B	B	B	A	H	H	H	A	A	A	A	H	A	H	A	B	H	B	A	H	H	B
A03	3	89.06	SBINA03_094	H	B	B	B	B	H	H	B	A	A	H	B	A	A	H	B	H	H	B	B	H	H	B	H	B	B	B	A	H	H	H	A	H	A	A	H	A	H	A	B	H	B	A	H	H	B
A03	3	89.887	SBINA03_095	H	B	B	B	B	H	H	B	A	A	H	B	A	A	H	B	H	H	B	B	H	H	B	H	B	B	B	A	H	H	H	A	H	A	A	H	A	H	A	B	H	B	A	H	H	B
A03	3	90.637	SBINA03_096	H	B	H	B	B	H	H	B	A	A	H	B	A	A	H	B	H	H	B	B	H	H	B	H	B	B	B	A	H	H	H	A	H	A	A	H	A	H	A	B	H	B	A	H	H	B
A03	3	91.402	SBINA03_097	H	B	H	B	B	H	H	B	A	A	H	B	A	A	H	B	H	H	B	B	H	H	B	H	B	B	B	A	H	H	H	A	H	A	A	H	A	H	A	B	H	B	A	H	H	B
A03	3	93.782	SBINA03_098	H	B	H	B	B	H	H	B	A	A	H	B	A	A	H	B	H	H	B	B	H	H	B	H	B	B	B	A	H	H	H	A	H	H	A	B	A	H	A	B	B	B	A	H	H	B
A03	3	94.478	SBINA03_099	H	B	H	B	B	H	H	B	A	A	H	B	A	A	H	B	H	H	B	B	H	H	B	H	B	B	B	A	H	H	H	A	H	H	A	B	A	H	A	B	B	B	A	B	H	B
A03	3	95.628	SBINA03_100	H	B	H	B	B	H	H	B	A	A	H	B	A	A	H	B	H	H	B	B	H	H	B	H	B	H	B	A	H	H	H	A	H	H	A	B	A	H	A	B	B	B	A	B	H	B
A03	3	96.511	SBINA03_101	H	B	H	B	B	H	H	B	A	A	H	B	A	A	H	B	H	H	B	B	H	H	B	H	B	H	B	A	H	H	H	A	H	H	A	B	A	H	H	B	B	B	A	B	H	B
A03	3	97.3	SBINA03_102	H	B	H	B	B	H	H	B	A	A	H	B	A	A	H	B	H	H	B	B	H	H	H	H	B	H	B	A	H	H	H	A	H	H	A	B	A	H	H	B	B	B	A	B	H	B
A03	3	98.142	SBINA03_103	H	B	H	B	B	H	H	B	A	A	H	B	A	A	H	B	H	H	B	B	H	H	H	H	B	H	B	A	H	H	H	A	H	H	A	B	A	H	H	B	B	B	A	B	H	B
A03	3	99.01	SBINA03_104	H	B	H	B	B	H	H	B	A	A	H	B	A	A	H	B	H	H	B	B	H	H	H	H	B	H	B	A	H	H	H	H	H	H	A	B	A	H	H	B	B	B	A	B	H	B
A03	3	99.883	SBINA03_105	H	B	H	B	B	H	H	B	A	A	H	B	A	A	H	B	H	H	B	B	H	H	A	H	B	H	B	A	H	H	H	H	H	H	A	B	A	H	H	B	B	B	A	B	H	B
A03	3	100.628	SBINA03_106	H	B	H	B	B	H	H	B	A	A	H	B	A	A	H	B	H	H	B	B	H	H	A	H	B	H	B	A	H	H	H	H	H	H	A	B	A	H	H	B	B	B	A	B	H	B
A03	3	101.481	SBINA03_107	H	B	H	B	B	H	H	B	A	A	H	B	A	A	H	B	H	H	B	B	H	H	A	H	B	H	B	A	H	B	H	H	H	H	A	B	A	H	H	B	B	B	A	B	H	B
A03	3	102.324	SBINA03_108	H	B	H	B	B	H	H	B	A	A	H	B	A	H	H	B	H	H	B	B	H	H	A	H	B	H	B	A	H	B	H	H	H	H	A	B	A	H	H	B	B	B	A	B	H	B
A03	3	103.068	SBINA03_109	H	B	H	B	B	H	H	B	A	A	H	B	A	H	H	B	H	H	B	B	H	B	A	H	B	H	B	A	H	B	H	H	H	H	A	B	A	H	H	B	B	B	A	B	H	B
A03	3	103.752	SBINA03_110	H	B	H	B	B	H	H	B	A	A	H	B	A	H	H	B	H	H	B	B	H	B	A	H	B	H	B	A	H	B	H	H	H	H	A	B	A	H	H	B	B	B	A	B	A	B
A03	3	104.542	SBINA03_111	H	B	H	B	B	H	H	B	A	A	H	B	A	H	H	B	H	H	B	B	H	B	A	H	B	H	B	A	H	B	H	H	H	H	A	B	A	H	H	B	B	B	H	B	A	B
A03	3	105.228	SBINA03_112	H	B	H	B	B	H	H	B	A	A	H	B	A	H	H	B	H	H	B	B	H	B	A	H	B	H	B	A	H	B	B	H	H	H	A	B	A	H	H	B	B	B	H	B	A	B
A03	3	105.817	SBINA03_113	H	B	H	B	B	H	H	B	A	A	H	B	A	H	H	B	H	H	B	B	H	B	A	H	B	H	B	A	H	B	B	H	H	H	A	B	A	H	H	B	B	B	H	H	A	B
A03	3	106.815	SBINA03_114	H	B	H	B	B	H	H	B	A	A	H	B	A	H	H	B	H	H	B	B	H	B	A	H	B	H	B	A	H	B	B	H	H	H	H	B	A	H	H	B	B	B	H	H	A	B
A03	3	107.728	SBINA03_115	H	B	H	B	B	H	H	B	A	A	H	B	A	H	H	B	H	H	B	B	A	B	A	H	B	H	B	A	H	B	B	H	H	H	H	B	A	H	H	B	B	B	H	H	A	B
A03	3	109.599	SBINA03_116	H	B	H	B	B	H	H	B	A	A	H	B	A	H	H	B	H	H	B	H	A	B	A	H	B	H	B	A	H	B	B	H	H	H	H	B	H	H	H	B	B	B	H	H	A	B
A03	3	110.599	SBINA03_117	H	B	H	B	B	H	H	B	A	A	H	B	A	H	H	B	H	H	B	H	A	B	A	H	B	H	B	H	H	B	B	H	H	H	H	B	H	H	H	B	B	B	H	H	A	B
A03	3	111.613	SBINA03_118	H	B	H	B	B	H	H	B	A	A	H	B	A	H	H	B	H	H	B	H	A	B	A	H	B	H	B	H	H	B	B	H	H	H	H	B	H	H	H	H	B	B	H	H	A	B
A03	3	112.463	SBINA03_119	H	B	H	B	B	H	H	H	A	A	H	B	A	H	H	B	H	H	B	H	A	B	A	H	B	H	B	H	H	B	B	H	H	H	H	B	H	H	H	H	B	B	H	H	A	B
A03	3	113.497	SBINA03_120	H	H	H	B	B	H	H	H	A	A	H	B	A	H	H	B	H	H	B	H	A	B	A	H	B	H	B	H	H	B	B	H	H	H	H	B	H	H	H	H	B	B	H	H	A	B
A03	3	114.438	SBINA03_121	H	H	H	B	B	H	H	H	A	H	H	B	A	H	H	B	H	H	B	H	A	B	A	H	B	H	B	H	H	B	B	H	H	H	H	B	H	H	H	H	B	B	H	H	A	B
A03	3	114.553	SBINA03_122	H	H	H	B	B	H	H	H	A	H	H	B	A	H	H	B	H	H	B	H	A	B	A	H	H	H	B	H	H	B	B	H	H	H	H	B	H	H	H	H	B	B	H	H	A	B
A03	3	116.011	SBINA03_123	H	H	H	B	B	H	H	H	A	H	H	B	A	H	H	B	A	H	B	H	A	B	A	H	B	H	B	H	A	B	B	H	H	H	H	B	H	H	H	H	B	B	H	H	A	B
A03	3	116.925	SBINA03_124	H	H	H	B	B	H	H	H	A	H	H	B	A	H	H	B	A	H	B	H	A	B	A	H	B	H	B	H	A	B	B	H	H	H	H	B	H	A	H	H	B	B	H	H	A	B
A03	3	117.844	SBINA03_125	H	H	H	B	B	H	H	H	A	H	H	B	A	H	H	B	A	H	B	H	A	B	A	H	B	H	B	H	A	B	B	H	H	H	H	B	H	A	H	H	B	B	H	H	A	B
A03	3	118.734	SBINA03_126	H	H	H	B	B	H	H	H	A	H	H	B	A	H	H	B	A	H	B	A	A	B	A	H	B	H	B	H	A	B	B	H	H	H	H	B	H	A	H	H	B	B	H	H	A	B
A03	3	119.672	SBINA03_127	H	H	H	B	B	H	H	H	H	H	H	B	A	H	H	B	A	H	B	A	A	B	A	H	B	H	B	H	A	B	B	H	H	H	H	B	H	A	H	H	B	B	H	H	A	B
A03	3	120.908	SBINA03_128	H	H	H	B	B	H	H	H	H	H	H	B	A	H	H	B	A	H	B	A	A	B	A	H	B	H	B	H	H	B	B	H	H	H	H	B	H	A	H	H	B	B	H	H	A	B
A03	3	121.387	SBINA03_129	H	H	H	B	B	H	H	H	H	H	H	B	A	H	H	B	A	H	B	A	A	H	A	H	B	H	B	H	H	B	B	H	H	H	H	B	H	A	H	H	B	B	H	H	A	B
A03	3	122.276	SBINA03_130	H	H	H	B	B	H	H	H	H	H	H	B	A	H	H	B	A	H	B	A	A	H	A	H	B	H	B	H	H	B	B	H	H	H	H	B	H	A	H	H	B	B	H	H	A	B
A03	3	123.801	SBINA03_131	H	H	H	B	B	H	H	H	H	H	H	B	A	H	H	B	A	H	B	A	H	H	A	H	B	H	B	H	H	B	B	H	H	H	H	H	H	A	H	H	B	B	H	H	A	B
A03	3	124.812	SBINA03_132	H	H	H	B	B	H	H	H	H	H	A	B	A	H	H	B	A	H	B	A	H	B	A	H	B	H	B	H	H	B	B	H	H	H	H	H	H	A	H	H	B	B	H	H	A	B
A03	3	126.882	SBINA03_133	H	H	H	B	B	H	H	H	H	H	A	B	A	H	H	B	A	H	B	A	H	B	A	B	B	H	B	H	H	B	B	H	H	H	H	H	H	A	H	H	B	B	H	H	A	B
A03	3	127.939	SBINA03_134	H	H	H	B	B	H	H	H	H	H	A	B	A	H	H	B	A	H	B	A	H	B	A	B	B	H	H	H	H	B	B	H	H	H	H	H	H	A	H	H	B	B	H	H	A	B
A03	3	128.913	SBINA03_135	H	H	H	B	B	H	H	H	H	H	A	B	A	H	H	B	A	A	B	A	H	B	A	B	B	H	H	H	H	B	B	H	H	H	H	H	H	A	H	H	B	B	H	H	A	B
A03	3	129.873	SBINA03_136	H	H	H	B	B	A	H	H	H	H	A	B	A	H	H	B	A	A	B	A	H	B	A	B	B	H	H	H	H	B	B	H	H	H	H	H	H	A	H	H	B	B	H	H	A	B
A03	3	130.912	SBINA03_137	H	H	H	B	B	A	H	H	H	H	A	B	A	H	H	B	A	A	B	A	H	B	A	B	B	H	H	H	H	B	B	H	H	H	H	H	H	A	H	H	B	B	H	H	A	B
A03	3	131.869	SBINA03_138	H	H	H	B	B	A	H	H	H	H	A	B	A	H	H	B	A	A	B	A	H	B	A	B	B	H	H	H	H	B	B	H	H	H	H	H	H	A	H	H	B	B	H	H	A	B
A03	3	133.739	SBINA03_139	H	H	H	B	B	A	H	H	H	H	A	B	H	H	H	B	A	A	B	A	H	B	A	B	B	H	H	H	H	B	B	H	H	H	H	H	H	A	H	H	B	B	B	H	A	B
A03	3	135.623	SBINA03_140	H	H	H	B	B	A	H	H	H	H	A	B	H	H	H	B	A	A	B	A	H	B	A	B	B	H	H	H	H	H	B	B	H	H	H	H	H	A	H	H	B	B	B	H	A	B
A03	3	136.504	SBINA03_141	H	H	H	B	B	A	H	H	H	H	A	B	H	H	H	B	H	A	B	A	H	B	A	B	B	H	H	H	H	H	B	B	H	H	H	H	H	A	H	H	B	B	B	H	A	B
A03	3	138.399	SBINA03_142	H	H	H	B	B	A	B	H	H	H	A	B	H	H	H	B	H	A	B	A	H	B	A	B	B	H	H	H	H	H	H	B	H	H	H	H	H	A	H	H	B	B	B	H	A	B
A03	3	139.351	SBINA03_143	H	H	H	B	B	A	B	H	H	H	A	B	H	H	H	B	H	A	B	A	H	B	A	B	B	H	A	H	H	H	H	B	H	H	H	H	H	A	H	H	B	B	B	H	A	B
A03	3	140.265	SBINA03_144	H	H	H	B	B	A	B	H	H	H	A	B	H	H	H	B	H	A	B	A	H	B	A	B	B	H	A	H	H	H	H	B	H	H	H	H	H	A	H	H	B	B	B	H	A	B
A03	3	142.091	SBINA03_145	H	H	H	B	B	A	B	H	H	H	A	B	H	H	H	B	B	A	B	A	H	B	A	B	B	H	A	H	H	H	H	B	H	H	H	H	H	A	H	H	B	B	B	H	A	B
A03	3	142.988	SBINA03_146	B	H	H	B	B	A	B	H	H	H	A	B	H	H	H	B	B	A	B	A	H	B	A	B	B	H	A	H	H	H	H	B	H	H	H	H	H	A	H	H	B	B	B	H	A	B
A03	3	143.889	SBINA03_147	B	H	A	B	B	A	B	H	H	H	A	B	H	H	H	B	B	A	B	A	H	B	A	B	B	H	A	H	H	H	H	B	H	H	H	H	H	A	H	H	B	B	B	H	A	B
A03	3	144.759	SBINA03_148	B	H	A	B	B	A	B	H	H	H	A	B	H	H	H	B	B	A	B	A	H	B	A	B	B	H	A	H	H	H	H	B	H	H	H	H	H	A	H	H	B	B	B	H	A	B
A03	3	145.642	SBINA03_149	B	H	A	H	B	A	B	H	H	H	A	B	H	H	H	B	B	A	B	A	H	B	A	B	B	H	A	H	H	H	H	B	H	H	H	H	H	A	H	H	B	B	B	H	A	B
A03	3	146.424	SBINA03_150	B	H	A	H	B	A	B	H	H	H	A	B	H	H	H	B	B	A	B	A	H	B	A	B	B	H	A	H	H	H	H	B	H	H	H	H	H	A	H	H	B	B	B	H	A	B
A04	4	0	SBINA04_001	H	B	H	A	H	A	H	H	H	H	A	H	B	H	H	B	B	B	B	H	B	H	H	B	H	H	H	B	A	H	H	B	H	H	A	H	H	A	A	B	H	H	B	H	H	A
A04	4	0.872	SBINA04_002	H	B	H	A	H	A	H	H	H	H	A	H	B	H	H	B	B	B	B	H	B	B	H	B	H	H	H	B	A	H	H	B	H	H	A	H	H	A	A	B	H	H	B	H	H	A
A04	4	2.669	SBINA04_003	H	B	H	A	H	A	H	H	H	H	A	H	B	H	H	B	B	B	H	H	B	B	H	B	H	H	H	B	A	H	H	B	H	H	H	H	H	A	A	B	H	H	B	H	H	A
A04	4	3.62	SBINA04_004	H	B	H	A	H	A	H	H	H	H	A	H	B	H	H	B	B	B	H	H	B	B	H	B	H	H	H	B	A	H	H	B	H	H	H	H	H	A	A	B	H	H	B	H	H	A
A04	4	4.578	SBINA04_005	H	B	H	A	H	A	H	H	H	A	A	H	B	H	H	B	B	B	H	H	B	B	H	B	H	H	H	B	A	H	H	B	H	H	H	H	H	A	A	B	H	H	B	H	H	A
A04	4	5.534	SBINA04_006	H	B	H	A	H	A	H	H	H	A	A	H	B	H	H	B	B	B	H	H	B	B	H	B	H	H	H	B	A	H	H	B	H	B	H	H	H	A	A	B	H	H	B	H	H	A
A04	4	6.465	SBINA04_007	H	B	H	A	H	A	H	H	H	A	A	H	B	H	H	B	B	B	H	H	B	B	H	B	H	H	H	B	A	H	H	H	H	B	H	H	H	A	A	B	H	H	B	H	H	A
A04	4	7.18	SBINA04_008	H	B	H	A	H	A	H	H	H	A	A	H	B	H	H	B	B	B	H	H	B	B	H	B	B	H	H	B	A	H	H	H	H	B	H	H	H	A	A	B	H	H	B	H	B	A
A04	4	7.544	SBINA04_009	H	B	H	A	H	A	H	H	H	A	A	H	B	H	H	B	B	B	H	H	B	B	H	B	B	H	H	B	A	H	H	H	H	B	H	H	H	A	A	B	H	H	B	H	H	A
A04	4	9.407	SBINA04_010	H	B	H	A	H	A	H	H	H	A	A	H	B	H	H	B	B	B	H	H	H	B	H	B	B	H	H	B	A	H	H	H	H	B	H	H	H	A	A	B	H	H	B	H	H	A
A04	4	9.923	SBINA04_011	H	B	H	A	H	A	H	H	H	A	A	H	B	H	H	B	B	B	H	H	H	B	H	B	B	H	H	B	A	H	H	H	H	B	H	H	H	A	A	B	B	H	B	H	H	A
A04	4	10.848	SBINA04_012	H	B	H	A	H	A	H	H	H	A	A	H	B	H	H	B	B	B	H	H	H	B	H	B	B	H	H	B	A	H	H	H	H	B	H	H	H	A	A	B	B	H	B	H	H	A
A04	4	11.771	SBINA04_013	H	B	H	A	H	A	H	B	H	A	A	H	B	H	H	B	B	B	H	H	H	B	H	B	B	H	H	B	A	H	H	H	H	B	H	H	H	A	A	B	B	H	B	H	H	A
A04	4	12.67	SBINA04_014	H	B	H	A	H	A	H	B	H	A	A	H	B	H	H	B	B	B	H	H	H	B	H	B	B	H	H	B	A	H	H	H	H	B	H	H	H	A	A	B	B	H	B	H	H	A
A04	4	13.231	SBINA04_015	H	B	H	A	H	A	H	B	H	A	A	H	B	H	H	B	B	B	H	H	H	B	H	B	B	H	H	B	A	H	B	H	H	B	H	H	H	A	A	B	B	H	B	H	H	A
A04	4	14.133	SBINA04_016	H	B	H	A	H	A	H	B	H	A	A	H	B	H	H	B	B	B	H	H	H	B	H	B	B	H	H	B	A	H	B	H	H	B	H	H	H	A	A	B	B	H	B	H	H	A
A04	4	15.02	SBINA04_017	H	B	H	A	H	A	H	B	H	A	A	H	B	H	H	B	B	B	H	H	H	B	H	B	B	H	B	B	A	H	B	H	H	B	H	H	H	A	A	B	B	H	B	H	H	A
A04	4	15.151	SBINA04_018	H	B	H	A	H	A	H	B	H	A	A	H	B	H	H	B	B	B	H	H	H	B	H	B	B	H	B	B	A	B	B	H	H	B	H	H	H	A	A	B	B	H	B	H	H	A
A04	4	16.009	SBINA04_019	H	B	H	A	H	A	H	B	H	A	A	H	B	H	H	B	B	B	H	H	H	B	A	B	B	H	B	B	A	H	B	H	H	B	H	H	H	A	A	B	B	H	B	H	H	A
A04	4	16.393	SBINA04_020	H	B	H	A	H	A	H	B	H	A	A	H	B	H	H	B	B	B	H	H	H	B	A	B	B	H	B	B	A	H	B	H	A	B	H	H	H	A	A	B	B	H	B	H	H	A
A04	4	17.814	SBINA04_021	H	B	H	A	H	A	H	B	H	A	A	H	B	H	H	B	B	B	H	H	H	B	A	B	B	H	B	H	A	H	B	H	A	B	H	H	H	A	A	B	H	H	B	H	H	A
A04	4	18.358	SBINA04_022	H	B	H	A	H	A	H	B	H	A	A	B	B	H	H	B	B	B	H	H	H	B	A	B	B	H	B	H	A	H	B	H	A	B	H	H	H	A	A	B	H	H	B	H	H	A
A04	4	19.902	SBINA04_023	H	B	H	A	H	A	H	B	H	A	H	B	B	H	H	B	B	B	H	H	H	B	A	B	B	H	B	H	A	H	B	H	A	B	H	H	H	A	A	B	H	B	B	H	H	A
A04	4	20.247	SBINA04_024	H	B	H	A	H	A	H	B	H	A	H	B	B	H	H	B	B	B	H	H	H	B	A	B	B	H	B	H	A	H	B	H	H	B	H	H	H	A	A	B	H	B	B	H	H	A
A04	4	20.814	SBINA04_025	H	B	H	A	H	A	H	B	H	A	H	B	B	H	H	B	B	B	H	H	H	B	A	B	B	H	B	H	A	H	H	H	H	B	H	H	H	A	A	B	H	B	B	H	H	A
A04	4	21.771	SBINA04_026	H	B	H	A	H	A	H	B	H	A	H	B	B	H	H	B	B	B	H	H	H	B	A	B	B	H	B	H	A	H	H	H	H	B	H	H	H	A	A	B	H	B	B	H	H	A
A04	4	22.534	SBINA04_027	H	B	H	A	H	A	B	B	H	A	H	B	B	H	H	B	B	B	H	H	H	B	A	B	B	H	B	H	A	H	H	H	H	B	H	H	H	A	A	B	H	B	B	H	H	A
A04	4	23.247	SBINA04_028	A	B	H	A	H	A	B	B	H	A	H	B	B	H	H	B	B	B	H	H	H	B	A	B	B	H	B	H	A	H	H	H	H	B	H	H	H	A	A	B	H	B	B	H	H	A
A04	4	25.544	SBINA04_029	A	B	H	A	H	A	B	B	H	A	H	H	B	H	H	B	H	B	H	H	H	H	A	B	B	H	B	H	A	H	H	H	H	B	H	H	H	A	A	B	H	B	B	H	H	A
A04	4	26.485	SBINA04_030	A	B	H	A	H	A	B	B	H	A	H	H	B	H	H	B	H	B	H	H	H	H	A	B	B	H	B	H	A	H	H	H	H	B	H	H	H	A	A	B	H	B	H	H	H	A
A04	4	27.414	SBINA04_031	A	B	H	A	H	A	B	B	H	A	H	H	B	H	H	B	H	B	H	B	H	H	A	B	B	H	B	H	A	H	H	H	H	B	H	H	H	A	A	B	H	B	H	H	H	A
A04	4	28.335	SBINA04_032	A	B	H	A	H	A	B	B	H	A	H	H	B	H	H	B	H	B	B	B	H	H	A	B	B	H	B	H	A	H	H	H	H	B	H	H	H	A	A	B	H	B	H	H	H	A
A04	4	28.938	SBINA04_033	A	B	H	A	H	A	B	B	H	A	H	H	B	H	H	B	H	B	B	B	H	H	A	B	B	H	B	H	A	H	H	H	H	B	H	H	H	A	A	B	H	B	H	H	H	A
A04	4	29.815	SBINA04_034	A	B	B	A	H	A	B	B	H	A	H	H	B	H	H	B	H	B	B	B	H	H	A	B	B	H	B	H	A	H	H	H	H	B	H	H	H	A	A	B	H	B	H	H	H	A
A04	4	30.692	SBINA04_035	A	B	B	A	H	A	B	B	H	A	H	H	B	H	H	B	H	B	B	B	H	H	A	B	B	H	B	H	A	H	H	H	H	B	H	H	H	A	A	B	H	B	H	B	H	A
A04	4	31.56	SBINA04_036	A	B	B	A	H	A	B	B	H	A	H	H	B	H	B	B	H	B	B	B	H	H	A	B	B	H	B	H	A	H	H	H	H	B	H	H	H	A	A	B	H	B	H	B	H	A
A04	4	32.447	SBINA04_037	A	B	B	A	H	A	B	B	H	A	H	H	B	H	B	H	H	B	B	B	H	H	A	B	B	H	B	H	A	H	H	H	H	B	H	H	H	A	A	B	H	B	H	B	H	A
A04	4	33.005	SBINA04_038	A	B	B	A	H	A	B	B	H	A	H	H	B	H	B	H	H	B	B	B	H	H	A	B	B	H	B	H	A	H	H	H	H	B	H	H	H	A	A	B	H	B	H	B	H	A
A04	4	35.787	SBINA04_039	H	B	B	A	H	A	B	B	H	A	H	H	B	H	B	H	H	B	B	B	H	H	A	B	B	H	B	H	H	H	H	H	H	B	H	H	H	A	A	B	H	B	H	B	H	A
A04	4	36.747	SBINA04_040	H	B	B	A	H	A	B	B	H	A	H	H	B	H	B	H	H	B	B	B	H	H	A	B	B	H	B	H	H	H	H	H	H	B	H	H	H	A	A	B	H	B	H	B	H	A
A04	4	37.655	SBINA04_041	H	B	B	A	H	A	B	B	H	A	H	H	B	H	B	H	H	B	B	B	H	H	A	H	B	H	B	H	H	H	H	H	H	B	H	H	H	A	A	B	H	B	H	B	H	A
A04	4	38.408	SBINA04_042	H	B	B	A	H	A	H	B	H	A	H	H	B	H	B	H	H	B	B	B	H	H	A	H	B	H	B	H	H	H	H	H	H	B	H	H	H	A	A	B	H	B	H	B	H	A
A04	4	39.337	SBINA04_043	H	B	B	A	H	A	H	B	H	A	H	H	B	H	B	H	H	B	B	B	H	H	A	H	B	H	B	H	H	H	H	H	H	B	H	H	H	A	A	B	H	B	H	B	H	A
A04	4	40.247	SBINA04_044	H	B	B	A	H	A	H	B	H	A	H	H	B	H	B	H	H	B	B	B	H	H	A	H	B	H	B	H	H	H	H	H	H	B	H	H	A	A	A	B	H	B	H	B	H	A
A04	4	40.773	SBINA04_045	H	B	B	A	H	A	H	B	H	A	H	H	B	H	B	H	H	B	B	B	H	H	A	H	B	H	B	H	H	H	H	H	H	B	H	H	A	A	A	B	H	B	H	B	H	A
A04	4	41.8	SBINA04_046	H	B	B	A	H	H	H	B	H	A	H	H	B	H	B	H	H	B	B	B	H	H	A	H	B	H	B	H	H	H	H	H	H	B	H	H	A	A	A	B	H	B	H	B	H	A
A04	4	42.762	SBINA04_047	H	B	B	A	H	H	H	B	B	A	H	H	B	H	B	H	H	B	B	B	H	H	A	H	B	H	B	H	H	H	H	H	H	B	H	H	A	A	A	B	H	B	H	B	H	A
A04	4	43.728	SBINA04_048	H	B	B	A	H	H	H	B	B	A	H	H	B	B	B	H	H	B	B	B	H	H	A	H	B	H	B	H	H	H	H	H	H	B	H	H	A	A	A	B	H	B	H	B	H	A
A04	4	44.725	SBINA04_049	H	B	B	H	H	H	H	B	B	A	H	H	B	B	B	H	H	B	B	B	H	H	A	H	B	H	B	H	H	H	H	H	H	B	H	H	A	A	A	B	H	B	H	B	H	A
A04	4	45.708	SBINA04_050	H	B	B	H	H	H	H	B	B	A	H	H	B	B	B	A	H	B	B	B	H	H	A	H	B	H	B	H	H	H	H	H	H	B	H	H	A	A	A	B	H	B	H	B	H	A
A04	4	46.68	SBINA04_051	H	B	B	H	H	H	H	B	B	A	H	H	H	B	B	A	H	B	B	B	H	H	A	H	B	H	B	H	H	H	H	H	H	B	H	H	A	A	A	B	H	B	H	B	H	A
A04	4	47.573	SBINA04_052	H	B	B	H	H	H	H	B	B	A	H	H	H	B	B	A	H	B	B	B	H	H	A	H	B	H	B	H	H	H	H	H	H	B	H	H	A	A	A	B	A	B	H	B	H	A
A04	4	47.736	SBINA04_053	H	B	B	H	H	H	H	B	B	A	H	H	H	B	B	A	H	B	B	B	H	H	A	H	B	H	B	H	H	H	H	H	H	B	H	H	A	A	A	B	A	B	H	B	H	A
A04	4	48.693	SBINA04_054	H	B	B	H	H	H	H	B	B	A	H	H	H	B	B	A	H	B	B	B	H	H	A	H	B	H	B	H	H	H	H	H	H	B	H	H	A	A	A	B	A	B	H	B	H	A
A04	4	49.657	SBINA04_055	H	B	B	H	H	H	H	B	B	A	H	H	H	B	B	A	H	B	B	B	H	H	A	H	B	H	B	H	H	H	A	H	H	B	H	H	A	A	A	B	A	B	H	B	H	A
A04	4	50.215	SBINA04_056	H	B	B	H	H	H	H	B	B	A	H	H	H	B	B	A	H	B	B	B	H	H	A	H	B	B	B	H	H	H	A	H	H	B	H	H	A	A	A	B	A	B	H	B	H	A
A04	4	51.11	SBINA04_057	H	B	B	H	H	H	H	B	B	A	H	B	H	B	B	A	H	B	B	B	H	H	A	H	B	B	B	H	H	H	A	H	H	B	H	H	A	A	A	B	A	B	H	B	H	A
A04	4	52.957	SBINA04_058	H	B	B	H	H	H	H	B	B	A	H	B	H	B	B	A	H	B	B	B	H	A	A	H	B	B	B	H	H	H	A	H	H	H	H	H	A	A	A	B	A	B	H	B	H	A
A04	4	53.887	SBINA04_059	H	B	B	H	H	H	H	B	B	A	H	B	H	B	B	A	H	B	B	B	H	A	A	H	B	B	B	H	H	H	A	H	H	H	H	H	A	H	A	B	A	B	H	B	H	A
A04	4	54.663	SBINA04_060	H	B	B	H	H	H	H	B	B	A	H	B	H	B	B	A	H	B	B	B	H	A	A	H	B	B	B	H	H	H	A	H	H	H	H	H	A	H	A	B	A	B	H	B	A	A
A04	4	55.542	SBINA04_061	H	B	B	H	H	H	H	B	B	A	H	B	H	B	B	A	H	B	B	B	H	A	A	H	H	B	B	H	H	H	A	H	H	H	H	H	A	H	A	B	A	B	H	B	A	A
A04	4	56.354	SBINA04_062	H	B	B	H	H	H	H	B	B	A	H	B	H	B	B	A	H	B	B	B	H	A	A	H	H	B	B	H	H	H	A	H	H	H	H	H	A	H	A	B	A	B	H	B	A	A
A04	4	56.933	SBINA04_063	H	B	B	H	H	H	H	B	B	A	H	B	H	B	B	A	H	B	B	B	H	A	A	H	H	H	B	H	H	H	A	H	H	H	H	H	A	H	A	B	A	B	H	B	A	A
A04	4	57.886	SBINA04_064	H	B	B	H	H	H	H	B	B	A	H	B	H	B	B	A	H	B	B	B	H	A	A	H	H	H	B	H	H	H	A	H	H	H	H	H	A	H	A	B	A	B	H	B	A	A
A04	4	58.859	SBINA04_065	H	B	B	H	H	H	H	B	B	A	H	B	H	B	B	A	B	B	B	B	H	A	A	H	H	H	B	H	H	H	A	H	H	H	H	H	A	H	A	B	A	B	H	B	A	A
A04	4	59.827	SBINA04_066	H	B	B	H	H	H	H	B	B	A	H	B	H	B	B	A	B	H	B	B	H	A	A	H	H	H	B	H	H	H	A	H	H	H	H	H	A	H	A	B	A	B	H	B	A	A
A04	4	60.645	SBINA04_067	H	B	B	H	H	H	A	B	B	A	H	B	H	B	B	A	B	H	B	B	H	A	A	H	H	H	B	H	H	H	A	H	H	H	H	H	A	H	A	B	A	B	H	B	A	A
A04	4	61.591	SBINA04_068	H	B	B	H	H	H	A	B	B	A	H	B	H	B	B	A	B	H	B	B	H	A	A	H	H	H	B	H	H	H	A	H	H	H	H	H	A	H	A	B	A	B	H	B	A	A
A04	4	62.466	SBINA04_069	H	B	B	H	H	H	A	B	B	A	H	B	H	B	B	A	B	H	B	B	H	A	A	H	H	H	B	H	H	H	A	H	H	H	H	H	H	H	A	B	A	B	H	B	A	A
A04	4	63.424	SBINA04_070	H	B	B	H	H	H	A	B	B	A	H	B	H	B	B	A	B	H	B	B	H	A	A	H	H	H	B	H	H	H	A	H	H	H	H	H	H	H	A	B	A	B	H	B	A	A
A04	4	64.389	SBINA04_071	H	B	B	H	H	H	A	B	B	A	H	B	A	B	B	A	B	H	B	B	H	A	A	H	H	H	B	H	H	H	A	H	H	H	H	H	H	H	A	B	A	B	H	B	A	A
A04	4	65.283	SBINA04_072	H	B	B	H	H	H	A	B	B	A	H	B	A	B	B	A	B	H	B	B	H	A	A	H	H	H	B	H	H	B	A	H	H	H	H	H	H	H	A	B	A	B	H	B	A	A
A04	4	66.244	SBINA04_073	H	B	B	H	H	H	A	B	B	A	H	B	A	B	B	A	B	H	B	B	H	A	H	H	H	H	B	H	H	B	A	H	H	H	H	H	H	H	A	B	A	B	H	B	A	A
A04	4	66.984	SBINA04_074	H	B	B	H	H	H	A	B	B	A	H	B	A	B	B	A	B	H	B	B	H	A	H	H	H	H	B	H	H	B	A	H	H	H	H	H	H	H	A	B	A	B	A	B	A	A
A04	4	68.737	SBINA04_075	H	B	B	H	H	H	A	B	B	A	H	B	A	B	B	A	B	H	B	B	H	A	H	H	H	H	B	H	H	B	A	H	H	H	H	H	H	H	A	B	A	B	A	B	H	A
A04	4	69.408	SBINA04_076	H	B	B	H	H	H	A	B	B	A	H	B	A	B	B	A	B	H	B	B	H	A	H	H	H	H	B	H	H	B	A	H	H	H	A	H	H	H	A	B	A	B	A	B	H	A
A04	4	70.326	SBINA04_077	H	B	B	H	H	H	A	B	B	A	H	B	A	B	B	A	B	H	B	B	H	A	H	H	H	H	B	H	H	B	A	H	H	H	A	H	H	H	A	B	A	B	A	B	H	A
A04	4	70.989	SBINA04_078	H	B	B	H	H	H	A	B	B	A	H	B	A	B	B	A	B	H	B	B	H	A	H	H	H	H	B	H	A	B	A	H	H	H	A	H	H	H	A	B	A	B	A	B	H	A
A04	4	71.873	SBINA04_079	H	B	B	H	H	H	A	B	B	A	H	B	A	B	B	A	B	H	B	B	H	A	H	H	H	H	B	H	A	B	A	H	H	H	A	H	H	H	H	B	A	B	A	B	H	A
A04	4	73.548	SBINA04_080	H	B	B	H	H	H	A	B	B	A	H	B	A	B	B	A	B	H	B	H	H	A	H	H	H	H	B	H	A	B	A	H	H	H	A	H	H	H	H	H	A	B	A	B	H	A
A04	4	74.415	SBINA04_081	H	B	B	H	H	H	A	B	B	A	H	B	A	B	B	A	B	H	B	H	H	A	H	H	H	H	B	H	A	B	A	H	H	H	A	H	H	H	H	H	H	B	A	B	H	A
A04	4	75.119	SBINA04_082	H	B	B	H	H	H	A	B	B	A	H	B	A	B	B	A	B	H	B	H	H	A	H	H	H	H	B	H	A	B	A	H	A	H	A	H	H	H	H	H	H	B	A	B	H	A
A04	4	75.758	SBINA04_083	H	B	B	H	H	H	A	B	B	A	H	B	A	B	B	A	B	H	B	H	H	A	H	H	H	H	B	H	A	B	A	H	A	H	A	H	H	H	H	H	H	B	A	H	H	A
A04	4	76.481	SBINA04_084	H	B	B	H	H	H	A	B	B	A	H	B	A	B	B	A	B	H	B	H	H	A	H	H	H	H	B	H	A	B	A	H	A	H	A	H	H	H	H	H	H	B	A	H	H	A
A04	4	77.668	SBINA04_085	H	B	B	H	H	H	A	B	B	A	H	B	A	B	B	A	B	H	B	A	H	A	H	H	H	H	B	H	H	B	A	H	A	H	A	H	H	H	H	H	H	B	A	H	H	A
A04	4	78.99	SBINA04_086	H	B	B	H	H	H	A	B	B	A	H	B	A	B	B	A	B	H	B	A	H	A	H	H	H	H	B	H	H	B	A	H	A	H	H	H	H	H	H	H	H	B	A	H	B	A
A04	4	80.641	SBINA04_087	H	B	B	H	H	H	A	B	B	A	H	B	A	B	B	A	B	H	B	A	H	A	H	H	H	H	H	H	H	B	A	H	A	H	H	H	H	H	H	H	H	B	A	H	B	A
A04	4	82.322	SBINA04_088	H	B	B	H	H	H	A	B	B	A	H	B	A	B	B	A	B	H	B	A	H	A	H	H	H	H	H	H	H	B	A	H	A	H	H	H	H	H	B	H	H	B	A	H	B	A
A04	4	83.863	SBINA04_089	H	B	B	H	H	H	H	B	B	A	H	B	A	B	B	A	B	H	B	A	H	A	H	H	H	H	H	H	H	B	A	H	A	H	H	H	H	H	B	H	H	B	H	H	B	A
A04	4	84.381	SBINA04_090	H	B	B	H	H	H	H	B	B	A	H	B	A	B	B	A	B	H	B	A	H	A	H	H	H	H	H	H	H	B	A	H	A	H	H	H	H	H	B	H	H	B	H	B	B	A
A04	4	85.308	SBINA04_091	H	B	B	H	H	H	H	B	B	A	H	B	A	B	H	A	B	H	B	A	H	A	H	H	H	H	H	H	H	B	A	H	A	H	H	H	H	H	B	H	H	B	H	B	B	A
A04	4	85.871	SBINA04_092	H	B	B	H	H	H	H	B	B	A	H	B	A	B	H	A	B	H	B	A	H	A	H	H	H	H	H	H	H	B	A	H	H	H	H	H	H	H	B	H	H	B	H	B	B	A
A04	4	86.794	SBINA04_093	H	B	B	H	H	H	H	B	B	A	H	B	A	B	H	A	B	H	B	A	H	A	H	H	A	H	H	H	H	B	A	H	H	H	H	H	H	H	B	H	H	B	H	B	B	A
A04	4	87.754	SBINA04_094	H	H	B	H	H	H	H	B	B	A	H	B	A	B	H	A	B	H	B	A	H	A	H	H	A	H	H	H	H	B	A	H	H	H	H	H	H	H	B	H	H	B	H	B	B	A
A04	4	88.579	SBINA04_095	H	H	B	H	H	H	H	B	B	A	H	B	A	B	H	A	B	H	B	A	H	A	H	H	A	H	H	H	H	B	A	H	H	H	H	H	A	H	B	H	H	B	H	B	B	A
A04	4	89.345	SBINA04_096	H	H	B	H	H	H	H	B	B	A	H	B	A	B	H	A	B	H	B	A	H	A	H	H	A	H	H	H	H	H	A	H	H	H	H	H	A	H	B	H	H	B	H	B	B	A
A04	4	90.368	SBINA04_097	H	H	B	H	H	H	H	B	B	A	H	B	A	B	H	A	B	H	B	A	H	A	H	H	A	H	H	H	H	H	A	H	H	H	H	B	A	H	B	H	H	B	H	B	B	A
A04	4	91.337	SBINA04_098	H	H	B	H	H	H	H	B	B	A	H	B	A	B	H	A	B	H	B	A	H	A	H	H	A	H	H	A	H	H	A	H	H	H	H	B	A	H	B	H	H	B	H	B	B	A
A04	4	93.265	SBINA04_099	B	H	B	H	H	H	H	B	B	A	H	B	A	B	H	A	B	H	B	A	H	A	H	H	A	H	H	A	H	H	A	H	H	H	H	B	A	H	B	H	H	B	H	B	B	A
A04	4	94.205	SBINA04_100	B	H	B	H	H	H	H	B	B	A	H	B	A	B	H	A	B	A	B	A	H	A	H	H	A	H	H	A	H	H	A	H	H	H	H	B	A	H	B	H	H	B	H	B	B	A
A04	4	95.142	SBINA04_101	B	H	B	H	H	H	H	B	B	A	H	B	A	B	H	A	B	A	B	A	H	A	H	H	A	H	H	A	H	H	A	H	H	H	B	B	A	H	B	H	H	B	H	B	B	A
A04	4	96.085	SBINA04_102	B	H	B	H	H	H	H	B	B	A	H	B	A	H	H	A	B	A	B	A	H	A	H	H	A	H	H	A	H	H	A	H	H	H	B	B	A	H	B	H	H	B	H	B	B	A
A04	4	96.946	SBINA04_103	B	H	B	H	H	H	H	B	B	A	H	B	A	H	H	A	B	A	B	A	H	A	H	H	A	H	H	A	H	H	A	H	H	H	B	B	A	H	B	H	H	B	H	B	B	A
A04	4	97.881	SBINA04_104	B	H	B	H	H	H	H	B	B	A	H	B	A	H	H	A	B	A	B	A	H	A	H	H	A	H	H	A	H	H	A	H	H	H	B	B	A	H	B	H	B	B	H	B	B	A
A04	4	99.762	SBINA04_105	B	H	B	H	H	H	H	B	B	A	H	B	H	H	H	A	B	A	B	A	H	H	H	H	A	H	H	A	H	H	A	H	H	H	B	B	A	H	B	H	B	B	H	B	B	A
A04	4	101.659	SBINA04_106	B	H	H	H	H	H	H	B	B	A	H	B	H	H	H	A	B	A	B	A	H	H	H	H	A	H	H	A	H	H	H	H	H	H	B	B	A	H	B	H	B	B	H	B	B	A
A04	4	102.575	SBINA04_107	B	H	H	H	H	H	H	B	B	A	H	B	H	H	A	A	B	A	B	A	H	H	H	H	A	H	H	A	H	H	H	H	H	H	B	B	A	H	B	H	B	B	H	B	B	A
A04	4	103.495	SBINA04_108	B	H	H	H	H	H	H	B	B	A	H	B	H	H	A	A	B	A	B	A	H	H	H	H	A	H	H	A	H	H	H	H	H	H	B	B	A	H	B	H	B	H	H	B	B	A
A04	4	104.415	SBINA04_109	B	A	H	H	H	H	H	B	B	A	H	B	H	H	A	A	B	A	B	A	H	H	H	H	A	H	H	A	H	H	H	H	H	H	B	B	A	H	B	H	B	H	H	B	B	A
A04	4	105.309	SBINA04_110	B	A	H	H	H	H	H	B	B	A	H	B	H	H	A	A	B	A	B	A	H	H	H	H	H	H	H	A	H	H	H	H	H	H	B	B	A	H	B	H	B	H	H	B	B	A
A04	4	106.232	SBINA04_111	B	A	H	H	H	H	H	B	B	A	H	B	H	H	A	A	B	A	B	A	H	H	H	H	H	H	H	A	H	H	H	H	H	H	B	B	A	H	B	H	B	H	B	B	B	A
A04	4	108.069	SBINA04_112	B	A	H	H	H	A	H	B	B	A	H	B	H	H	A	A	H	A	B	A	H	H	H	H	H	H	H	A	H	H	H	H	H	H	B	B	A	H	B	H	B	H	B	B	B	A
A04	4	108.961	SBINA04_113	B	A	H	H	H	A	H	B	B	A	H	B	H	H	A	A	H	A	B	A	H	H	H	H	H	H	H	A	H	H	H	H	H	H	B	B	H	H	B	H	B	H	B	B	B	A
A04	4	109.882	SBINA04_114	B	A	H	H	H	A	H	B	H	A	H	B	H	H	A	A	H	A	B	A	H	H	H	H	H	H	H	A	H	H	H	H	H	H	B	B	H	H	B	H	B	H	B	B	B	A
A04	4	110.79	SBINA04_115	B	A	H	B	H	A	H	B	H	A	H	B	H	H	A	A	H	A	B	A	H	H	H	H	H	H	H	A	H	H	H	H	H	H	B	B	H	H	B	H	B	H	B	B	B	A
A04	4	111.695	SBINA04_116	B	A	H	B	H	A	H	B	H	A	H	B	H	H	A	A	H	A	B	A	H	H	H	H	H	H	H	A	H	H	H	H	H	H	B	B	H	H	B	H	B	H	B	B	B	A
A04	4	112.609	SBINA04_117	B	A	H	B	H	A	H	B	H	A	H	B	H	H	A	A	H	A	B	A	H	H	H	H	H	H	H	A	H	H	H	H	H	H	B	B	H	H	B	H	B	H	B	B	B	A
A04	4	114.43	SBINA04_118	B	A	H	B	H	A	H	B	H	A	A	B	H	H	A	A	H	A	B	A	H	H	H	H	H	H	H	A	H	H	H	H	H	H	B	B	H	H	B	H	B	H	B	B	B	A
A04	4	115.338	SBINA04_119	B	A	H	B	H	A	H	B	H	A	A	B	H	H	A	A	H	A	B	A	H	H	H	H	H	H	H	A	H	H	H	H	H	H	B	B	H	B	B	H	B	H	B	B	B	A
A05	5	0	SBINA05_001	H	B	H	A	A	B	A	H	B	H	H	A	H	H	A	B	H	A	H	H	H	B	B	H	B	A	B	B	H	B	B	B	B	B	B	A	H	A	H	A	H	H	H	H	H	B
A05	5	0.935	SBINA05_002	H	B	H	A	A	B	A	H	H	H	H	A	H	H	A	B	H	A	H	H	H	B	B	H	B	A	B	B	H	B	B	B	B	B	B	A	H	A	H	A	H	H	H	H	H	B
A05	5	3.27	SBINA05_003	H	B	H	A	A	B	A	H	H	H	H	A	H	H	A	B	A	A	H	H	H	B	B	H	B	A	H	B	H	B	B	B	B	B	B	A	H	A	H	A	H	H	H	H	H	B
A05	5	4.134	SBINA05_004	H	B	H	A	A	B	A	H	H	H	H	A	H	H	A	B	A	A	H	H	H	B	B	H	B	A	H	B	H	B	B	B	B	B	H	A	H	A	H	A	H	H	H	H	H	B
A05	5	5.045	SBINA05_005	H	B	H	A	A	B	A	H	H	H	H	A	H	H	A	B	A	A	H	H	H	B	B	H	B	A	H	B	H	B	B	B	B	B	H	A	H	A	H	A	H	H	H	H	H	B
A05	5	6.913	SBINA05_006	H	B	H	A	A	B	A	H	H	H	H	A	H	B	A	B	A	A	H	H	H	B	B	A	B	A	H	B	H	B	B	B	B	B	H	A	H	A	H	A	H	H	H	H	H	B
A05	5	7.556	SBINA05_007	H	B	H	A	A	B	A	H	H	H	H	A	H	B	A	B	A	A	H	H	H	B	B	A	B	A	H	B	H	B	B	B	B	B	H	A	H	A	H	A	H	H	H	H	H	B
A05	5	8.463	SBINA05_008	H	B	H	A	A	B	A	H	H	H	H	A	H	B	A	B	A	A	H	H	B	B	B	A	B	A	H	B	H	B	B	B	B	B	H	A	H	A	H	A	H	H	H	H	H	B
A05	5	9.36	SBINA05_009	H	B	H	A	A	B	A	H	H	H	H	A	H	B	A	B	A	A	A	H	B	B	B	A	B	A	H	B	H	B	B	B	B	B	H	A	H	A	H	A	H	H	H	H	H	B
A05	5	11.02	SBINA05_010	H	B	H	A	A	B	A	H	H	H	H	A	H	B	A	B	H	A	A	H	B	B	B	A	B	A	H	B	H	B	B	B	B	B	H	A	H	A	H	A	H	H	H	H	H	B
A05	5	11.951	SBINA05_011	H	B	H	A	A	B	A	H	H	H	H	A	H	B	H	B	H	A	A	H	B	B	B	A	B	A	H	B	H	B	B	B	B	B	H	A	H	A	H	A	H	H	H	H	H	B
A05	5	13.707	SBINA05_012	H	B	H	A	A	B	A	H	H	H	H	A	H	B	H	B	H	A	A	H	B	H	B	A	B	A	H	B	H	B	B	B	B	B	H	A	H	A	B	A	H	H	H	H	H	B
A05	5	15.558	SBINA05_013	H	B	H	A	A	B	A	H	H	H	H	H	H	B	H	H	H	A	A	H	B	H	B	A	B	A	H	B	H	B	B	B	B	B	H	A	H	A	B	A	H	H	H	H	H	B
A05	5	16.491	SBINA05_014	H	B	H	A	A	B	A	H	H	H	H	H	H	B	H	H	H	A	A	H	B	H	B	A	B	A	H	B	H	B	B	B	B	B	H	A	H	A	B	A	A	H	H	H	H	B
A05	5	18.253	SBINA05_015	H	B	H	A	A	B	A	H	H	H	H	H	H	B	H	H	H	A	A	H	B	H	B	A	B	A	H	B	H	B	H	B	B	B	H	A	H	A	B	A	A	H	H	H	H	B
A05	5	20.207	SBINA05_016	H	B	H	A	A	B	A	H	H	H	H	H	H	B	H	H	H	H	A	H	B	H	B	A	B	A	H	H	H	B	H	B	B	B	H	A	H	A	B	A	A	H	H	H	H	B
A05	5	21.195	SBINA05_017	H	B	H	A	A	B	A	H	H	H	H	H	H	B	H	H	H	H	A	H	B	H	B	A	B	A	H	H	H	B	H	B	B	B	H	A	H	A	B	A	A	H	H	H	H	B
A05	5	22.113	SBINA05_018	H	B	H	A	A	B	A	H	H	H	H	H	H	B	H	H	H	H	A	H	B	H	B	A	B	A	H	H	H	B	H	B	B	B	H	A	H	A	B	A	A	B	H	H	H	B
A05	5	23.069	SBINA05_019	H	B	H	A	A	B	A	H	H	H	H	H	H	B	H	H	H	H	A	H	B	H	B	A	B	A	H	H	H	H	H	B	B	B	H	A	H	A	B	A	A	B	H	H	H	B
A05	5	23.841	SBINA05_020	H	B	H	A	A	B	A	H	H	H	H	H	H	B	H	H	H	H	A	H	B	H	B	A	B	A	H	H	H	H	H	B	B	B	H	H	H	A	B	A	A	B	H	H	H	B
A05	5	24.776	SBINA05_021	H	B	H	A	A	B	A	H	H	H	H	H	H	B	H	H	H	H	A	H	B	H	B	A	B	A	H	H	H	H	H	B	B	B	H	H	A	A	B	A	A	B	H	H	H	B
A05	5	25.719	SBINA05_022	H	B	H	A	A	B	A	H	H	H	H	H	H	B	H	H	H	H	A	H	B	H	B	A	B	A	H	H	H	H	H	B	B	B	H	H	A	A	B	A	A	B	H	H	H	B
A05	5	26.668	SBINA05_023	H	B	H	A	A	B	A	H	H	H	H	H	H	B	H	H	H	H	A	H	B	H	B	A	B	A	H	H	H	H	H	B	B	B	H	H	A	A	B	A	A	B	H	H	H	B
A05	5	27.254	SBINA05_024	H	B	H	A	A	B	A	H	H	H	H	H	H	B	H	H	H	H	A	H	B	H	B	A	B	A	H	H	H	H	H	B	B	B	H	H	A	A	B	A	A	B	H	H	H	B
A05	5	28.155	SBINA05_025	H	B	H	A	A	B	A	H	H	H	H	H	B	B	H	H	H	H	A	H	B	H	B	A	B	A	H	H	H	H	H	B	B	B	H	H	A	A	B	A	A	B	H	H	H	B
A05	5	28.713	SBINA05_026	H	B	H	A	A	B	A	B	H	H	H	H	B	B	H	H	H	H	A	H	B	H	B	A	B	A	H	H	H	H	H	B	B	B	H	H	A	A	B	A	A	B	H	H	H	B
A05	5	29.497	SBINA05_027	H	B	H	A	A	B	A	B	H	H	H	H	B	B	H	H	H	H	A	H	B	H	B	A	B	A	H	H	H	H	H	B	B	B	H	H	A	A	H	A	A	B	H	H	H	B
A05	5	30.347	SBINA05_028	H	B	H	A	A	B	A	B	H	H	H	H	B	B	H	H	H	H	A	H	B	H	B	A	B	A	H	H	H	H	H	B	B	B	H	H	A	A	H	A	A	B	H	A	H	B
A05	5	31.162	SBINA05_029	H	B	H	A	A	B	A	B	H	H	H	H	B	B	H	H	H	H	A	H	B	H	B	A	B	A	H	H	H	H	H	B	B	B	H	H	A	A	H	A	A	B	H	A	H	B
A05	5	32.036	SBINA05_030	H	B	H	A	A	B	A	B	H	H	H	H	B	B	H	H	H	B	A	H	B	H	B	A	B	A	H	H	H	H	H	B	B	B	H	H	A	A	H	A	A	B	H	A	H	B
A05	5	32.91	SBINA05_031	H	B	H	A	H	B	A	B	H	H	H	H	B	B	H	H	H	B	A	H	B	H	B	A	B	A	H	H	H	H	H	B	B	B	H	H	A	A	H	A	A	B	H	A	H	B
A05	5	33.776	SBINA05_032	H	B	H	A	H	B	A	B	H	H	H	H	B	B	H	H	H	B	A	H	B	H	B	A	B	A	H	A	H	H	H	B	B	B	H	H	A	A	H	A	A	B	H	A	H	B
A05	5	34.638	SBINA05_033	H	B	H	A	H	B	A	B	H	H	H	H	B	B	H	H	H	B	A	H	B	H	B	A	B	A	H	A	H	H	H	B	B	B	H	H	A	A	H	A	A	B	H	A	H	H
A05	5	35.273	SBINA05_034	H	B	H	A	H	B	A	H	H	H	H	H	B	B	H	H	H	B	A	H	B	H	B	A	B	A	H	A	H	H	H	B	B	B	H	H	A	A	H	A	A	B	H	A	H	H
A05	5	35.971	SBINA05_035	H	B	H	A	H	B	A	H	H	H	H	H	B	B	H	H	H	B	A	H	B	H	B	A	B	A	H	A	H	H	H	B	B	B	H	H	A	A	H	A	A	B	H	A	H	H
A05	5	36.927	SBINA05_036	H	B	H	A	H	B	A	H	H	H	H	H	B	B	H	H	H	B	A	H	B	H	B	A	B	A	H	A	H	H	H	B	B	B	B	H	A	A	H	A	A	B	H	A	H	H
A05	5	37.64	SBINA05_037	H	B	H	A	B	B	A	H	H	H	H	H	B	B	H	H	H	B	A	H	B	H	B	A	B	A	H	A	H	H	H	B	B	B	B	H	A	A	H	A	A	B	H	A	H	H
A05	5	39.381	SBINA05_038	H	B	H	A	B	B	A	H	H	H	H	H	B	B	H	H	H	B	A	H	B	H	B	A	B	A	H	A	H	H	H	B	B	B	B	A	A	A	H	A	A	B	H	A	H	H
A05	5	40.325	SBINA05_039	H	B	H	A	B	B	A	H	H	H	H	H	B	B	H	H	H	B	A	H	B	H	B	A	B	A	H	A	H	H	H	B	B	B	B	A	A	A	H	A	A	B	H	A	H	H
A05	5	41.284	SBINA05_040	H	B	H	A	B	B	A	H	H	H	H	H	B	B	H	H	H	B	A	H	B	H	B	A	B	A	H	A	H	H	H	B	B	B	B	A	A	A	H	A	A	B	H	A	H	H
A05	5	42.032	SBINA05_041	H	B	H	A	B	B	A	H	H	A	H	H	B	B	H	H	H	B	A	H	B	H	B	A	B	A	H	A	H	H	H	B	B	B	B	A	A	A	H	A	A	B	H	A	H	H
A05	5	42.924	SBINA05_042	H	B	H	A	B	B	A	H	H	A	H	H	B	B	H	H	H	B	H	H	B	H	B	A	B	A	H	A	H	H	H	B	B	B	B	A	A	A	H	A	A	B	H	A	H	H
A05	5	43.821	SBINA05_043	H	B	H	A	B	B	A	H	H	A	H	H	B	B	H	H	H	B	H	H	B	H	B	A	B	A	H	A	H	H	H	B	B	B	B	A	A	A	H	A	A	B	H	A	H	H
A05	5	44.695	SBINA05_044	H	B	H	A	B	B	A	H	H	A	H	H	B	B	H	H	H	B	H	H	B	H	B	A	B	A	H	A	H	H	H	B	B	B	B	A	A	A	H	A	A	B	H	A	H	H
A05	5	45.548	SBINA05_045	H	B	H	A	B	B	A	H	H	A	H	H	B	B	H	H	H	B	H	H	B	H	B	A	B	A	H	A	H	H	H	B	B	B	B	A	A	A	H	A	A	H	H	A	H	H
A05	5	46.425	SBINA05_046	H	B	H	A	B	B	A	H	H	A	H	H	B	B	H	H	H	B	H	H	B	H	B	A	B	A	H	A	H	H	H	B	B	B	B	A	A	A	H	A	A	H	H	A	H	H
A05	5	47.025	SBINA05_047	H	B	H	A	H	B	A	H	H	A	H	H	B	B	H	H	H	B	H	H	B	H	B	A	B	A	H	A	H	H	H	B	B	B	B	A	A	A	H	A	A	H	H	A	H	H
A05	5	47.938	SBINA05_048	H	B	H	A	H	B	A	H	H	A	H	H	B	B	H	H	H	B	H	H	B	H	B	A	B	A	H	A	H	H	H	B	B	B	B	A	A	A	H	A	H	H	H	A	H	H
A05	5	48.887	SBINA05_049	H	B	H	A	H	B	H	H	H	A	H	H	B	B	H	H	H	B	H	H	B	H	B	A	B	A	H	A	H	H	H	B	B	B	B	A	A	A	H	A	H	H	H	A	H	H
A05	5	49.819	SBINA05_050	H	B	H	A	H	B	H	H	H	A	H	H	B	B	H	H	H	B	H	H	B	H	B	A	B	A	H	A	H	H	H	H	B	B	B	A	A	A	H	A	H	H	H	A	H	H
A05	5	50.366	SBINA05_051	H	B	H	A	H	B	H	H	H	H	H	H	B	B	H	H	H	B	H	H	B	H	B	A	B	A	H	A	H	H	H	H	B	B	B	A	A	A	H	A	H	H	H	A	H	H
A05	5	51.285	SBINA05_052	H	B	H	A	H	B	H	H	H	H	H	H	B	B	H	H	H	B	H	A	B	H	B	A	B	A	H	A	H	H	H	H	B	B	B	A	A	A	H	A	H	H	H	A	H	H
A05	5	52.229	SBINA05_053	H	B	H	H	H	B	H	H	H	H	H	H	B	B	H	H	H	B	H	A	B	H	B	A	B	A	H	A	H	H	H	H	B	B	B	A	A	A	H	A	H	H	H	A	H	H
A05	5	54.635	SBINA05_054	H	B	H	H	H	B	H	H	H	H	H	H	B	B	H	H	H	B	H	A	B	B	B	A	B	A	H	A	H	H	H	H	B	B	B	A	A	A	H	A	H	H	B	A	H	H
A05	5	55.548	SBINA05_055	H	B	H	H	H	B	H	H	H	H	H	H	B	B	H	H	H	B	H	A	B	B	B	A	B	A	H	A	H	H	H	H	B	B	B	A	A	A	H	A	H	H	B	A	H	H
A05	5	57.266	SBINA05_056	H	B	B	H	H	B	H	H	H	H	H	H	B	B	H	H	H	B	H	A	B	H	B	A	H	A	H	A	H	H	H	H	B	B	B	A	A	A	H	A	H	H	B	A	H	H
A05	5	58.27	SBINA05_057	H	B	B	H	H	B	H	H	H	H	H	H	B	B	H	H	H	B	H	A	B	H	B	A	H	A	H	A	H	H	H	H	B	B	B	A	A	A	H	A	H	H	B	A	H	H
A05	5	59.212	SBINA05_058	H	B	B	H	H	B	H	H	H	H	H	H	B	B	H	H	H	B	H	A	B	H	B	A	H	A	H	A	H	H	H	H	B	B	B	A	A	A	H	A	H	H	B	A	A	H
A05	5	69.536	SBINA05_059	H	H	B	H	H	B	B	H	H	B	H	H	B	B	H	H	H	B	H	A	B	H	H	A	H	H	B	H	A	H	H	H	B	B	B	B	A	A	H	A	H	H	B	A	A	H
A05	5	69.953	SBINA05_060	H	H	B	H	H	B	B	H	H	B	H	H	B	B	H	H	H	B	H	A	B	H	H	A	H	H	B	H	A	H	H	H	B	B	B	B	A	A	H	A	H	H	B	A	A	H
A05	5	70.853	SBINA05_061	H	H	B	H	H	B	B	H	H	B	H	H	B	B	H	H	H	B	H	A	B	H	H	A	H	H	B	H	A	H	H	H	H	B	B	B	A	A	H	A	H	H	B	A	A	H
A05	5	73.059	SBINA05_062	H	H	B	H	H	B	B	H	H	B	H	H	B	B	A	H	H	B	H	A	B	H	H	A	H	H	B	B	A	H	H	H	H	B	B	B	A	H	H	A	H	H	B	A	A	H
A05	5	75.753	SBINA05_063	H	H	B	A	H	B	B	B	H	B	H	H	B	B	A	H	H	B	H	A	B	B	H	A	H	H	B	B	H	H	H	H	H	B	B	B	A	H	H	A	H	H	B	A	A	H
A05	5	83.313	SBINA05_064	H	H	B	A	H	H	B	B	A	B	H	H	B	B	H	H	H	B	B	A	B	B	H	A	H	H	B	B	H	H	H	B	H	B	B	B	H	H	A	A	H	H	H	A	A	H
A05	5	84.169	SBINA05_065	H	H	B	A	H	H	B	B	A	B	H	H	B	B	H	H	H	B	B	A	B	B	H	A	H	H	B	B	H	H	H	B	H	B	B	B	H	H	A	A	B	H	H	A	A	H
A05	5	85.029	SBINA05_066	H	H	B	A	H	H	B	B	A	B	H	H	B	B	H	H	H	B	B	A	B	B	H	A	H	H	B	B	H	H	H	B	H	B	B	B	H	H	A	H	B	H	H	A	A	H
A05	5	85.893	SBINA05_067	H	H	B	A	H	H	B	B	A	B	H	H	B	B	H	H	H	B	B	A	B	B	H	A	H	H	B	B	H	H	H	B	H	B	B	B	H	H	A	H	B	H	H	A	A	H
A05	5	86.772	SBINA05_068	H	H	B	A	H	H	B	B	A	B	H	H	B	B	H	H	H	B	B	A	B	B	H	A	H	H	B	B	H	B	H	B	H	B	B	B	H	H	A	H	B	H	H	A	A	H
A05	5	87.679	SBINA05_069	H	H	B	A	H	H	B	B	A	B	H	H	B	B	H	H	H	B	B	A	B	B	H	A	H	H	B	B	H	B	H	B	A	B	B	B	H	H	A	H	B	H	H	A	A	H
A05	5	88.07	SBINA05_070	H	H	B	A	H	H	B	B	A	B	H	H	B	B	H	H	H	B	B	A	B	B	H	A	H	H	B	B	H	B	H	B	A	B	B	B	H	H	A	H	B	H	H	A	A	H
A05	5	88.852	SBINA05_071	H	H	B	A	H	H	B	B	A	B	H	H	B	B	H	H	H	B	B	A	B	B	H	A	H	H	B	B	H	B	B	B	A	B	B	B	H	H	A	H	B	H	H	A	A	H
A05	5	89.661	SBINA05_072	H	H	B	A	H	H	B	B	A	B	H	H	B	B	H	H	H	B	B	A	H	B	H	A	H	H	B	B	H	B	B	B	A	B	B	B	H	H	A	H	B	H	H	A	A	H
A05	5	90.453	SBINA05_073	H	H	B	A	H	H	B	B	A	B	H	H	B	H	H	H	H	B	B	A	H	B	H	A	H	H	B	B	H	B	B	B	A	B	B	B	H	H	A	H	B	H	H	A	A	H
A05	5	91.262	SBINA05_074	H	H	B	A	H	H	B	B	A	B	H	H	B	H	H	H	H	B	B	A	H	B	H	A	H	H	B	B	H	B	B	B	A	B	B	B	H	H	A	H	B	H	A	A	A	H
A05	5	91.447	SBINA05_075	H	H	B	A	H	H	B	B	A	B	H	H	B	H	H	H	A	B	B	A	H	B	H	A	H	H	B	B	H	B	B	B	A	B	B	B	H	H	A	H	B	H	A	A	A	H
A05	5	92.763	SBINA05_076	H	H	B	A	H	H	B	B	A	B	H	H	B	H	H	H	H	B	B	A	H	B	H	A	H	H	B	B	H	B	B	B	A	B	B	B	H	B	A	H	B	H	A	A	A	H
A05	5	93.634	SBINA05_077	H	H	B	A	H	H	H	B	A	B	H	H	B	H	H	H	H	B	B	A	H	B	H	A	H	H	B	B	H	B	B	B	A	B	B	B	H	B	A	H	B	H	A	A	A	H
A05	5	94.517	SBINA05_078	H	H	B	A	H	H	H	B	A	H	H	H	B	H	H	H	H	B	B	A	H	B	H	A	H	H	B	B	H	B	B	B	A	B	B	B	H	B	A	H	B	H	A	A	A	H
A05	5	95.344	SBINA05_079	H	H	B	A	H	H	H	B	A	H	H	H	B	H	H	H	H	B	B	A	H	B	B	A	H	H	B	B	H	B	B	B	A	B	B	B	H	B	A	H	B	H	A	A	A	H
A05	5	96.216	SBINA05_080	H	H	B	A	H	H	H	B	A	A	H	H	B	H	H	H	H	B	B	A	H	B	B	A	H	H	B	B	H	B	B	B	A	B	B	B	H	B	A	H	B	H	A	A	A	H
A05	5	97.09	SBINA05_081	H	H	B	A	H	H	H	B	A	A	H	H	B	H	H	H	H	B	B	A	H	B	B	A	H	H	B	B	H	B	B	B	A	B	B	H	H	B	A	H	B	H	A	A	A	H
A05	5	97.962	SBINA05_082	H	H	B	A	H	H	H	B	A	A	H	H	B	H	H	H	H	B	B	A	H	B	B	A	H	H	B	B	H	B	B	B	A	B	B	H	H	B	A	H	B	H	A	A	H	H
A05	5	98.838	SBINA05_083	H	H	B	A	H	H	H	B	A	A	H	H	B	H	H	H	H	B	B	A	H	B	B	A	H	H	B	B	H	B	B	H	A	B	B	H	H	B	A	H	B	H	A	A	H	H
A05	5	100.597	SBINA05_084	H	H	B	A	H	H	H	H	A	A	H	H	B	H	H	H	H	B	B	A	H	B	B	A	H	H	B	B	H	B	B	H	A	B	B	H	H	B	A	H	B	H	A	A	B	H
A05	5	101.476	SBINA05_085	H	H	B	A	H	H	H	H	A	A	H	H	B	H	H	H	H	B	B	A	H	B	B	A	H	H	B	B	H	B	B	H	A	B	B	H	H	B	A	H	B	H	A	A	B	H
A05	5	106.584	SBINA05_086	H	H	B	A	H	H	H	H	A	A	A	H	B	B	H	H	H	B	H	A	H	B	B	H	H	H	B	B	H	B	B	H	A	B	B	H	H	B	H	H	B	H	A	A	B	H
A05	5	107.426	SBINA05_087	H	H	B	A	H	H	H	H	A	A	A	H	B	B	H	H	H	B	H	A	H	B	B	H	H	H	B	B	H	B	H	H	A	B	B	H	H	B	H	H	B	H	A	A	B	H
A05	5	108.312	SBINA05_088	H	H	B	A	H	H	H	H	A	A	A	H	B	B	H	H	H	B	H	A	H	B	B	H	B	H	B	B	H	B	H	H	A	B	B	H	H	B	H	H	B	H	A	A	B	H
A05	5	109.108	SBINA05_089	H	H	B	A	H	H	H	H	A	A	A	H	B	B	H	H	H	B	H	A	H	B	H	H	B	H	B	B	H	B	H	H	A	B	B	H	H	B	H	H	B	H	A	A	B	H
A05	5	110.015	SBINA05_090	H	H	B	A	H	H	H	H	H	A	A	H	B	B	H	H	H	B	H	A	H	B	H	H	B	H	B	B	H	B	H	H	A	B	B	H	H	B	H	H	B	H	A	A	B	H
A05	5	110.948	SBINA05_091	H	H	B	A	H	H	H	H	H	A	A	H	B	B	H	H	H	B	H	A	H	B	H	H	B	H	B	B	H	B	H	H	A	B	B	H	H	B	H	H	B	H	A	A	B	H
A05	5	111.486	SBINA05_092	H	H	B	A	H	H	H	H	H	A	A	H	B	B	H	H	H	B	H	A	H	B	H	H	B	H	B	B	H	B	H	H	A	B	B	H	H	B	H	H	B	H	A	A	B	H
A05	5	112.331	SBINA05_093	H	H	B	A	H	H	H	H	H	A	A	H	B	B	H	H	H	B	H	A	H	B	H	H	B	H	B	B	H	B	H	H	A	B	B	H	H	B	H	H	H	H	A	A	B	H
A05	5	113.153	SBINA05_094	H	H	B	A	H	H	H	H	H	A	A	H	B	B	H	H	H	B	H	A	H	B	H	H	B	H	B	B	H	H	H	H	A	B	B	H	H	B	H	H	H	H	A	A	B	H
A05	5	114.078	SBINA05_095	H	H	B	A	H	H	H	H	H	A	A	H	B	B	H	H	H	B	H	A	H	B	H	H	B	H	B	B	H	H	H	H	A	B	H	H	H	B	H	H	H	H	A	A	B	H
A05	5	114.951	SBINA05_096	H	A	B	A	H	H	H	H	H	A	A	H	B	B	H	H	H	B	H	A	H	B	H	H	B	H	B	B	H	H	H	H	A	B	H	H	H	B	H	H	H	H	A	A	B	H
A05	5	116.719	SBINA05_097	H	A	B	A	H	H	H	H	H	A	A	H	B	B	H	H	H	B	H	A	H	B	H	H	B	A	B	B	H	H	H	H	A	B	H	H	H	B	H	H	H	H	A	A	B	H
A05	5	118.399	SBINA05_098	H	A	B	A	H	H	H	H	H	A	A	H	B	B	H	H	H	B	H	H	H	H	H	H	B	A	B	B	H	H	H	H	A	B	H	H	H	B	H	H	H	H	A	A	B	H
A05	5	119.011	SBINA05_099	H	A	B	A	H	H	H	H	H	A	A	H	B	B	H	H	H	B	H	H	H	H	H	H	B	A	B	B	H	H	H	H	A	B	H	H	H	B	H	H	H	H	A	A	B	H
A05	5	120.017	SBINA05_100	H	A	B	A	H	H	H	H	H	A	A	H	B	B	H	H	H	B	H	H	H	H	H	H	B	A	B	B	H	H	H	H	A	B	H	H	H	B	H	H	H	H	A	A	B	A
A05	5	121.02	SBINA05_101	H	A	B	A	H	H	H	H	H	A	A	H	B	B	H	H	H	B	H	H	H	H	H	H	B	A	B	B	H	H	H	H	A	B	H	H	H	B	H	H	H	H	A	A	B	A
A05	5	121.984	SBINA05_102	H	A	B	A	H	H	H	H	H	A	A	H	B	B	H	H	H	B	H	H	H	H	A	H	B	A	B	B	H	H	H	H	A	B	H	H	H	B	H	H	H	H	A	A	B	A
A05	5	122.956	SBINA05_103	H	A	B	H	H	H	H	H	H	A	A	H	B	B	H	H	H	B	H	H	H	H	A	H	B	A	B	B	H	H	H	H	A	B	H	H	H	B	H	H	H	H	A	A	B	A
A05	5	123.915	SBINA05_104	H	A	B	H	H	H	H	H	H	A	A	H	B	B	H	H	H	B	H	H	H	H	A	H	B	A	B	B	H	H	H	H	A	B	H	H	H	B	H	H	H	H	A	A	B	A
A05	5	125.17	SBINA05_105	H	A	B	H	H	H	H	H	H	A	A	H	B	B	H	H	H	B	H	H	H	H	A	B	B	A	B	B	H	H	H	H	A	B	H	H	H	B	H	H	H	H	A	A	B	A
A05	5	126.059	SBINA05_106	H	A	B	H	H	H	H	H	H	A	A	H	B	B	H	H	H	H	H	H	H	H	A	B	B	A	B	B	H	H	H	H	A	B	H	H	H	B	H	H	H	H	A	A	B	A
A05	5	126.953	SBINA05_107	H	A	B	H	H	H	H	H	H	A	A	H	B	B	H	H	H	H	H	H	H	H	A	B	B	A	B	B	H	H	H	H	A	B	H	H	H	H	H	H	H	H	A	A	B	A
[truncated: 3,391 more rows]
[truncated: 14 more columns]

## Sheet: Framework SSRs map with cM
			THF2 individuals:	THF201	THF202	THF203	THF204	THF205	THF206	THF207	THF208	THF209	THF210	THF211	THF212	THF213	THF214	THF215	THF216	THF217	THF218	THF219	THF220	THF221	THF222	THF223	THF224	THF225	THF226	THF227	THF228	THF229	THF230	THF231	THF232	THF233	THF234	THF235	THF236	THF237	THF238	THF239	THF240	THF241	THF242	THF243	THF244	THF245	THF246
[truncated: 520 more rows]
[truncated: 13 more columns]
