# Supplementary material for: Sequence-based ultra-dense genetic and physical maps reveal structural variations of allopolyploid cotton genomes
Source: Genome Biol. 2015 May 24;16(1):108. doi: 10.1186/s13059-015-0678-1 (PMC4469577; doi:10.1186/s13059-015-0678-1)
Supplement: Additional file 6: Tables S1 and S2. — Coordinates for splitting of the TM-1 genome assembly scaffolds. Tables S1 and S2, listing the misassembled scaffold name, the position of the misassembled scaffold mapped in different chromosomes, the breakout region of the misassembled scaffold, and the types of mis-assembly for the TM-1 genome initial assembly and version 1.0, respectively. [file 13059_2015_678_MOESM6_ESM.xls]

## Sheet: initial assembly
Additional file 6: Table S1. Coordinates for splitting of initial assembly scaffolds of TM-1 genome
Genome sequence scaffolds (initial assembly) were split at the indicated coordinates.
Scaffold Name	Chr.	Position(cM)	Start	Stop	Type
131917_front	A02	66.463	beginning	98515	Inter-chromosomes of At
131917_back	A05	159.181	108790	end
72561_front	A02	61.898	beginning	247080	Homoeologous chromosomes
72561_back	D02	66.764	248065	end
233121_front	D13	60.17	beginning	192864	Homoeologous chromosomes
233121_back	A13	52.13	196962	end
185201_front	A02	70.234	beginning	94571	Inter-chromosomes of At
185201_back	A01	102.851	115355	end
211629_front	A12	58.148	beginning	25681	Non-homoeologous chromosomes between two subgenome
211629_back	D13	78.166	29203	end
229129_front	A12	58.148	beginning	74846	Inter-chromosomes of At
229129_back	A02	60.958	79613	end
233101_front	D12	57.83	beginning	72275	Homoeologous chromosomes
233101_back	A12	58.148	73876	end
61097_front	D02	41.812	beginning	798583	Homoeologous chromosomes
61097_back	A02	45.19	802992	end
234601_front	A04	97.881	beginning	119252	Homoeologous chromosomes
234601_back	D04	99.512	123893	end
175473_front	A02	70.234	beginning	65010	Homoeologous chromosomes
175473_back	D03	54.866	70014	end
122119_front	A02	61.898	beginning	223179	Inter-chromosomes of At
122119_back	A03	67.975	226988	end
105199_front	D06	88.516	beginning	170966	Homoeologous chromosomes
105199_back	A06	91.13	171785	end
251501_front	D10	39.819	beginning	394397	Homoeologous chromosomes
251501_back	A10	43.224	397087	end
149787_front	A07	107.102	beginning	86396	Homoeologous chromosomes
149787_back	D07	103.769	87166	end
145969_front	D07	55.164	beginning	293952	Inter-chromosomes of Dt
145969_back	D05	94.18	302124	end
221815_front	A11	114.839	beginning	56971	Inter-chromosomes of At
221815_back	A04	48.693	60066	end
1997_front	A12	37.814	beginning	93686	Inter-chromosomes of At
1997_back	A05	159.181	97084	end
178755_front	A11	11.595	beginning	104123	Homoeologous chromosomes
178755_back	D11	9.791	104859	end
218035_front	A08	55.591	beginning	148733	Inter-chromosomes of At
218035_back	A04	47.736	157831	end
131779_front	D12	57.83	beginning	53233	Inter-chromosomes of Dt
131779_back	D10	79.987	62984	end
251645_front	A12	129.543	beginning	9934	Homoeologous chromosomes
251645_back	D12	133.994	11202	end
111855_front	A12	58.148	beginning	63631	Inter-chromosomes of At
111855_middle	A10	72.723	64669	67026	Inter-chromosomes of At
111855_back	A12	58.148	68840	end
201357_front	D03	56.653	beginning	21828	Homoeologous chromosomes
201357_middle	A02	67.707	22505	24921	Homoeologous chromosomes
201357_back	D03	56.653	26054	end
214231_front	A02	83.103	beginning	137971	Non-homoeologous chromosomes between two subgenome
214231_back	D12	57.83	138324	end
141657_front	A01	81.853	beginning	144548	Inter-chromosomes of At
141657_back	A06	87.656	145419	end
207545_front	A02	11.601	beginning	38247	Inter-chromosomes of At
207545_back	A07	89.998	70009	end
251251_front	D02	62.632	beginning	188424	Homoeologous chromosomes
251251_back	A03	66.751	195242	end
237295_front	A05	156.06	beginning	76913	Homoeologous chromosomes
237295_back	D05	159.578	95894	end
6221_front	D12	29.184	beginning	16832	Inter-chromosomes of Dt
6221_back	D04	73.023	18004	end
129307_front	D11	75.147	beginning	106589	Homoeologous chromosomes
129307_back	A11	81.408	117774	end
143121_front	D04	62.279	beginning	34186	Non-homoeologous chromosomes between two subgenome
143121_back	A11	109.004	45494	end
166837_front	A01	57.385	beginning	130827	Homoeologous chromosomes
166837_back	D01	41.018	135542	end
211375_front	D09	119.248	beginning	129732	Homoeologous chromosomes
211375_back	A09	122.195	130127	end
220507_front	A05	131.731	beginning	92803	Homoeologous chromosomes
220507_back	D05	135.845	93292	end
215503_front	D06	29.556	beginning	600363	Homoeologous chromosomes
215503_back	A06	37.631	600420	end
188809_front	D03	72.908	beginning	140891	Non-homoeologous chromosomes between two subgenome
188809_back	A07	136.831	152133	end
151931_front	D09	73.819	beginning	134107	Homoeologous chromosomes
151931_back	A09	90.921	135380	end
220921_front	A03	66.751	beginning	70972	Inter-chromosomes of At
220921_back	A02	61.898	73433	end
105653_front	D06	0	beginning	231846	Inter-chromosomes of Dt
105653_back	D12	57.83	236764	end
251513_front	A08	138.742	beginning	57928	Homoeologous chromosomes
251513_back	D08	102.226	62207	end
97905_front	A09	59.37	beginning	120411	Inter-chromosomes of At
97905_back	A08	54.876	124359	end
203029_front	D09	58.143	beginning	402101	Homoeologous chromosomes
203029_back	A09	69.404	403460	end
241305_front	A06	99.479	beginning	106401	Non-homoeologous chromosomes between two subgenome
241305_back	D04	62.279	108567	end
65223_front	A08	131.182	beginning	96441	Homoeologous chromosomes
65223_back	D08	93.734	102067	end
222011_front	D01	62.411	beginning	284770	Homoeologous chromosomes
222011_back	A01	106.23	286787	end
83289_front	A05	158.942	beginning	56090	Homoeologous chromosomes
83289_back	D05	161.462	63158	end
218967_front	A03	142.091	beginning	36344	Homoeologous chromosomes
218967_back	D02	128.488	38912	end
250799_front	D01	7.993	beginning	135009	Homoeologous chromosomes
250799_back	A01	6.989	136457	end
3513_front	D04	7.122	beginning	60480	Homoeologous chromosomes
3513_back	A05	205.125	60659	end
167223_front	A04	62.466	beginning	252058	Inter-chromosomes of At
167223_back	A03	66.751	253502	eng
251671_front	A13	83.516	beginning	7809	Homoeologous chromosomes
251671_back	D13	79.119	8389	end
122569_front	A13	111.292	beginning	61691	Inter-chromosomes of At
122569_back	A04	64.389	63367	end
238061_front	A11	124.788	beginning	176359	Homoeologous chromosomes
238061_middle	D11	40.865	183441	358516	Homoeologous chromosomes
238061_back	A11	44.684	365535	end
198855_front	A07	69.111	beginning	604058	Homoeologous chromosomes
198855_back	D07	143.154	605664	end
8753_front	D06	81.012	beginning	739666	Homoeologous chromosomes
8753_back	A06	87.656	740523	end
59663_front	D06	53.777	beginning	108097	Inter-chromosomes of Dt
59663_back	D10	103.464	109110	end
194779_front	D10	149.13	beginning	131278	Homoeologous chromosomes
194779_back	A10	147.558	136093	end
209513_front	A04	26.485	beginning	273052	Homoeologous chromosomes
209513_back	D05	180.464	280683	end
69155_front	A09	50.336	beginning	111612	Non-homoeologous chromosomes between two subgenome
69155_back	D12	57.83	122297	end
250593_front	D11	63.967	beginning	923166	Intra-chromosomes
250593_back	D11	41.716	927241	end
39775_front	D11	104.315	beginning	38777	Homoeologous chromosomes
39775_middle	A11	107.322	43622	46022	Homoeologous chromosomes
39775_back	D11	104.315	47672	end
2429_front	A02	70.234	beginning	119389	Inter-chromosomes of At
2429_back	A07	105.322	127920	end
173247_front	A06	19.13	beginning	247592	Homoeologous chromosomes
173247_middle	D06	9.301	248730	618586	Homoeologous chromosomes
173247_back	A06	7.853	619225	end
252435_front	A04	101.659	beginning	95220	Homoeologous chromosomes
252435_back	D04	105.76	96721	end
162947_front	A05	162.915	beginning	266556	Homoeologous chromosomes
162947_back	D04	59.834	270244	end
252625_front	D12	57.83	beginning	271717	Inter-chromosomes of Dt
252625_back	D11	105.686	280745	end
116675_front	A06	31.893	beginning	31481	Inter-chromosomes of At
116675_back	A07	151.489	32069	end
120043_front	A02	39.663	beginning	55866	Non-homoeologous chromosomes between two subgenome
120043_back	D11	114.746	66928	end
135583_front	A11	124.788	beginning	293730	Homoeologous chromosomes
135583_back	D11	119.243	295638	end
45385_front	A13	55.022	beginning	54543	Non-homoeologous chromosomes between two subgenome
45385_back	D09	85.203	61161	end
155963_front	A03	71.673	beginning	234796	Inter-chromosomes of At
155963_back	A10	112.352	236149	end
37575_front	A03	75.868	beginning	163971	Homoeologous chromosomes
37575_back	D02	83.478	174424	end
233783_front	A08	8.483	beginning	94598	Homoeologous chromosomes
233783_back	D08	7.375	103826	end
167227_front	D02	84.271	beginning	316554	Inter-chromosomes of Dt
167227_back	D03	72.088	317641	end
195301_front	A12	57.198	beginning	17927	Inter-chromosomes of At
195301_back	A09	59.37	21673	end
224669_front	D03	54.866	beginning	17731	Inter-chromosomes of Dt
224669_back	D13	94.369	29120	end
45783_front	D06	134.92	beginning	890931	Homoeologous chromosomes
45783_back	A06	140.785	892033	end
177169_front	D11	117.762	beginning	149067	Inter-chromosomes of Dt
177169_back	D12	57.83	150384	end
88117_front	D09	44.683	beginning	578638	Inter-chromosomes of Dt
88117_back	D13	76.291	579223	end
24695_front	D06	83.123	beginning	40470	Inter-chromosomes of Dt
24695_back	D09	73.819	42504	end
176139_front	D10	81.872	beginning	332077	Inter-chromosomes of Dt
176139_back	D01	61.62	334016	end
226143_front	A11	122.219	beginning	70185	Homoeologous chromosomes
226143_back	D11	117.762	73179	end
117265_front	A02	61.898	beginning	114700	Inter-chromosomes of At
117265_middle	A08	56.335	115166	199135	Non-homoeologous chromosomes between two subgenome
117265_back	D11	110.816	203452	end
58563_front	D13	128.496	beginning	66740	Homoeologous chromosomes
58563_back	A13	139.837	67765	end
215153_front	D01	100.886	beginning	61167	Inter-chromosomes of Dt
215153_back	D11	90.472	62513	end
216835_front	A05	108.312	beginning	6043	Intra-chromosomes
216835_back	A05	132.604	11490	end
176559_front	A03	68.694	beginning	155948	Homoeologous chromosomes
176559_back	D02	77.686	158167	end
247335_front	A11	95.263	beginning	56271	Homoeologous chromosomes
247335_back	D11	90.472	58529	end
156941_front	A11	121.439	beginning	295053	Inter-chromosomes of At
156941_back	A07	125.305	298177	end
223965_front	D10	78.502	beginning	335510	Inter-chromosomes of Dt
223965_back	D11	117.762	336183	end

## Sheet: version 1.0
Additional file 6: Table S2. Coordinates for splitting of TM-1 genome assembly scaffolds(assembly version 1.0)
Genome sequence scaffolds (assembly version 1.0 for TM-1) were split at the indicated coordinates.
Scaffold Name	Chr.	Position(cM)	Start	Stop	Type
scaffold2835_front	D02	62.632	beginning	9593299	Homoeologous chromosomes
scaffold2835_middle	A03	66.751	9611231	9616950	Homoeologous chromosomes
scaffold2835_back	D02	62.632	9623768	end
scaffold2819_front	A04	115.338	beginning	232456	Inter-chromosomes of At
scaffold2819_back	A03	146.424	287599	end
scaffold1197_front	D12	57.83	beginning	1257854	Inter-chromosomes of Dt
scaffold1197_back	D11	105.686	1266882	end
scaffold2873_front	D11	75.147	beginning	907336	Intra-chromosomes
scaffold2873_middle	D11	63.967	911411	1973961	Homoeologous chromosomes
scaffold2873_back	A11	81.408	1985146	end
scaffold3009_front	D03	72.088	beginning	281417	Inter-chromosomes of Dt
scaffold3009_back	D02	84.271	282504	end
scaffold815_front	A08	105.089	beginning	4985220	Homoeologous chromosomes
scaffold815_back	D08	78	4989646	end
scaffold2957_front	D10	103.464	beginning	8901068	Inter-chromosomes of Dt
scaffold2957_middle	D06	53.777	8902081	12473101	Homoeologous chromosomes
scaffold2957_back	A06	37.631	12473158	end
scaffold2211923_front	D13	104.138	beginning	58301	Homoeologous chromosomes
scaffold2211923_back	A13	103.405	62593	end
scaffold371_front	D11	114.746	beginning	1608621	Inter-chromosomes of Dt
scaffold371_middle	D06	83.123	1613855	1645245	Inter-chromosomes of Dt
scaffold371_back	D11	114.746	1651158	end
scaffold2895_front	A02	18.381	beginning	315330	Homoeologous chromosomes
scaffold2895_middle	D02	17.98	320422	334167	Homoeologous chromosomes
scaffold2895_back	A02	18.381	399506	end
scaffold2825_front	A06	19.13	beginning	612926	Homoeologous chromosomes
scaffold2825_middle	D06	9.301	614064	983920	Homoeologous chromosomes
scaffold2825_back	A06	7.853	984559	end
scaffold1087_front	D11	115.406	beginning	615306	Homoeologous chromosomes
scaffold1087_middle	A11	109.004	625928	633031	Homoeologous chromosomes
scaffold1087_back	D11	115.406	636763	end
scaffold2473_front	D02	26.165	beginning	3013515	Non-homoeologous chromosomes between two subgenome
scaffold2473_middle	A06	31.893	3017556	3178085	Inter-chromosomes of At
scaffold2473_back	A07	151.489	3178673	end
scaffold2559_front	D07	8.08	beginning	627899	Non-homoeologous chromosomes between two subgenome
scaffold2559_back	A13	127.345	640012	end
scaffold2211999_front	D12	57.83	beginning	151279	Non-homoeologous chromosomes between two subgenome
scaffold2211999_back	A09	50.336	161964	end
scaffold1211_front	D11	145.314	beginning	205534	Homoeologous chromosomes
scaffold1211_middle	A11	169.588	219146	432864	Homoeologous chromosomes
scaffold1211_back	D11	147.807	441247	end
scaffold2911_front	D03	72.908	beginning	1308390	Non-homoeologous chromosomes between two subgenome
scaffold2911_back	A07	136.831	1319632	end
scaffold2749_front	A02	58.395	beginning	2561789	Inter-chromosomes of At
scaffold2749_middle	A03	68.694	2567110	2598788	Inter-chromosomes of At
scaffold2749_back	A02	58.395	2608084	end
scaffold2773_front	D05	94.18	beginning	3105184	Inter-chromosomes of Dt
scaffold2773_back	D07	55.164	3113356	end
scaffold2907_front	D05	180.464	beginning	796389	Homoeologous chromosomes
scaffold2907_back	A04	26.485	804020	end
scaffold2212089_front	D13	21.74	beginning	52483	Inter-chromosomes of Dt
scaffold2212089_back	D12	104.668	70311	end
scaffold1407_front	A01	106.23	beginning	200031	Homoeologous chromosomes
scaffold1407_back	D01	62.411	202048	end
scaffold2771_front	D06	83.123	beginning	2187828	Inter-chromosomes of Dt
scaffold2771_middle	D01	100.886	2190729	2711847	Inter-chromosomes of Dt
scaffold2771_back	D11	90.472	2713193	end
scaffold2585_front	A11	124.788	beginning	4435014	Homoeologous chromosomes
scaffold2585_back	D11	119.243	4436922	end
scaffold1557_front	D12	57.83	beginning	799864	Non-homoeologous chromosomes between two subgenome
scaffold1557_back	A02	83.103	800217	end
scaffold2212227_front	D11	151.901	beginning	350433	Inter-chromosomes of Dt
scaffold2212227_back	D09	3.105	359385	end
scaffold1681_front	A11	109.004	beginning	3347205	Non-homoeologous chromosomes between two subgenome
scaffold1681_middle	D04	62.279	3394184	3426843	Non-homoeologous chromosomes between two subgenome
scaffold1681_middle	A11	109.004	3438151	3714217	Non-homoeologous chromosomes between two subgenome
scaffold1681_back	D08	48.755	3718735	end
scaffold2831_front	D12	59.607	beginning	162130	Homoeologous chromosomes
scaffold2831_middle	A12	58.938	167825	259049	Homoeologous chromosomes
scaffold2831_back	D12	59.607	265989	end
scaffold1921_front	A13	67.127	beginning	358471	Inter-chromosomes of At
scaffold1921_middle	A12	58.148	362278	396957	Inter-chromosomes of At
scaffold1921_back	A13	67.127	396975	end
scaffold2833_front	D02	128.488	beginning	1821224	Homoeologous chromosomes
scaffold2833_back	A03	142.091	1823792	end
scaffold1809_front	A03	66.751	beginning	304868	Inter-chromosomes of At
scaffold1809_back	A02	61.898	307329	end
scaffold179_front	D13	60.17	beginning	4688412	Homoeologous chromosomes
scaffold179_back	A13	52.13	4692510	end
scaffold2217_front	A01	106.23	beginning	2372094	Homoeologous chromosomes
scaffold2217_middle	D01	65.96	2377351	2405155	Homoeologous chromosomes
scaffold2217_back	A01	106.23	2412261	end
scaffold251_front	D06	81.012	beginning	3187273	Homoeologous chromosomes
scaffold251_back	A06	87.656	3188130	end
scaffold2205_front	A10	72.723	beginning	94347	Non-homoeologous chromosomes between two subgenome
scaffold2205_back	D08	48.755	189250	end
scaffold2212239_front	A05	132.604	beginning	397740	Intra-chromosomes
scaffold2212239_back	A05	108.312	403187	end
scaffold849_front	A09	50.336	beginning	1790403	Inter-chromosomes of At
scaffold849_middle	A12	58.148	1814542	1822333	Inter-chromosomes of At
scaffold849_back	A09	50.336	1827365	end
scaffold2829_front	D12	133.994	beginning	246709	Homoeologous chromosomes
scaffold2829_middle	A12	129.543	247977	257525	Homoeologous chromosomes
scaffold2829_middle	D12	136.006	258437	441872	Homoeologous chromosomes
scaffold2829_back	A12	129.543	447655	end
scaffold1385_front	A12	58.148	beginning	1005793	Homoeologous chromosomes
scaffold1385_back	D12	57.83	1007394	end
scaffold2939_front	A08	138.742	beginning	239312	Homoeologous chromosomes
scaffold2939_back	D08	102.226	243591	end
scaffold1651_front	D02	41.812	beginning	1348403	Homoeologous chromosomes
scaffold1651_back	A02	45.19	1352812	end
scaffold1481_front	D04	99.512	beginning	268849	Homoeologous chromosomes
scaffold1481_back	A04	97.881	273490	end
scaffold2245_front	A03	71.673	beginning	4424259	Inter-chromosomes of At
scaffold2245_back	A10	112.352	4425612	end
scaffold1725_front	A13	67.957	beginning	36121	Inter-chromosomes of At
scaffold1725_back	A05	164.837	40755	end
scaffold399_front	A12	58.148	beginning	7775	Inter-chromosomes of At
scaffold399_back	A10	72.723	78232	end
scaffold1371_front	D10	149.13	beginning	325238	Homoeologous chromosomes
scaffold1371_back	A10	147.558	330053	end
scaffold2453_front	A09	90.921	beginning	4551919	Homoeologous chromosomes
scaffold2453_back	D09	73.819	4553192	end
scaffold1439_front	D10	81.872	beginning	2504564	Homoeologous chromosomes
scaffold1439_back	A10	71.31	2511182	end
scaffold2045_front	A04	47.736	beginning	81273	Inter-chromosomes of At
scaffold2045_middle	A06	67.822	91278	160541	Inter-chromosomes of At
scaffold2045_back	A04	47.736	170037	end
scaffold2329_front	A05	131.731	beginning	531932	Homoeologous chromosomes
scaffold2329_back	D05	135.845	532421	end
scaffold285_front	D06	88.516	beginning	7232801	Homoeologous chromosomes
scaffold285_back	A06	91.13	7233620	end
scaffold331_front	A11	121.439	beginning	799671	Inter-chromosomes of At
scaffold331_back	A07	125.305	802795	end
scaffold2553_front	D03	56.653	beginning	10560409	Homoeologous chromosomes
scaffold2553_middle	A02	67.707	10561542	10563958	Homoeologous chromosomes
scaffold2553_back	D03	56.653	10564635	end
scaffold2135_front	D13	94.369	beginning	11080049	Inter-chromosomes of Dt
scaffold2135_middle	D03	54.866	11081045	11098377	Inter-chromosomes of Dt
scaffold2135_back	D13	94.369	11109766	end
scaffold271_front	D11	110.816	beginning	890008	Non-homoeologous chromosomes between two subgenome
scaffold271_middle	A08	56.335	894325	978294	Inter-chromosomes of At
scaffold271_back	A02	61.898	978760	end
scaffold1867_front	D02	81.867	beginning	3147015	Homoeologous chromosomes
scaffold1867_middle	A03	72.988	3157108	3168359	Homoeologous chromosomes
scaffold1867_back	D02	81.055	3177463	end
scaffold2211397_front	D12	57.83	beginning	53233	Inter-chromosomes of Dt
scaffold2211397_back	D10	79.987	62984	end
scaffold1889_front	A01	111.697	beginning	2857108	Inter-chromosomes of At
scaffold1889_back	A10	116.605	2866053	end
scaffold2689_front	D01	61.62	beginning	2486751	Inter-chromosomes of Dt
scaffold2689_back	D10	81.872	2488690	end
scaffold2212235_front	A10	43.224	beginning	115464	Homoeologous chromosomes
scaffold2212235_back	D10	39.819	118154	end
scaffold2355_front	A11	124.788	beginning	1021185	Homoeologous chromosomes
scaffold2355_middle	D11	40.865	1028267	1203342	Homoeologous chromosomes
scaffold2355_back	A11	44.684	1210361	end
scaffold2791_front	D12	110.287	beginning	2821630	Non-homoeologous chromosomes between two subgenome
scaffold2791_back	A07	111.105	2827836	end
scaffold1289_front	A02	70.234	beginning	1183582	Inter-chromosomes of At
scaffold1289_back	A01	102.851	1204366	end
scaffold2223_front	D02	66.764	beginning	5458429	Homoeologous chromosomes
scaffold2223_back	A02	61.898	5459414	end
scaffold2613_front	A09	21.679	beginning	303322	Non-homoeologous chromosomes between two subgenome
scaffold2613_back	D01	32.5	321063	end
scaffold2210573_front	A02	70.234	beginning	12331	Inter-chromosomes of At
scaffold2210573_back	A03	63.2	22700	end
scaffold2035_front	A08	55.591	beginning	5430278	Inter-chromosomes of At
scaffold2035_back	A04	47.736	5439376	end
scaffold2503_front	A03	75.868	beginning	3137067	Homoeologous chromosomes
scaffold2503_back	D02	83.478	3147520	end
scaffold537_front	D10	8.752	beginning	1321203	Homoeologous chromosomes
scaffold537_middle	A10	11.879	1323530	1416220	Homoeologous chromosomes
scaffold537_back	D10	8.752	1426243	end
scaffold1957_front	D09	85.203	beginning	12572	Non-homoeologous chromosomes between two subgenome
scaffold1957_middle	A13	55.022	19190	68168	Non-homoeologous chromosomes between two subgenome
scaffold1957_back	D09	85.203	75428	end
scaffold777_front	A07	89.998	beginning	6310940	Inter-chromosomes of At
scaffold777_middle	A02	11.601	6342702	6374918	Inter-chromosomes of At
scaffold777_back	A07	89.998	6417141	end
scaffold2229_front	A01	86.609	beginning	75378	Non-homoeologous chromosomes between two subgenome
scaffold2229_middle	D08	48.755	83591	95687	Non-homoeologous chromosomes between two subgenome
scaffold2229_back	A01	86.609	114565	end
scaffold2775_front	A06	87.656	beginning	3449754	Inter-chromosomes of At
scaffold2775_middle	A11	110.676	3459484	3485760	Inter-chromosomes of At
scaffold2775_back	A06	87.656	3509590	end
scaffold1935_front	A02	66.463	beginning	4187233	Inter-chromosomes of At
scaffold1935_middle	A05	159.181	4197508	4245521	Inter-chromosomes of At
scaffold1935_back	A02	66.463	4250744	end
scaffold1029_front	A09	50.336	beginning	1996780	Inter-chromosomes of At
scaffold1029_middle	A02	70.234	2007637	2069762	Inter-chromosomes of At
scaffold1029_back	A09	50.336	2074301	end
scaffold703_front	A01	81.853	beginning	9683785	Inter-chromosomes of At
scaffold703_back	A06	87.656	9684656	end
scaffold707_front	D06	134.92	beginning	1083101	Homoeologous chromosomes
scaffold707_back	A06	140.785	1084203	end
scaffold1181_front	A03	67.975	beginning	994623	Inter-chromosomes of At
scaffold1181_back	A02	61.898	998432	end
scaffold2211975_front	D04	7.122	beginning	60480	Homoeologous chromosomes
scaffold2211975_back	A05	205.125	60659	end
scaffold2579_front	A03	103.068	beginning	457894	Inter-chromosomes of At
scaffold2579_middle	A13	83.516	474248	627621	Homoeologous chromosomes
scaffold2579_back	D13	79.119	628201	end
scaffold1949_front	A13	69.615	beginning	4118597	Inter-chromosomes of At
scaffold1949_middle	A03	75.868	4124877	4218432	Inter-chromosomes of At
scaffold1949_back	A13	69.615	4224888	end
scaffold297_front	D13	76.291	beginning	2664820	Inter-chromosomes of Dt
scaffold297_back	D09	44.683	2665405	end
scaffold575_front	A08	6.649	beginning	912076	Homoeologous chromosomes
scaffold575_middle	D08	4.573	983359	1040540	Homoeologous chromosomes
scaffold575_middle	A08	8.483	1048798	1138379	Homoeologous chromosomes
scaffold575_back	D08	7.375	1147607	end
scaffold1975_front	D06	81.012	beginning	2957619	Homoeologous chromosomes
scaffold1975_middle	A06	88.5	2959113	2974961	Homoeologous chromosomes
scaffold1975_back	D06	81.012	3090824	end
scaffold2603_front	D12	57.83	beginning	597479	Inter-chromosomes of Dt
scaffold2603_back	D06	0	602397	end
scaffold2179_front	D01	41.018	beginning	1693692	Homoeologous chromosomes
scaffold2179_middle	A01	57.385	1697814	1826664	Homoeologous chromosomes
scaffold2179_back	D01	41.018	1831379	end
scaffold2211687_front	D06	83.123	beginning	78143	Inter-chromosomes of Dt
scaffold2211687_middle	D09	73.819	80177	end
scaffold2211997_middle	D11	117.762	beginning	149067	Inter-chromosomes of Dt
scaffold2211997_back	D12	57.83	150384	end
scaffold1095_front	A12	58.148	beginning	1188347	Inter-chromosomes of At
scaffold1095_back	A02	60.958	1193114	end
scaffold881_front	A04	48.693	beginning	2300626	Inter-chromosomes of At
scaffold881_middle	A11	114.839	2303721	2355950	Inter-chromosomes of At
scaffold881_back	A04	48.693	2383897	end
scaffold89_front	A05	156.06	beginning	107606	Homoeologous chromosomes
scaffold89_back	D05	159.578	126587	end
scaffold1577_front	A09	59.37	beginning	186833	Inter-chromosomes of At
scaffold1577_middle	A12	57.198	190915	207688	Inter-chromosomes of At
scaffold1577_back	A09	59.37	211434	end
scaffold2210397_front	A12	58.148	beginning	25681	Non-homoeologous chromosomes between two subgenome
scaffold2210397_back	D13	78.166	29203	end
scaffold2799_front	A13	139.837	beginning	793677	Homoeologous chromosomes
scaffold2799_back	D13	128.496	794702	end
scaffold2733_front	A08	131.182	beginning	1934234	Homoeologous chromosomes
scaffold2733_back	D08	93.734	1939860	end
scaffold203_front	D12	53.809	beginning	348922	Homoeologous chromosomes
scaffold203_back	A12	50.557	356849	end
scaffold517_front	A02	70.234	beginning	360054	Inter-chromosomes of At
scaffold517_middle	A07	105.322	361965	411070	Inter-chromosomes of At
scaffold517_middle	A02	70.234	412288	533575	Inter-chromosomes of At
scaffold517_middle	A07	105.322	540965	556634	Inter-chromosomes of At
scaffold517_back	A02	70.234	565165	end
scaffold1237_front	A07	107.102	beginning	641115	Homoeologous chromosomes
scaffold1237_middle	D07	103.769	656483	709386	Homoeologous chromosomes
scaffold1237_back	A07	107.102	710156	end
scaffold2211467_back	A13	111.292	beginning	61691	Inter-chromosomes of At
scaffold2211467_front	A04	64.389	63367	end
scaffold1125_front	D04	7.122	beginning	1306446	Homoeologous chromosomes
scaffold1125_middle	A04	74.415	1328704	1360789	Homoeologous chromosomes
scaffold1125_back	D04	8.018	1404628	end
scaffold2141_front	D02	77.686	beginning	4854469	Homoeologous chromosomes
scaffold2141_back	A03	68.694	4856688	end
scaffold3019_front	D12	105.605	beginning	1848691	Homoeologous chromosomes
scaffold3019_back	A12	101.093	1851908	end
scaffold2361_front	A12	98.692	beginning	1335558	Homoeologous chromosomes
scaffold2361_back	D12	102.801	1339298	end
scaffold887_front	A11	122.219	beginning	767183	Inter-chromosomes of At
scaffold887_back	A04	48.693	771567	end
scaffold247_front	D11	117.762	beginning	2868637	Homoeologous chromosomes
scaffold247_back	A11	122.219	2871631	end
scaffold2443_front	D11	104.315	beginning	81208	Homoeologous chromosomes
scaffold2443_middle	A11	107.322	82858	85258	Homoeologous chromosomes
scaffold2443_back	D11	104.315	90103	end
scaffold2211927_front	A04	101.659	beginning	95220	Homoeologous chromosomes
scaffold2211927_back	D04	105.76	96721	end
scaffold291_front	A02	39.663	beginning	107601	Non-homoeologous chromosomes between two subgenome
scaffold291_back	D11	114.746	118663	end
scaffold2211707_front	A05	159.181	beginning	58177	Inter-chromosomes of At
scaffold2211707_back	A12	37.814	61575	end
scaffold1495_front	D04	62.279	beginning	289804	Non-homoeologous chromosomes between two subgenome
scaffold1495_back	A06	99.479	291970	end
scaffold1473_front	D11	90.472	beginning	3580015	Homoeologous chromosomes
scaffold1473_back	A11	95.263	3582273	end
scaffold2765_front	A11	11.595	beginning	217972	Homoeologous chromosomes
scaffold2765_middle	D11	9.791	248316	276346	Homoeologous chromosomes
scaffold2765_back	A11	11.595	277082	end
scaffold1023_front	A02	70.234	beginning	210897	Homoeologous chromosomes
scaffold1023_back	D03	54.866	215901	end
scaffold2949_front	A01	6.989	beginning	183576	Homoeologous chromosomes
scaffold2949_back	D01	7.993	185024	end
scaffold909_front	A05	162.915	beginning	699625	Homoeologous chromosomes
scaffold909_back	D04	59.834	703313	end
scaffold1001_front	D05	161.462	beginning	1181100	Homoeologous chromosomes
scaffold1001_back	A05	158.942	1188168	end
scaffold1985_front	A09	69.404	beginning	5735349	Homoeologous chromosomes
scaffold1985_back	D09	58.143	5736708	end
scaffold1501_front	A04	62.466	beginning	1535263	Inter-chromosomes of At
scaffold1501_middle	A03	66.751	1536707	1551130	Inter-chromosomes of At
scaffold1501_back	A04	62.466	1555583	end
scaffold2647_front	A09	122.195	beginning	454799	Homoeologous chromosomes
scaffold2647_back	D09	119.248	455194	end
scaffold1999_front	A09	59.37	beginning	943262	Inter-chromosomes of At
scaffold1999_back	A08	54.876	947210	end
scaffold321_front	D05	163.24	beginning	441529	Non-homoeologous chromosomes between two subgenome
scaffold321_back	A06	49.052	576054	end
scaffold665_front	D10	78.502	beginning	3218720	Inter-chromosomes of Dt
scaffold665_back	D11	117.762	3219393	end
scaffold2212035_front	A05	158.942	beginning	27084	Inter-chromosomes of At
scaffold2212035_back	A13	98.706	32548	end
scaffold1693_front	A07	103.786	beginning	412536	Inter-chromosomes of At
scaffold1693_back	A08	54.876	415608	end
scaffold2493_front	D07	143.154	beginning	1990455	Homoeologous chromosomes
scaffold2493_back	A07	69.111	1992061	end
scaffold723_front	A12	58.148	beginning	383940	Inter-chromosomes of At
scaffold723_middle	A10	72.723	385754	388111	Inter-chromosomes of At
scaffold723_back	A12	58.148	389149	end
scaffold2823_front	D04	73.023	beginning	13795538	Inter-chromosomes of Dt
scaffold2823_middle	D12	29.184	13796710	13807006	Inter-chromosomes of Dt
scaffold2823_back	D04	73.023	13816887	end
scaffold1707_front	A05	156.236	beginning	4267744	Homoeologous chromosomes
scaffold1707_middle	D05	159.578	4284778	4288067	Homoeologous chromosomes
scaffold1707_back	A05	156.236	4353912	end
