# Supplementary material for: Sequence-based ultra-dense genetic and physical maps reveal structural variations of allopolyploid cotton genomes
Source: Genome Biol. 2015 May 24;16(1):108. doi: 10.1186/s13059-015-0678-1 (PMC4469577; doi:10.1186/s13059-015-0678-1)
Supplement: Additional file 7: — Genome variations identified via comparative mapping against D genome pseudomolecules. [file 13059_2015_678_MOESM7_ESM.xls]

## Sheet: Sheet1
Additional file 7: Genome variations identified via comparative mapping against D-genome pseudomolecules.
Allotetraploid cotton					G. raimondii					Events
Linkage group (Gh)	Genetic Interval(cM)	Size (cM)	Total size (cM)	%	Chromosome (Gr)	Physical interval(bp)	Size (Mb)	Total size (Mb)	%
A01	107.17-108.13	0.96	179.037	0.536202	Chr02	48503439-52233702	3.73026	62.77	5.94275	Inversion
A02	61.90-122.31	60.41	122.307	49.3921	Chr03	33736-28298512	28.2648	45.77	61.7539	Reciprocal translocation
A02	70.23-71.02	0.79	122.307	0.645916	Chr02	4972825-6992691	2.01987	62.77	3.21788	Simple translocation
A02	70.04-71.95	1.91	122.307	1.56164	Chr13	22026386-25489872	3.46349	58.32	5.93876	Simple translocation
A03	63.20-66.75	3.55	146.424	2.42447	Chr03	16469384-33006515	16.5371	45.77	36.1309	Inversion
A03	66.75-146.42	79.67	146.424	54.4105	Chr05	17656841-64067579	46.4107	64.14	72.3585	Reciprocal translocation
A04	0-54.66	54.66	115.338	47.3911	Chr09	43817852-70655127	26.8373	70.71	37.954	Reciprocal translocation
A04	47.74	-	115.338	-	Chr06	26430817-27401187	0.97037	51.07	1.90008	Simple translocation
A04	47.57-47.74	0.17	115.338	0.147393	Chr12	19979580-22285174	2.30559	35.43	6.50746	Simple translocation
A05	160.43-213.26	52.83	213.259	24.7727	Chr12	591184-15299554	14.7084	35.43	41.5139	Reciprocal translocation
A06	146.28-154.30	8.02	154.303	5.19757	Chr10	61512282-62153949	0.641667	62.18	1.03195	Inversion
A09	50.34-54.88	4.54	151.305	3.00056	Chr06	18647840-25091271	6.44343	51.07	12.6169	Inversion
A09	100.21-103.56	3.35	151.305	2.21407	Chr06	41088971-41815423	0.726452	51.07	1.42246	Inversion
A10	46.17-106.51	60.34	163.287	36.9533	Chr11	6909276-44476490	37.5672	62.68	59.9349	Inversion
A11	109.00-120.60	11.6	204.96	5.65964	Chr07	24732178-37431075	12.6989	60.98	20.8247	Inversion
A12	30.11-40.47	10.36	159.505	6.49509	Chr08	3618126-5961444	2.34332	57.13	4.10173	Inversion
A13	2.86-4.58	1.72	157.278	1.0936	Chr13	562646-617644	0.054998	58.32	0.0943038	Inversion
A13	55.02-62.58	7.56	157.278	4.80678	Chr13	5611631-11187805	5.57617	58.32	9.56134	Inversion
A13	66.27-67.13	0.86	157.278	0.546802	Chr01	48441196-51939048	3.49785	55.87	6.2607	Simple translocation
A13	67.13	-	157.278	-	Chr02	27755263-28584690	0.829427	62.77	1.32137	Simple translocation
A13	67.13	-	157.278	-	Chr10	33058675-33806592	0.747917	62.18	1.20283	Simple translocation
A13	103.23-108.68	5.45	157.278	3.4652	Chr13	48544805-51049602	2.5048	58.32	4.29492	Inversion
A13	116.27-117.09	0.82	157.278	0.52137	Chr10	61253713-61442110	0.188397	62.18	0.302986	Simple translocation
D01	75.88-86.94	11.06	125.102	8.84079	Chr02	57291583-58247194	0.955611	62.77	1.5224	Inversion
D02	69.39-74.55	5.16	128.488	4.01594	Chr05	31745366-36667716	4.92235	64.14	7.67438	Inversion
D03	54.87-58.50	3.63	127.94	2.83727	Chr03	16294595-29447840	13.1532	45.77	28.7377	Inversion
D03	54.87	-	127.94	-	Chr13	20748234-25489872	4.74164	58.32	8.13038	Simple translocation
D04	62.28-67.71	5.43	117.61	4.61695	Chr09	53174541-66476232	13.3017	70.71	18.8116	Inversion
D04	62.28	-	117.61	-	Chr06	25642035-27618647	1.97661	51.07	3.8704	Simple translocation
D05	180.46-189.68	9.22	214.47	4.29897	Chr09	66547027-68327696	1.78067	70.71	2.51827	Inversion
D06	137.58-144.53	6.95	144.533	4.80859	Chr10	61504848-62174323	0.669475	62.18	1.07667	Inversion
D07	132.38	-	144.967	-	Chr13	20489189-20691484	0.202295	58.32	0.346871	Simple translocation
D09	44.68-50.57	5.89	157.318	3.74401	Chr06	18475841-25449589	6.97375	51.07	13.6553	Inversion
D11	115.41-116.24	0.83	175.512	0.472902	Chr03	13111322-15861215	2.74989	45.77	6.00807	Simple translocation
D13	74.35-75.32	0.97	153.077	0.633668	Chr01	48771649-52081232	3.30958	55.87	5.92372	Simple translocation
D13	74.35	-	153.077	-	Chr02	27764268-28878234	1.11397	62.77	1.77468	Simple translocation
D13	101.99-105.06	3.07	153.077	2.00553	Chr13	48563469-51113239	2.54977	58.32	4.37203	Inversion
D13	113.58-115.02	1.44	153.077	0.940703	Chr10	61302731-61414625	0.111894	62.18	0.179952	Simple translocation
