# Supplementary material for: Sequence-based ultra-dense genetic and physical maps reveal structural variations of allopolyploid cotton genomes
Source: Genome Biol. 2015 May 24;16(1):108. doi: 10.1186/s13059-015-0678-1 (PMC4469577; doi:10.1186/s13059-015-0678-1)
Supplement: Additional file 9: — Aligned G. hirsutum TM-1 genome with four sequences of GhCRs-5’LTR and CRG1-5’LTR. [file 13059_2015_678_MOESM9_ESM.xls]

## Sheet: Sheet1
Additional file 9: Aligned G. hirsutum acc TM-1 genome with four sequences of GhCRs-5’LTR and CRG1-5’LTR.
GhCR1-5'LTR					GhCR2-5'LTR					GhCR3-5'LTR					GhCR4-5'LTR					CRG1-5'LTR
AT	AT Numbers of homology	DT	DT Numbers of homology		AT	AT Numbers of homology	DT	DT Numbers of homology		AT	AT Numbers of homology	DT	DT Numbers of homology		AT	AT Numbers of homology	DT	DT Numbers of homology		AT	AT Numbers of homology	DT	DT Numbers of homology
A01	34	D01	167		A01	4	D01	18		A01	0	D01	110		A01	3	D01	11		A01	68	D01	207
A02	0	D02	105		A02	2	D02	15		A02	0	D02	65		A02	1	D02	12		A02	46	D02	135
A03	78	D03	258		A03	2	D03	27		A03	14	D03	276		A03	0	D03	27		A03	114	D03	445
A04	18	D04	84		A04	1	D04	0		A04	4	D04	61		A04	1	D04	9		A04	32	D04	144
A05	34	D05	119		A05	1	D05	4		A05	7	D05	69		A05	2	D05	10		A05	64	D05	182
A06	34	D06	196		A06	0	D06	14		A06	7	D06	131		A06	0	D06	12		A06	58	D06	264
A07	0	D07	129		A07	0	D07	10		A07	4	D07	111		A07	1	D07	7		A07	43	D07	199
A08	0	D08	142		A08	2	D08	6		A08	4	D08	92		A08	2	D08	3		A08	0	D08	174
A09	36	D09	128		A09	4	D09	19		A09	7	D09	89		A09	2	D09	14		A09	57	D09	175
A10	55	D10	123		A10	0	D10	8		A10	7	D10	100		A10	2	D10	10		A10	88	D10	189
A11	0	D11	135		A11	0	D11	7		A11	0	D11	102		A11	0	D11	7		A11	63	D11	179
A12	42	D12	150		A12	7	D12	11		A12	7	D12	92		A12	0	D12	7		A12	68	D12	191
A13	0	D13	121		A13	0	D13	7		A13	0	D13	77		A13	1	D13	8		A13	64	D13	180
Total	331	Total	1857		Total	23	Total	146		Total	61	Total	1375		Total	15	Total	137		Average	59	Average	205
Average of homomogies in AT genome								33		Average of homomogies in DT genome								270		Total	765	Total	2664
Sum of homomogies in AT genome								430		Sum of homomogies in DT genome								3515
